# Supplementary material for: Crystal structures of three (trichloromethyl)(carbamoyl)disulfanes
Source: Acta Crystallogr E Crystallogr Commun. 2015 Sep 12;71(Pt 10):1169–73. doi: 10.1107/S2056989015015893 (PMC4647414; doi:10.1107/S2056989015015893)
Supplement: Supplementary file 1 [file e-71-01169-sup1.cif]

##############################################################################
#                                                                            #
# This CIF contains the data in a paper accepted for publication in          #
# Acta Crystallographica Section E. It conforms to the requirements of       #
# Notes for Authors for Acta Crystallographica Section E, and has been       #
# peer reviewed under the auspices of the IUCr Commission on Journals.       #
#                                                                            #
# Full details of the Crystallographic Information File format               #
# are given in the paper "The Crystallographic Information File (CIF):       #
# a New Standard Archive File for Crystallography" by S. R. Hall, F. H.      #
# Allen and I. D. Brown [Acta Cryst. (1991), A47, 655-685].                  #
#                                                                            #
# The current version of the core CIF dictionary is obtainable from          #
# ftp://ftp.iucr.org/pub/cif_core.dic.                                       #
#                                                                            #
# Software is freely available for graphical display of the structure(s)     #
# in this CIF. For information consult the CIF software page                 #
# http://www.iucr.org/resources/cif/software.                                #
#                                                                            #
# This file may be used for bona fide research purposes within the           #
# scientific community so long as proper attribution is given to the journal # 
# article from which it was obtained.                                        #
#                                                                            #
##############################################################################
data_1
_audit_creation_method     SHELXL-2014/6
_journal_date_recd_electronic     2015-08-08
_journal_date_accepted     2015-08-25
_journal_name_full     'Acta Crystallographica, Section E'
_journal_year     2015
_journal_volume     71
_journal_issue     10
_journal_page_first     1169
_journal_page_last     1173
_journal_paper_category     GO
_journal_paper_doi     10.1107/S2056989015015893
_journal_coeditor_code     BG2565
_publ_contact_author_name     'George Barany'
_publ_contact_author_address
;
Department of Chemistry, University of Minnesota, Minneapolis, MN 55455,
USA
;
_publ_contact_author_email     'barany@umn.edu'
_publ_contact_author_fax     '612-626-7541'
_publ_contact_author_phone     '612-625-1028'
_publ_section_title
;
Crystal structures of three (trichloromethyl)(carbamoyl)disulfanes
;
_publ_section_title_footnote     .
loop_
    _publ_author_name
    _publ_author_footnote
    _publ_author_address
    'Goldenberg, Barbara L.' .
;
Department of Chemistry, University of Minnesota, Minneapolis, MN 55455,
USA
;
    'Young Jr, Victor G.' .
;
Department of Chemistry, University of Minnesota, Minneapolis, MN 55455,
USA
;
    'Barany, George' .
;
Department of Chemistry, University of Minnesota, Minneapolis, MN 55455,
USA
;
_publ_section_synopsis
;
The present paper reports crystallographic studies on three related compounds
that were of interest as precursors for synthetic and mechanistic work in
organosulfur chemistry, as well as to model nitrogen-protecting groups.
;
_database_code_depnum_ccdc_archive     'CCDC 1420526'
_chemical_name_systematic
;
(<i>N</i>-Methylcarbamoyl)(trichloromethyl)disulfane
;
_chemical_name_common     ?
_chemical_formula_moiety     'C3 H4 Cl3 N O S2'
_chemical_formula_sum     'C3 H4 Cl3 N O S2'
_chemical_formula_iupac     'C3 H4 Cl3 N O S2'
_chemical_formula_weight     240.54
_chemical_melting_point_gt     352
_chemical_melting_point_lt     353
_shelx_space_group_comment
;
The symmetry employed for this shelxl refinement is uniquely defined
by the following loop, which should always be used as a source of
symmetry information in preference to the above space-group names.
They are only intended as comments.
;
_space_group_crystal_system     monoclinic
_space_group_name_H-M_alt     'C 2/c'
_space_group_name_Hall     '-C 2yc'
loop_
    _space_group_symop_operation_xyz
    'x, y, z'
    '-x, y, -z+1/2'
    'x+1/2, y+1/2, z'
    '-x+1/2, y+1/2, -z+1/2'
    '-x, -y, -z'
    'x, -y, z-1/2'
    '-x+1/2, -y+1/2, -z'
    'x+1/2, -y+1/2, z-1/2'
_cell_length_a     13.1141(16)
_cell_length_b     13.9234(17)
_cell_length_c     20.172(3)
_cell_angle_alpha     90
_cell_angle_beta     98.969(2)
_cell_angle_gamma     90
_cell_volume     3638.3(8)
_cell_formula_units_Z     16
_cell_measurement_reflns_used     2920
_cell_measurement_theta_min     2.48
_cell_measurement_theta_max     27.45
_cell_measurement_temperature     123(2)
_exptl_crystal_description     'Plate'
_exptl_crystal_colour     'Colorless'
_exptl_crystal_size_max     0.400
_exptl_crystal_size_mid     0.300
_exptl_crystal_size_min     0.110
_exptl_crystal_density_diffrn     1.757
_exptl_crystal_density_meas     ?
_exptl_crystal_density_method     ?
_exptl_crystal_F_000     1920
_exptl_absorpt_coefficient_mu     1.402
_exptl_absorpt_correction_type     multi-scan
_exptl_absorpt_process_details
;
(SADABS; Sheldrick, 2008)
;
_shelx_estimated_absorpt_T_min     0.604
_shelx_estimated_absorpt_T_max     0.861
_exptl_absorpt_correction_T_min     0.6462
_exptl_absorpt_correction_T_max     0.7456
_exptl_special_details
;
Compound (1) (Harris, 1960; Barany <i>et al.</i>, 2005) was synthesized and
crystallized as outlined in the Scheme and described in the referenced
publications.
;
_diffrn_ambient_temperature     123(2)
_diffrn_radiation_type     MoK\a
_diffrn_radiation_wavelength     0.71073
_diffrn_measurement_device_type     'Bruker SMART CCD area detector'
_diffrn_measurement_method     'phi and omega scans'
_diffrn_detector_area_resol_mean     ?
_diffrn_reflns_number     21324
_diffrn_reflns_av_R_equivalents     0.0299
_diffrn_reflns_theta_min     2.044
_diffrn_reflns_theta_max     27.504
_diffrn_reflns_theta_full     25.242
_diffrn_measured_fraction_theta_max     0.995
_diffrn_measured_fraction_theta_full     1.000
_diffrn_reflns_limit_h_min     -16
_diffrn_reflns_limit_h_max     17
_diffrn_reflns_limit_k_min     -18
_diffrn_reflns_limit_k_max     17
_diffrn_reflns_limit_l_min     -26
_diffrn_reflns_limit_l_max     26
_refine_special_details     ?
_reflns_number_total     4168
_reflns_number_gt     3556
_reflns_threshold_expression     'I > 2\s(I)'
_refine_ls_structure_factor_coef     Fsqd
_refine_ls_matrix_type     full
_refine_ls_R_factor_all     0.0328
_refine_ls_R_factor_gt     0.0246
_refine_ls_wR_factor_gt     0.0569
_refine_ls_wR_factor_ref     0.0612
_refine_ls_goodness_of_fit_ref     1.034
_refine_ls_restrained_S_all     1.035
_refine_ls_number_reflns     4168
_refine_ls_number_parameters     189
_refine_ls_number_restraints     2
_refine_ls_hydrogen_treatment     mixed
_refine_ls_weighting_scheme     calc
_refine_ls_weighting_details
              'w=1/[\s^2^(Fo^2^)+(0.0241P)^2^+4.8271P] where P=(Fo^2^+2Fc^2^)/3'
_atom_sites_solution_hydrogens     mixed
_atom_sites_solution_primary     ?
_atom_sites_solution_secondary     ?
_refine_ls_shift/su_max     0.002
_refine_ls_shift/su_mean     0.000
_refine_diff_density_max     0.799
_refine_diff_density_min     -0.633
_refine_ls_extinction_method     none
_refine_ls_extinction_coef     .
loop_
    _atom_type_symbol
    _atom_type_description
    _atom_type_scat_dispersion_real
    _atom_type_scat_dispersion_imag
    _atom_type_scat_source
    'C' 'C' 0.0033 0.0016
                         'International Tables Vol C Tables 4.2.6.8 and 6.1.1.4'
    'H' 'H' 0.0000 0.0000
                         'International Tables Vol C Tables 4.2.6.8 and 6.1.1.4'
    'N' 'N' 0.0061 0.0033
                         'International Tables Vol C Tables 4.2.6.8 and 6.1.1.4'
    'O' 'O' 0.0106 0.0060
                         'International Tables Vol C Tables 4.2.6.8 and 6.1.1.4'
    'S' 'S' 0.1246 0.1234
                         'International Tables Vol C Tables 4.2.6.8 and 6.1.1.4'
    'Cl' 'Cl' 0.1484 0.1585
                         'International Tables Vol C Tables 4.2.6.8 and 6.1.1.4'
_computing_data_collection
;
SMART (Bruker, 2007)
;
_computing_cell_refinement
;
SMART (Bruker, 2007)
;
_computing_data_reduction
;
SAINT (Bruker, 2007)
;
_computing_structure_solution
;
SHELXTL (Sheldrick, 2008)
;
_computing_structure_refinement
;
SHELXL2014 (Sheldrick, 2015)
;
_computing_molecular_graphics
;
SHELXTL (Sheldrick, 2008) and <i>Mercury</i>
 (Macrae <i>et al.</i>, 2008)
;
_computing_publication_material
;
SHELXTL (Sheldrick, 2008), PLATON (Spek, 2009),
  <i>ACD/ChemBioDraw</i> (ACD/Labs, 2014)
;
loop_
    _atom_site_type_symbol
    _atom_site_label
    _atom_site_fract_x
    _atom_site_fract_y
    _atom_site_fract_z
    _atom_site_U_iso_or_equiv
    _atom_site_adp_type
    _atom_site_calc_flag
    _atom_site_occupancy
    _atom_site_disorder_assembly
    _atom_site_disorder_group
    Cl Cl1A -0.00541(4) 0.37732(4) 0.35962(3) 0.04712(15) Uani d 1 . .
    Cl Cl2A 0.19373(3) 0.28755(4) 0.39682(2) 0.03390(11) Uani d 1 . .
    Cl Cl3A 0.08631(4) 0.35934(3) 0.49989(3) 0.03684(12) Uani d 1 . .
    S S1A -0.00492(3) 0.19396(3) 0.41765(2) 0.02805(11) Uani d 1 . .
    S S2A 0.08261(4) 0.10871(3) 0.48401(2) 0.02537(10) Uani d 1 . .
    O O1A -0.04393(10) 0.18404(9) 0.56382(7) 0.0302(3) Uani d 1 . .
    N N1A 0.08133(11) 0.08323(10) 0.61229(7) 0.0239(3) Uani d 1 . .
    H H1AA 0.1296(12) 0.0437(12) 0.6058(10) 0.029 Uiso d 1 . .
    C C1A 0.07085(13) 0.30414(13) 0.42009(9) 0.0255(4) Uani d 1 . .
    C C2A 0.02947(13) 0.13163(11) 0.56154(9) 0.0211(3) Uani d 1 . .
    C C3A 0.05085(16) 0.08425(15) 0.67878(9) 0.0334(4) Uani d 1 . .
    H H3AA 0.0441 0.0181 0.6942 0.050 Uiso calc 1 . .
    H H3AB -0.0155 0.1174 0.6767 0.050 Uiso calc 1 . .
    H H3AC 0.1034 0.1179 0.7102 0.050 Uiso calc 1 . .
    Cl Cl1B 0.27558(4) 0.53778(4) 0.16143(2) 0.03787(12) Uani d 1 . .
    Cl Cl2B 0.08921(4) 0.64264(4) 0.17392(3) 0.04065(13) Uani d 1 . .
    Cl Cl3B 0.15634(4) 0.48946(4) 0.26583(2) 0.03589(12) Uani d 1 . .
    S S1B 0.28444(4) 0.66744(3) 0.27052(2) 0.02689(10) Uani d 1 . .
    S S2B 0.19567(4) 0.71821(3) 0.33553(2) 0.02639(10) Uani d 1 . .
    O O1B 0.29056(10) 0.57063(9) 0.40606(6) 0.0273(3) Uani d 1 . .
    N N1B 0.18133(11) 0.65897(10) 0.45778(7) 0.0222(3) Uani d 1 . .
    H H1BA 0.1388(12) 0.7061(11) 0.4536(10) 0.027 Uiso d 1 . .
    C C1B 0.19848(14) 0.58421(13) 0.21883(8) 0.0254(4) Uani d 1 . .
    C C2B 0.22943(12) 0.63574(11) 0.40702(8) 0.0195(3) Uani d 1 . .
    C C3B 0.20171(14) 0.60575(13) 0.52084(9) 0.0262(4) Uani d 1 . .
    H H3BA 0.1735 0.6412 0.5558 0.039 Uiso calc 1 . .
    H H3BB 0.2764 0.5979 0.5341 0.039 Uiso calc 1 . .
    H H3BC 0.1690 0.5424 0.5149 0.039 Uiso calc 1 . .
loop_
    _atom_site_aniso_label
    _atom_site_aniso_U_11
    _atom_site_aniso_U_22
    _atom_site_aniso_U_33
    _atom_site_aniso_U_12
    _atom_site_aniso_U_13
    _atom_site_aniso_U_23
    Cl1A 0.0370(3) 0.0591(3) 0.0472(3) 0.0132(2) 0.0127(2) 0.0337(3)
    Cl2A 0.0227(2) 0.0413(3) 0.0390(3) -0.00235(18) 0.00915(18) 0.0030(2)
    Cl3A 0.0477(3) 0.0276(2) 0.0371(3) -0.0091(2) 0.0123(2) -0.00656(19)
    S1A 0.0242(2) 0.0362(3) 0.0220(2) -0.00899(18) -0.00211(17) 0.00193(18)
    S2A 0.0311(2) 0.0216(2) 0.0251(2) 0.00138(17) 0.00954(17) -0.00147(16)
    O1A 0.0276(7) 0.0306(7) 0.0346(7) 0.0138(5) 0.0115(5) 0.0094(6)
    N1A 0.0233(7) 0.0235(7) 0.0258(7) 0.0083(6) 0.0063(6) 0.0027(6)
    C1A 0.0236(8) 0.0281(9) 0.0250(9) -0.0008(7) 0.0044(7) 0.0071(7)
    C2A 0.0216(8) 0.0180(8) 0.0250(8) -0.0005(6) 0.0072(7) 0.0001(6)
    C3A 0.0377(11) 0.0366(10) 0.0276(10) 0.0080(9) 0.0101(8) 0.0080(8)
    Cl1B 0.0494(3) 0.0412(3) 0.0250(2) 0.0009(2) 0.0121(2) -0.00839(19)
    Cl2B 0.0380(3) 0.0494(3) 0.0303(2) 0.0055(2) -0.0078(2) -0.0003(2)
    Cl3B 0.0457(3) 0.0362(3) 0.0246(2) -0.0184(2) 0.00170(19) 0.00053(18)
    S1B 0.0291(2) 0.0312(2) 0.0211(2) -0.00846(18) 0.00602(17) -0.00414(17)
    S2B 0.0358(2) 0.0232(2) 0.0198(2) 0.00546(18) 0.00314(17) -0.00014(16)
    O1B 0.0289(6) 0.0262(6) 0.0270(6) 0.0102(5) 0.0051(5) -0.0037(5)
    N1B 0.0237(7) 0.0207(7) 0.0227(7) 0.0074(6) 0.0047(6) -0.0002(6)
    C1B 0.0307(9) 0.0288(9) 0.0163(8) -0.0028(7) 0.0023(7) -0.0016(7)
    C2B 0.0197(8) 0.0184(8) 0.0193(8) 0.0001(6) -0.0003(6) -0.0023(6)
    C3B 0.0308(9) 0.0258(9) 0.0228(9) 0.0012(7) 0.0065(7) 0.0021(7)
_geom_special_details
;
All e.s.d.'s (except the e.s.d. in the dihedral angle between two l.s. planes)
are estimated using the full covariance matrix. The cell e.s.d.'s are taken
into account individually in the estimation of e.s.d.'s in distances, angles
and torsion angles; correlations between e.s.d.'s in cell parameters are only
used when they are defined by crystal symmetry. An approximate (isotropic)
treatment of cell e.s.d.'s is used for estimating e.s.d.'s involving l.s.
planes.
;
loop_
    _geom_bond_atom_site_label_1
    _geom_bond_atom_site_label_2
    _geom_bond_site_symmetry_2
    _geom_bond_distance
    _geom_bond_publ_flag
    Cl1A C1A . 1.7736(18) ?
    Cl2A C1A . 1.7625(18) ?
    Cl3A C1A . 1.7667(19) ?
    S1A C1A . 1.8242(18) ?
    S1A S2A . 2.0100(7) ?
    S2A C2A . 1.8367(17) ?
    O1A C2A . 1.214(2) ?
    N1A C2A . 1.322(2) ?
    N1A C3A . 1.458(2) ?
    N1A H1AA . 0.864(9) ?
    C3A H3AA . 0.9800 ?
    C3A H3AB . 0.9800 ?
    C3A H3AC . 0.9800 ?
    Cl1B C1B . 1.7736(18) ?
    Cl2B C1B . 1.7696(19) ?
    Cl3B C1B . 1.7629(18) ?
    S1B C1B . 1.8261(18) ?
    S1B S2B . 2.0126(6) ?
    S2B C2B . 1.8426(17) ?
    O1B C2B . 1.212(2) ?
    N1B C2B . 1.324(2) ?
    N1B C3B . 1.460(2) ?
    N1B H1BA . 0.857(9) ?
    C3B H3BA . 0.9800 ?
    C3B H3BB . 0.9800 ?
    C3B H3BC . 0.9800 ?
loop_
    _geom_angle_atom_site_label_1
    _geom_angle_atom_site_label_2
    _geom_angle_atom_site_label_3
    _geom_angle_site_symmetry_1
    _geom_angle_site_symmetry_3
    _geom_angle
    _geom_angle_publ_flag
    C1A S1A S2A . . 103.09(6) ?
    C2A S2A S1A . . 102.20(6) ?
    C2A N1A C3A . . 121.71(15) ?
    C2A N1A H1AA . . 120.5(14) ?
    C3A N1A H1AA . . 117.3(14) ?
    Cl2A C1A Cl3A . . 108.65(10) ?
    Cl2A C1A Cl1A . . 109.45(9) ?
    Cl3A C1A Cl1A . . 110.43(10) ?
    Cl2A C1A S1A . . 113.54(10) ?
    Cl3A C1A S1A . . 112.03(9) ?
    Cl1A C1A S1A . . 102.60(9) ?
    O1A C2A N1A . . 126.31(16) ?
    O1A C2A S2A . . 123.02(13) ?
    N1A C2A S2A . . 110.67(12) ?
    N1A C3A H3AA . . 109.5 ?
    N1A C3A H3AB . . 109.5 ?
    H3AA C3A H3AB . . 109.5 ?
    N1A C3A H3AC . . 109.5 ?
    H3AA C3A H3AC . . 109.5 ?
    H3AB C3A H3AC . . 109.5 ?
    C1B S1B S2B . . 103.10(6) ?
    C2B S2B S1B . . 101.43(6) ?
    C2B N1B C3B . . 120.35(14) ?
    C2B N1B H1BA . . 119.5(14) ?
    C3B N1B H1BA . . 120.2(14) ?
    Cl3B C1B Cl2B . . 108.82(10) ?
    Cl3B C1B Cl1B . . 109.68(10) ?
    Cl2B C1B Cl1B . . 109.38(9) ?
    Cl3B C1B S1B . . 112.65(9) ?
    Cl2B C1B S1B . . 112.28(10) ?
    Cl1B C1B S1B . . 103.90(9) ?
    O1B C2B N1B . . 126.23(16) ?
    O1B C2B S2B . . 122.17(13) ?
    N1B C2B S2B . . 111.58(12) ?
    N1B C3B H3BA . . 109.5 ?
    N1B C3B H3BB . . 109.5 ?
    H3BA C3B H3BB . . 109.5 ?
    N1B C3B H3BC . . 109.5 ?
    H3BA C3B H3BC . . 109.5 ?
    H3BB C3B H3BC . . 109.5 ?
loop_
    _geom_torsion_atom_site_label_1
    _geom_torsion_atom_site_label_2
    _geom_torsion_atom_site_label_3
    _geom_torsion_atom_site_label_4
    _geom_torsion_site_symmetry_1
    _geom_torsion_site_symmetry_2
    _geom_torsion_site_symmetry_3
    _geom_torsion_site_symmetry_4
    _geom_torsion
    _geom_torsion_publ_flag
    C1A S1A S2A C2A . . . . 93.63(8) ?
    S2A S1A C1A Cl2A . . . . 60.37(10) ?
    S2A S1A C1A Cl3A . . . . -63.18(10) ?
    S2A S1A C1A Cl1A . . . . 178.38(6) ?
    C3A N1A C2A O1A . . . . 3.3(3) ?
    C3A N1A C2A S2A . . . . -176.22(14) ?
    S1A S2A C2A O1A . . . . 2.87(16) ?
    S1A S2A C2A N1A . . . . -177.64(11) ?
    C1B S1B S2B C2B . . . . 93.49(8) ?
    S2B S1B C1B Cl3B . . . . -60.94(10) ?
    S2B S1B C1B Cl2B . . . . 62.34(9) ?
    S2B S1B C1B Cl1B . . . . -179.58(6) ?
    C3B N1B C2B O1B . . . . 1.6(3) ?
    C3B N1B C2B S2B . . . . -176.67(12) ?
    S1B S2B C2B O1B . . . . -0.66(15) ?
    S1B S2B C2B N1B . . . . 177.64(11) ?
loop_
    _geom_hbond_atom_site_label_D
    _geom_hbond_atom_site_label_H
    _geom_hbond_atom_site_label_A
    _geom_hbond_site_symmetry_A
    _geom_hbond_distance_DH
    _geom_hbond_distance_HA
    _geom_hbond_distance_DA
    _geom_hbond_angle_DHA
    N1A H1AA O1B 7_556 0.864(9) 1.941(11) 2.7825(18) 164.4(19)
    N1B H1BA O1A 5_566 0.857(9) 1.968(10) 2.8231(18) 175.1(19)
_shelx_hkl_file
;
  -2   0   0 170.470   5.422   4
   2   0   0 158.859   5.064   2
   2   0   0 163.240   5.281   3
  -2   0   0 162.797   5.225   1
  -4   0   0 2117.46   62.51   4
   4   0   0 2165.78   61.96   3
   4   0   0 2118.21   61.15   2
  -4   0   0 2092.33   61.65   1
   6   0   0 10.5137  1.3382   3
  -6   0   0 8.03474 1.51164   4
   6   0   0 8.62876 0.99651   2
  -6   0   0 7.66269 1.14603   1
  -8   0   0 896.773  29.183   4
   8   0   0 904.793  27.356   2
   8   0   0 922.283  28.801   3
  -8   0   0 952.925  28.357   1
 -10   0   0 2449.42   77.95   4
  10   0   0 2650.60   77.20   3
 -10   0   0 2652.19   76.47   1
 -12   0   0 198.351   9.701   4
  12   0   0 193.651   9.186   3
 -12   0   0 227.793   9.056   1
  14   0   0 528.683  19.243   3
 -14   0   0 484.350  19.600   4
 -16   0   0 -1.3966  3.1145   4
  16   0   0 3.68259 2.96426   3
  -1  -1   0 147.552   4.754   4
  -1  -1   0 149.898   4.665   2
  -1  -1   0 152.239   4.641   3
  -1  -1   0 153.616   4.748   1
   1  -1   0 147.426   4.603   2
   1  -1   0 154.278   4.726   3
  -1   1   0 154.451   4.756   4
  -1   1   0 144.274   4.683   1
   3  -1   0 888.447  26.277   3
   3  -1   0 902.999  25.683   2
  -3  -1   0 896.092  26.179   3
  -3  -1   0 856.321  26.482   4
  -3  -1   0 923.190  25.861   2
  -3  -1   0 917.817  26.134   1
  -3   1   0 869.430  26.110   1
   3   1   0 837.406  26.099   3
  -3   1   0 859.409  26.429   4
  -5  -1   0 7.64861 1.17364   4
   5  -1   0 6.11547 1.21457   3
   5  -1   0 4.78109 0.71175   2
  -5  -1   0 4.87281 1.00464   1
  -5  -1   0 5.50882 0.86337   2
  -5   1   0 6.01570 1.22683   4
   5   1   0 6.61947 1.19809   3
  -5   1   0 3.87667 1.04676   1
  -7  -1   0 763.249  25.355   4
   7  -1   0 773.083  24.966   3
   7  -1   0 788.560  23.646   2
  -7  -1   0 827.573  24.721   1
   7   1   0 834.167  24.993   3
   7   1   0 791.718  24.046   2
  -7   1   0 834.260  24.710   1
  -7   1   0 776.109  25.340   4
  -9  -1   0 165.933   7.409   4
   9  -1   0 165.694   7.137   3
  -9  -1   0 160.750   6.740   1
   9   1   0 152.767   6.888   3
  -9   1   0 150.455   7.197   4
  -9   1   0 169.489   6.776   1
   9   1   0 148.782   5.999   2
 -11  -1   0 352.305  14.085   4
  11  -1   0 358.318  13.669   3
 -11  -1   0 349.485  12.977   1
 -11   1   0 343.100  13.969   4
  11   1   0 366.573  13.557   3
 -11   1   0 376.301  13.121   1
 -13  -1   0 2.14419 2.21738   4
  13  -1   0 -0.7931  2.0133   3
 -13   1   0 0.26733 1.95953   4
  13   1   0 4.36121 2.40475   3
  15  -1   0 -1.0172  2.6691   3
 -15  -1   0 1.03808 2.82302   4
  15   1   0 2.25576 2.91795   3
   0  -2   0 745.865  21.285   2
   0  -2   0 749.018  21.327   3
   0   2   0 715.520  21.372   1
   0   2   0 687.443  21.430   4
   2  -2   0 297.092   8.827   2
  -2  -2   0 313.105   8.920   3
  -2  -2   0 298.832   8.996   2
  -2  -2   0 288.870   9.128   4
   2  -2   0 286.898   9.049   3
  -2  -2   0 277.921   9.070   1
  -2   2   0 272.615   9.080   4
  -2   2   0 277.482   8.986   1
  -4  -2   0 444.835  13.247   2
   4  -2   0 425.036  13.620   3
  -4  -2   0 425.330  13.794   4
  -4  -2   0 449.719  13.553   1
  -4  -2   0 417.653  13.371   3
   4  -2   0 415.635  12.881   2
  -4   2   0 415.816  13.694   4
  -4   2   0 440.711  13.495   1
  -6  -2   0 180.979   6.725   1
   6  -2   0 179.239   6.926   3
  -6  -2   0 188.194   6.505   2
   6  -2   0 177.119   5.949   2
  -6  -2   0 174.042   7.088   4
  -6   2   0 171.476   6.962   4
   6   2   0 186.299   6.796   3
  -6   2   0 181.847   6.749   1
   8  -2   0 190.396   8.090   3
  -8  -2   0 204.503   7.881   1
   8  -2   0 209.660   6.850   2
  -8  -2   0 196.854   8.394   4
   8   2   0 199.268   7.433   2
  -8   2   0 217.436   7.932   1
  -8   2   0 202.331   8.378   4
   8   2   0 209.042   8.002   3
  10  -2   0 793.236  25.929   3
 -10  -2   0 779.837  26.274   4
 -10  -2   0 790.677  25.184   1
  10   2   0 790.497  25.610   3
 -10   2   0 808.627  25.142   1
 -10   2   0 756.919  26.115   4
 -12  -2   0 22.9995  2.9712   1
  12  -2   0 19.7830  2.8979   3
 -12  -2   0 21.5715  3.3110   4
  12   2   0 34.5850  3.2606   3
 -12   2   0 22.3132  3.2176   4
 -12   2   0 22.7399  2.9155   1
  14  -2   0 1.57001 2.77872   3
 -14  -2   0 2.00458 2.31629   4
 -14   2   0 3.32613 2.72173   4
  14   2   0 1.45104 2.35442   3
  16  -2   0 150.362   8.756   3
 -16  -2   0 124.693   8.638   4
  16   2   0 133.398   8.225   3
 -16   2   0 119.180   8.555   4
   1  -3   0 209.982   6.673   3
  -1  -3   0 206.636   6.849   2
  -1  -3   0 216.624   6.938   1
   1  -3   0 215.348   6.784   2
  -1  -3   0 205.265   6.528   3
  -1   3   0 201.807   6.824   1
   1   3   0 208.426   6.789   4
  -1   3   0 207.534   6.732   4
   3  -3   0 773.573  23.259   3
  -3  -3   0 750.838  23.415   4
   3  -3   0 796.619  22.837   2
  -3  -3   0 760.229  23.242   1
  -3  -3   0 802.564  22.969   3
  -3  -3   0 777.934  23.060   2
  -3   3   0 748.435  23.102   1
  -3   3   0 754.719  23.357   4
  -5  -3   0 48.6261  2.8638   4
  -5  -3   0 49.4941  2.5709   2
  -5  -3   0 49.4261  2.7036   1
   5  -3   0 43.7195  2.6482   3
  -5  -3   0 47.2582  2.5267   3
   5  -3   0 50.2319  2.2200   2
  -5   3   0 47.4411  2.7391   4
  -5   3   0 47.1551  2.6515   1
  -7  -3   0 1293.67   38.41   1
  -7  -3   0 1281.65   39.19   4
   7  -3   0 1242.79   38.72   3
  -7  -3   0 1344.83   37.96   2
   7  -3   0 1285.72   37.19   2
  -7   3   0 1264.12   38.29   1
   7   3   0 1211.42   38.25   3
  -7   3   0 1230.52   38.98   4
   9  -3   0 77.1971  4.5842   3
  -9  -3   0 68.1881  4.1726   1
  -9  -3   0 81.2957  4.8083   4
  -9   3   0 67.0428  4.3694   4
   9   3   0 70.3837  3.8601   2
  -9   3   0 70.6568  4.0461   1
   9   3   0 80.7281  4.3308   3
  11  -3   0 338.092  13.370   3
 -11  -3   0 331.719  13.697   4
 -11  -3   0 349.144  12.913   1
 -11   3   0 350.768  13.691   4
 -11   3   0 351.592  12.728   1
  11   3   0 344.903  13.087   3
  13  -3   0 44.8608  4.3687   3
 -13  -3   0 44.9300  4.4766   4
 -13  -3   0 57.5533  4.2963   1
 -13   3   0 42.1532  4.2678   4
  13   3   0 47.8744  4.1643   3
 -15  -3   0 1.77927 3.08645   4
  15  -3   0 -3.9704  2.6924   3
  15   3   0 8.66166 3.34394   3
 -15   3   0 1.95037 3.23673   4
   0  -4   0 4088.02  114.63   2
   0  -4   0 4020.31  115.16   3
   0   4   0 3989.32  115.20   1
   0   4   0 3879.69  115.90   4
   2  -4   0 4027.49  111.75   2
  -2  -4   0 3838.15  112.47   1
   2  -4   0 3955.94  112.49   3
  -2  -4   0 3824.30  111.83   2
  -2  -4   0 3844.38  112.24   3
  -2   4   0 3853.86  112.34   1
   2   4   0 3814.75  113.29   4
  -2   4   0 3985.15  113.23   4
  -4  -4   0 9.04864 1.06528   3
   4  -4   0 5.95506 1.25637   3
   4  -4   0 6.27660 1.04868   2
  -4  -4   0 5.17285 1.24943   4
  -4  -4   0 7.79721 1.09178   2
  -4  -4   0 8.47388 1.44483   1
  -4   4   0 8.54769 1.17787   1
  -4   4   0 7.91726 1.19967   4
   4   4   0 8.61613 1.41972   4
  -6  -4   0 1707.39   48.86   3
  -6  -4   0 1624.22   48.59   2
   6  -4   0 1602.41   49.25   3
  -6  -4   0 1628.05   49.79   4
  -6  -4   0 1671.50   49.18   1
   6  -4   0 1686.26   48.05   2
  -6   4   0 1627.40   48.95   1
  -6   4   0 1625.88   49.65   4
  -8  -4   0 2.59414 1.44246   1
   8  -4   0 -0.5288  1.1427   3
   8  -4   0 -0.0190  1.0106   2
  -8  -4   0 -0.9711  1.1586   2
  -8  -4   0 0.56519 1.23052   4
  -8   4   0 -0.9320  1.2543   4
  -8   4   0 0.27746 1.41778   1
   8   4   0 -0.2701  1.2019   3
 -10  -4   0 410.289  14.630   1
  10  -4   0 434.968  15.238   3
 -10  -4   0 404.146  15.363   4
  10   4   0 393.323  14.388   3
 -10   4   0 384.402  15.100   4
 -10   4   0 419.816  14.480   1
  12  -4   0 279.305  11.971   3
 -12  -4   0 280.363  12.343   4
 -12  -4   0 283.717  11.411   1
 -12   4   0 285.135  12.264   4
  12   4   0 274.537  11.371   3
  14  -4   0 46.6346  4.6519   3
 -14  -4   0 36.8825  4.3964   4
  14   4   0 39.0757  4.1095   3
 -14   4   0 38.6160  4.5450   4
  16  -4   0 32.1091  4.7528   3
 -16  -4   0 37.1164  4.7960   4
 -16   4   0 27.7647  4.2885   4
   1  -5   0 22.3303  1.4386   3
  -1  -5   0 21.9301  1.3975   3
   1  -5   0 19.7156  1.5519   2
  -1  -5   0 19.7107  1.5993   2
  -1   5   0 24.1058  1.5011   4
  -1   5   0 20.3779  1.6314   1
   1   5   0 22.5020  1.5062   4
   1   5   0 19.7594  1.5954   1
   3  -5   0 3190.56   92.96   2
  -3  -5   0 3291.37   93.29   3
   3  -5   0 3229.49   93.73   3
  -3  -5   0 3286.73   93.84   1
  -3  -5   0 3173.83   93.21   2
  -3   5   0 3141.47   94.24   4
   3   5   0 3312.51   94.44   4
  -3   5   0 3163.34   93.58   1
  -5  -5   0 408.134  14.055   1
  -5  -5   0 424.810  13.428   3
   5  -5   0 424.354  14.051   3
   5  -5   0 416.653  13.331   2
  -5  -5   0 435.146  13.893   2
   5   5   0 415.990  14.235   4
  -5   5   0 421.878  13.895   1
  -5   5   0 415.635  14.011   4
  -7  -5   0 488.207  16.763   4
  -7  -5   0 492.031  15.870   3
   7  -5   0 491.284  15.313   2
   7  -5   0 480.613  16.461   3
  -7  -5   0 475.317  16.271   1
  -7  -5   0 487.753  15.986   2
  -7   5   0 499.895  16.238   1
  -7   5   0 468.146  16.504   4
  -9  -5   0 1046.66   30.52   2
  -9  -5   0 968.297  31.582   4
  -9  -5   0 975.742  30.829   1
   9  -5   0 966.251  31.174   3
  -9   5   0 966.449  31.379   4
   9   5   0 954.810  30.332   3
  -9   5   0 936.894  30.509   1
 -11  -5   0 39.4928  3.5121   1
 -11  -5   0 33.3710  3.6277   4
  11  -5   0 32.8114  3.6190   3
 -11   5   0 35.9027  3.3979   1
  11   5   0 36.4806  3.3559   3
 -11   5   0 35.6965  3.6843   4
 -13  -5   0 137.359   7.261   1
 -13  -5   0 132.547   7.941   4
  13  -5   0 133.106   7.822   3
 -13   5   0 126.103   7.755   4
  13   5   0 145.606   7.385   3
 -15  -5   0 0.52783 3.51182   4
 -15   5   0 -1.3483  2.9855   4
   0  -6   0 1088.00   31.62   2
   0  -6   0 1039.59   31.12   3
   0   6   0 1014.45   31.40   4
   0   6   0 1049.46   31.72   1
  -2  -6   0 4.55207 0.92399   3
   2  -6   0 4.58408 1.08299   2
  -2  -6   0 4.38625 1.10997   2
   2  -6   0 4.64187 1.10087   3
   2   6   0 2.06626 0.97996   1
  -2   6   0 3.84575 1.01464   4
   2   6   0 1.61076 1.03097   4
  -2   6   0 4.36885 1.11171   1
   4  -6   0 5.61992 1.23653   2
  -4  -6   0 5.09484 1.37568   1
  -4  -6   0 4.60491 1.08365   3
   4  -6   0 4.93497 1.37402   3
  -4  -6   0 5.40170 1.41343   2
   4   6   0 5.47870 1.39231   4
  -4   6   0 5.06455 1.29953   4
  -4   6   0 7.30918 1.53296   1
  -6  -6   0 44.2716  2.9479   2
  -6  -6   0 38.4610  2.9091   1
   6  -6   0 41.7012  2.5628   2
   6  -6   0 37.2608  2.8224   3
  -6  -6   0 36.3953  2.4106   3
   6   6   0 41.6493  3.0879   4
  -6   6   0 39.3478  2.9551   1
  -6   6   0 39.0328  2.9010   4
   8  -6   0 148.901   6.736   3
  -8  -6   0 139.979   6.211   2
   8  -6   0 130.388   5.386   2
  -8  -6   0 133.694   6.639   4
  -8  -6   0 120.397   6.214   1
   8   6   0 130.247   6.648   4
   8   6   0 130.376   5.815   3
  -8   6   0 135.150   6.275   1
  -8   6   0 131.594   6.506   4
 -10  -6   0 19.3351  2.8258   2
 -10  -6   0 15.0972  2.9037   1
  10  -6   0 15.7880  2.4009   3
 -10  -6   0 20.7443  3.3025   4
 -10   6   0 18.8003  2.5991   4
  10   6   0 17.3895  2.5102   3
 -10   6   0 20.7255  2.6803   1
 -12  -6   0 32.6078  3.7243   1
  12  -6   0 34.2628  3.9430   3
 -12  -6   0 28.2561  4.0423   4
 -12   6   0 35.4163  3.8673   4
  12   6   0 30.9950  3.3407   3
  14  -6   0 8.67188 3.13425   3
 -14  -6   0 7.59819 4.16672   4
 -14  -6   0 4.50955 2.89340   1
 -14   6   0 8.52905 3.62401   4
   1  -7   0 1702.18   49.29   2
   1  -7   0 1642.36   48.93   3
  -1  -7   0 1662.17   49.33   2
  -1  -7   0 1724.24   48.84   3
   1   7   0 1573.65   49.47   1
   1   7   0 1652.85   49.33   4
  -1   7   0 1633.82   49.25   4
  -1   7   0 1685.89   49.54   1
  -3  -7   0 399.493  13.463   1
  -3  -7   0 384.413  13.188   2
   3  -7   0 363.920  12.757   3
   3  -7   0 395.076  12.952   2
  -3  -7   0 394.348  12.284   3
   3   7   0 366.552  12.976   4
  -3   7   0 405.356  13.245   1
   3   7   0 391.906  13.407   1
  -3   7   0 379.512  12.879   4
  -5  -7   0 765.593  24.880   1
   5  -7   0 759.721  24.038   2
  -5  -7   0 809.605  24.697   2
  -5  -7   0 794.008  23.807   3
   5  -7   0 798.178  24.644   3
  -5   7   0 766.749  24.595   1
  -5   7   0 754.148  24.596   4
   5   7   0 768.489  24.823   4
  -7  -7   0 197.948   8.325   1
   7  -7   0 194.902   8.266   3
  -7  -7   0 192.971   7.471   3
   7  -7   0 201.889   7.494   2
  -7  -7   0 190.721   8.110   2
  -7   7   0 189.648   8.052   1
   7   7   0 192.741   8.392   4
  -7   7   0 205.746   8.367   4
  -9  -7   0 28.7609  3.0626   2
  -9  -7   0 24.7806  2.9119   1
   9  -7   0 23.4131  2.8161   3
  -9   7   0 32.2604  3.3167   4
  -9   7   0 28.7905  3.0259   1
   9   7   0 30.4060  3.4265   4
   9   7   0 32.4769  2.7078   3
  11  -7   0 48.2397  4.3290   3
 -11  -7   0 47.9437  4.0963   1
  11   7   0 44.2355  4.4214   4
 -11   7   0 42.4577  4.1290   4
  13  -7   0 636.627  23.829   3
 -13  -7   0 673.286  23.359   1
 -13   7   0 674.998  24.229   4
  13   7   0 638.821  24.292   4
  15  -7   0 74.2466  6.3945   3
  15   7   0 77.5705  6.7854   4
 -15   7   0 72.7208  6.7264   4
   0  -8   0 96.8662  4.2142   3
   0  -8   0 93.5689  4.7253   2
   0   8   0 100.656   4.880   1
   0   8   0 104.598   4.384   4
   2  -8   0 264.031   9.078   3
   2  -8   0 258.194   9.476   2
  -2  -8   0 255.848   9.606   2
  -2  -8   0 253.543   8.597   3
   2   8   0 250.686   9.186   4
   2   8   0 238.680   9.527   1
  -2   8   0 245.276   9.542   1
  -2   8   0 272.990   9.197   4
  -4  -8   0 646.651  21.003   1
   4  -8   0 642.020  20.304   2
   4  -8   0 612.980  20.319   3
  -4  -8   0 642.368  19.530   3
  -4  -8   0 626.540  20.683   2
   4   8   0 619.009  20.599   4
  -4   8   0 620.698  20.352   4
  -4   8   0 652.059  20.713   1
  -6  -8   0 67.8200  3.5018   3
   6  -8   0 69.7275  4.1022   3
  -6  -8   0 59.5441  4.1559   1
  -6  -8   0 68.2975  4.3057   2
   6  -8   0 69.4244  3.8695   2
  -6   8   0 63.9282  4.1221   1
  -6   8   0 70.2762  4.1722   4
   6   8   0 64.3080  4.2070   4
  -8  -8   0 3.92986 1.86711   1
  -8  -8   0 4.06717 1.90037   2
   8  -8   0 6.13347 1.93497   3
   8   8   0 5.13431 2.20077   4
  -8   8   0 5.98649 2.10181   4
  -8   8   0 0.87247 1.81558   1
  10  -8   0 5.19968 2.59908   3
 -10  -8   0 11.8456  2.7761   1
 -10  -8   0 4.60456 2.35976   2
  10   8   0 6.29983 2.58860   4
 -10   8   0 4.85902 2.51456   1
 -10   8   0 9.14551 2.63052   4
  12  -8   0 201.475  10.207   3
 -12  -8   0 216.349  10.032   1
  12   8   0 209.601  10.553   4
 -12   8   0 202.005  10.185   4
 -14  -8   0 0.07399 3.16782   1
  14   8   0 0.23478 3.59568   4
 -14   8   0 -4.0120  2.7060   4
  -1  -9   0 135.977   6.284   2
   1  -9   0 137.473   6.226   2
   1  -9   0 134.130   5.595   3
  -1  -9   0 147.656   5.550   3
  -1   9   0 135.462   5.647   4
   1   9   0 133.381   5.685   4
  -1   9   0 144.947   6.437   1
   1   9   0 133.259   6.271   1
  -3  -9   0 681.270  21.858   2
   3  -9   0 637.336  21.061   3
   3  -9   0 666.704  21.497   2
  -3  -9   0 690.787  20.495   3
   3   9   0 673.815  21.424   4
   3   9   0 620.771  21.728   1
  -3   9   0 658.017  21.707   1
  -3   9   0 671.151  21.264   4
  -5  -9   0 2324.91   70.19   1
  -5  -9   0 2326.88   69.59   2
   5  -9   0 2392.10   69.15   2
   5  -9   0 2364.44   69.69   3
   5   9   0 2264.36   70.06   1
  -5   9   0 2294.86   69.92   4
  -5   9   0 2479.41   70.03   1
   5   9   0 2251.30   70.16   4
   7  -9   0 36.5543  3.3896   3
  -7  -9   0 37.8180  3.3349   2
   7  -9   0 42.5598  3.1288   2
  -7  -9   0 41.5664  3.6822   1
  -7   9   0 37.8959  3.3091   4
  -7   9   0 39.2336  3.3949   1
   7   9   0 45.3333  3.8105   4
  -9  -9   0 123.721   6.797   1
  -9  -9   0 123.290   6.590   2
   9  -9   0 122.237   6.691   3
  -9   9   0 117.912   6.549   1
   9   9   0 117.430   6.832   4
  -9   9   0 139.104   6.980   4
  11  -9   0 59.6678  5.0006   3
 -11  -9   0 50.2802  4.7601   1
  11   9   0 65.4300  5.2610   4
 -11   9   0 59.6517  5.1265   4
 -13  -9   0 8.37636 3.41128   1
  13  -9   0 10.1727  3.2320   3
 -13   9   0 7.17625 3.51079   4
  13   9   0 2.79551 3.12345   4
   0 -10   0 199.410   7.517   3
   0 -10   0 187.327   8.252   2
   0  10   0 199.624   8.500   1
   0  10   0 205.375   7.719   4
  -2 -10   0 141.870   6.889   2
   2 -10   0 152.555   6.357   3
   2 -10   0 154.333   6.884   2
   2  10   0 155.878   6.469   4
  -2  10   0 158.225   6.443   4
  -2  10   0 145.971   6.888   1
   2  10   0 142.285   7.020   1
  -4 -10   0 3.54543 1.61592   2
   4 -10   0 4.20231 1.84016   3
   4 -10   0 4.37981 1.83001   2
  -4  10   0 0.88798 1.79287   1
  -4  10   0 2.13682 1.58975   4
   4  10   0 2.04214 1.66325   4
   4  10   0 2.71266 1.67230   1
   6 -10   0 530.270  17.721   2
  -6 -10   0 505.074  18.309   2
   6 -10   0 538.838  18.111   3
   6  10   0 507.221  18.228   4
   6  10   0 503.976  18.465   1
  -6  10   0 524.128  17.941   4
  -6  10   0 522.670  18.329   1
  -8 -10   0 9.00772 2.86138   1
  -8 -10   0 19.6611  3.2389   2
   8 -10   0 12.7465  2.8683   3
  -8  10   0 21.4155  3.4686   1
  -8  10   0 18.0741  2.9208   4
   8  10   0 13.7694  3.0904   4
 -10 -10   0 -0.7858  2.3491   1
  10 -10   0 -0.7185  2.4842   3
 -10 -10   0 0.76220 2.37780   2
  10  10   0 3.20826 2.55996   4
 -10  10   0 4.63888 2.62765   4
  12 -10   0 24.8267  3.8117   3
 -12 -10   0 30.1173  4.2116   1
 -12  10   0 26.7429  4.6600   4
  12  10   0 32.1914  5.2434   4
 -14 -10   0 23.1299  4.7844   1
 -14  10   0 25.6829  5.1636   4
  -1 -11   0 784.402  25.699   2
   1 -11   0 834.419  25.791   2
   1 -11   0 793.825  24.663   3
  -1  11   0 769.630  24.770   4
   1  11   0 781.603  24.813   4
   1  11   0 750.879  25.710   1
  -1  11   0 746.715  25.623   1
   3 -11   0 41.5545  3.1337   3
   3 -11   0 39.9963  3.4129   2
  -3 -11   0 35.7416  3.3353   2
   3  11   0 35.5603  3.0422   4
  -3  11   0 38.3849  2.9832   4
  -3  11   0 37.4642  3.4733   1
   3  11   0 40.7042  3.7354   1
   5 -11   0 0.26793 1.59996   2
  -5 -11   0 -0.8977  1.9652   2
   5 -11   0 0.80379 1.81750   3
   5  11   0 -0.6289  2.0995   4
  -5  11   0 0.13397 1.64478   1
   5  11   0 -0.0040  1.8702   1
  -5  11   0 -0.9329  1.8277   4
  -7 -11   0 268.381  11.802   2
   7 -11   0 282.850  11.291   2
   7 -11   0 307.541  11.985   3
  -7  11   0 281.429  11.550   4
  -7  11   0 290.605  11.956   1
   7  11   0 312.162  12.458   1
  -9 -11   0 80.2774  5.8837   1
  -9 -11   0 76.3465  5.5987   2
   9 -11   0 81.2359  5.8585   3
  -9  11   0 93.7750  5.8984   4
  -9  11   0 85.6618  5.8067   1
 -11 -11   0 268.661  12.163   1
  11 -11   0 241.407  11.725   3
 -11  11   0 251.908  11.795   4
  13 -11   0 10.5059  4.1310   3
 -13 -11   0 9.56873 4.17474   1
 -13  11   0 6.59614 4.03625   4
   0 -12   0 312.727  12.289   2
   0  12   0 299.731  12.320   1
   2 -12   0 40.6350  3.6047   2
  -2 -12   0 37.7547  3.5662   2
  -2  12   0 44.2535  3.7872   1
   2  12   0 46.7275  4.0688   1
   4 -12   0 161.000   7.287   3
  -4 -12   0 140.332   7.585   2
   4 -12   0 158.013   7.612   2
   4  12   0 163.360   8.068   1
  -4  12   0 147.073   7.611   1
  -6 -12   0 -0.6461  2.0966   2
   6 -12   0 0.81053 2.10981   2
   6 -12   0 2.18861 2.21179   3
  -6  12   0 3.46376 2.44950   1
   6  12   0 -1.0683  2.1308   1
  -8 -12   0 -2.5783  1.9700   2
   8 -12   0 -2.0953  2.3206   3
  -8  12   0 -2.2869  2.3876   1
 -10 -12   0 137.735   8.280   2
  10 -12   0 156.276   8.458   3
  10  12   0 142.060   8.431   1
  12 -12   0 39.7051  5.0828   3
 -12 -12   0 34.1719  5.0495   1
  12  12   0 31.1355  4.6790   1
   1 -13   0 300.548  11.924   2
  -1 -13   0 263.728  11.657   2
  -1  13   0 274.697  11.792   1
   1  13   0 276.453  11.898   1
  -3 -13   0 37.8621  3.9059   2
   3 -13   0 34.8794  3.6490   2
   3  13   0 38.3176  3.9552   1
  -3  13   0 36.3442  3.6285   1
   5 -13   0 -0.4095  2.0014   2
  -5 -13   0 1.65262 2.17960   2
  -5  13   0 -0.5154  2.2069   1
   5  13   0 -0.1851  2.2493   1
   7 -13   0 4.12576 2.99688   3
  -7 -13   0 2.14601 2.19834   2
   7  13   0 2.00423 2.58624   1
  -7  13   0 4.22977 2.83588   1
  -9 -13   0 23.7380  4.1329   2
   9 -13   0 18.9803  4.1198   3
   9  13   0 24.1166  4.0707   1
  11 -13   0 33.9929  5.0481   3
 -11 -13   0 25.4709  5.0496   2
  11  13   0 39.9814  4.9936   1
   0 -14   0 142.274   7.943   2
   0  14   0 163.338   8.419   1
  -2 -14   0 18.8856  3.4430   2
   2 -14   0 23.6955  3.3088   2
  -2  14   0 24.3934  3.4128   1
   2  14   0 24.2605  3.9268   1
   4 -14   0 98.8927  6.3327   2
  -4 -14   0 87.1470  6.1552   2
  -4  14   0 101.353   6.344   1
   4  14   0 116.972   6.977   1
  -6 -14   0 27.0479  3.8243   2
   6 -14   0 28.6092  3.7581   2
   6  14   0 25.4981  4.2091   1
  -6  14   0 33.2570  4.1519   1
  -8 -14   0 78.0520  6.1528   2
  -8  14   0 83.9746  6.4189   1
   8  14   0 83.3324  6.3506   1
 -10 -14   0 29.2798  5.1867   2
  10 -14   0 32.0415  5.2556   3
  10  14   0 30.2432  4.4405   1
   1 -15   0 109.664   6.858   2
  -1 -15   0 93.8936  6.4195   2
  -1  15   0 97.2103  6.5926   1
   1  15   0 93.3132  6.4973   1
  -3 -15   0 75.3187  5.8659   2
   3 -15   0 83.1158  5.9650   2
   3  15   0 80.3225  5.9170   1
  -3  15   0 67.4477  5.6555   1
  -5 -15   0 68.1998  5.7601   2
   5 -15   0 81.3663  5.8695   2
  -5  15   0 71.9603  5.8354   1
   5  15   0 79.6058  6.0468   1
  -7 -15   0 189.939  10.370   2
   7  15   0 192.315  10.638   1
  -7  15   0 214.990  10.736   1
  -9 -15   0 11.4114  4.1111   2
   9  15   0 4.04231 3.88428   1
   0 -16   0 31.1051  3.9515   2
   0  16   0 31.7424  4.1316   1
  -2 -16   0 360.208  15.248   2
   2 -16   0 352.994  14.938   2
   2  16   0 322.266  14.926   1
  -2  16   0 357.200  15.075   1
   4 -16   0 4.51662 3.30860   2
  -4 -16   0 4.42534 3.09830   2
   4  16   0 1.97158 3.06439   1
  -4  16   0 11.7639  4.0355   1
   6 -16   0 7.27632 3.45896   2
  -6 -16   0 12.2033  3.9360   2
  -6  16   0 9.63948 4.33990   1
   6  16   0 11.7895  4.0778   1
   1 -17   0 34.2753  4.4061   2
  -1 -17   0 31.0441  4.2587   2
   1  17   0 37.8278  4.7109   1
  -1  17   0 43.4746  5.0214   1
   3 -17   0 41.1130  4.6970   2
  -3 -17   0 35.2236  4.7359   2
  -3  17   0 42.8893  5.0961   1
   3  17   0 36.8336  4.8026   1
   5 -17   0 11.3783  3.5397   2
  -5  17   0 11.4313  4.4676   1
  16   0  -1 1.92840 2.95078   3
 -16   0   1 -1.0892  2.9502   4
 -14   0   1 -1.2521  2.3373   4
 -12   0   1 -2.1862  1.6411   1
  12   0  -1 0.24160 1.78187   3
 -12   0   1 -1.2070  1.5929   4
 -10   0   1 0.68712 1.66621   4
  10   0  -1 -0.5650  1.7756   3
 -10   0   1 0.44836 1.57782   1
  -8   0   1 0.70206 0.99432   1
   8   0  -1 -0.3759  1.1458   3
   8   0  -1 -1.5709  0.9339   2
  -8   0   1 -0.0855  1.0375   4
  -6   0   1 -0.0219  0.8582   4
   6   0  -1 0.96558 0.81707   2
  -6   0   1 -0.0300  0.6556   1
  -4   0   1 0.61004 0.60093   4
   4   0  -1 0.16539 0.55504   3
  -4   0   1 0.07413 0.52045   1
   4   0  -1 0.88447 0.57665   2
  -2   0   1 0.60454 0.45066   3
  -2   0   1 1.85630 0.54312   4
  -2   0   1 -0.1050  0.3095   1
   2   0  -1 0.85950 0.43324   2
   0   0  -1 -0.1567  0.0835   2
   0   0   1 -0.1294  0.0918   3
   0   0  -1 -0.1147  0.0930   1
   0   0   1 -0.1228  0.0799   4
  -2   0  -1 1.80893 0.61945   4
  -2   0  -1 3.93935 0.61145   1
   2   0   1 0.08996 0.44544   3
  -2   0  -1 1.36961 0.26692   2
   4   0   1 0.33730 0.42369   2
   4   0   1 0.19260 0.65363   3
  -4   0  -1 0.04669 0.58508   4
  -4   0  -1 -0.4386  0.6061   1
   6   0   1 -0.4345  0.5754   2
  -6   0  -1 -0.3039  0.7537   4
  -6   0  -1 0.54187 0.83416   1
   6   0   1 -0.6712  0.8481   3
  -8   0  -1 1.35908 1.37024   4
  -8   0  -1 0.30632 1.05782   1
   8   0   1 -1.7426  1.2428   3
   8   0   1 0.79256 0.83764   2
  10   0   1 -0.3863  1.4481   3
 -10   0  -1 -2.1005  1.4217   1
 -12   0  -1 0.78166 2.02247   1
  12   0   1 -1.1270  1.8846   3
 -12   0  -1 -1.3165  2.0953   4
 -14   0  -1 0.54308 2.79940   4
  14   0   1 -2.7625  2.0683   3
  16   0   1 0.77680 3.18647   3
 -16   0  -1 -4.3293  2.9677   4
  15  -1  -1 110.094   7.135   3
 -15  -1   1 95.6546  7.3223   4
 -15   1   1 126.833   8.018   4
  15   1  -1 121.697   7.437   3
  13  -1  -1 172.908   8.457   3
 -13  -1   1 164.278   8.756   4
 -13   1   1 151.300   8.489   4
  13   1  -1 160.106   8.154   3
 -11  -1   1 124.030   6.701   4
 -11  -1   1 119.205   5.781   1
  11  -1  -1 123.719   6.414   3
  11   1  -1 119.719   6.264   3
 -11   1   1 122.160   5.802   1
 -11   1   1 96.1877  6.1103   4
  -9  -1   1 41.3226  3.2660   4
   9  -1  -1 37.8430  2.3542   2
   9  -1  -1 35.8167  2.9702   3
  -9  -1   1 41.6849  2.8513   1
  -9   1   1 42.0106  3.2663   4
  -9   1   1 39.8303  2.7456   1
   9   1  -1 35.5822  2.9022   3
   9   1  -1 40.0888  2.6720   2
  -7  -1   1 87.8030  4.5833   4
   7  -1  -1 90.8665  3.7883   2
   7  -1  -1 96.3076  4.5878   3
  -7  -1   1 103.772   4.315   1
   7   1  -1 93.7169  4.0811   2
   7   1  -1 93.8211  4.4773   3
  -7   1   1 97.4553  4.1765   1
  -7   1   1 96.9716  4.7106   4
  -5  -1   1 2236.49   63.94   1
  -5  -1   1 2155.14   64.88   4
   5  -1  -1 2176.00   64.41   3
   5  -1  -1 2199.54   63.43   2
  -5  -1   1 2170.25   64.38   3
  -5   1   1 2143.96   64.91   4
   5   1  -1 2136.71   63.62   2
  -5   1   1 2279.92   63.91   1
   5   1  -1 2280.29   64.41   3
  -3  -1   1 3827.88  107.41   3
   3  -1  -1 3634.24  107.36   3
   3  -1  -1 3672.65  106.47   2
  -3  -1   1 3750.18  106.99   1
  -3  -1   1 3764.10  106.60   2
  -3  -1   1 3693.50  108.08   4
  -3   1   1 3768.33  107.07   1
  -3   1   1 3647.37  108.12   4
   1  -1  -1 144.265   4.521   3
   1  -1  -1 144.983   4.550   2
  -1  -1   1 142.265   4.523   1
  -1  -1   1 145.639   4.509   4
  -1   1   1 144.314   4.664   4
  -1   1   1 145.821   4.446   1
  -1  -1  -1 56.5435  1.9175   2
  -1  -1  -1 54.5895  2.0453   1
   1  -1   1 54.5588  1.8090   2
   1   1   1 54.0166  2.1088   4
  -1   1  -1 50.5866  1.9218   4
  -1   1  -1 55.4478  2.0797   1
   1   1   1 52.9189  1.8010   3
   3  -1   1 1594.42   46.78   3
  -3  -1  -1 1548.01   46.66   1
   3  -1   1 1568.33   46.31   2
  -3  -1  -1 1698.79   46.16   2
  -3  -1  -1 1552.13   47.20   4
   3   1   1 1663.85   46.64   3
  -3   1  -1 1605.66   47.14   4
  -3   1  -1 1558.26   46.73   1
  -5  -1  -1 667.071  19.955   2
  -5  -1  -1 683.125  21.191   4
  -5  -1  -1 703.232  20.762   1
   5  -1   1 626.781  19.592   2
   5  -1   1 646.021  20.763   3
  -5   1  -1 683.370  20.777   1
  -5   1  -1 697.076  21.114   4
   5   1   1 675.924  20.626   3
   7  -1   1 843.724  26.183   3
  -7  -1  -1 849.256  25.948   1
   7  -1   1 815.688  24.458   2
  -7  -1  -1 815.400  26.558   4
  -7   1  -1 852.785  25.930   1
  -7   1  -1 831.302  26.505   4
   7   1   1 845.741  24.938   2
   7   1   1 837.380  26.000   3
  -9  -1  -1 1589.76   47.24   1
  -9  -1  -1 1562.37   48.35   4
   9  -1   1 1481.41   47.51   3
  -9   1  -1 1574.35   48.24   4
  -9   1  -1 1590.94   47.16   1
   9   1   1 1571.55   47.39   3
  11  -1   1 59.1835  4.4565   3
 -11  -1  -1 57.2415  4.5091   4
 -11  -1  -1 66.8973  4.2909   1
 -11   1  -1 59.7674  4.5094   4
 -11   1  -1 63.4207  4.2051   1
  11   1   1 62.6303  4.2737   3
 -13  -1  -1 14.6167  3.4710   4
 -13  -1  -1 20.5671  3.1969   1
  13  -1   1 17.8688  3.4438   3
  13   1   1 19.4768  3.4024   3
 -13   1  -1 18.4261  3.4254   4
  15  -1   1 10.9473  3.7613   3
 -15  -1  -1 5.69979 3.33036   4
 -15   1  -1 4.04102 3.11857   4
  15   1   1 9.10005 3.31674   3
  16  -2  -1 62.8103  6.0276   3
 -16  -2   1 57.9421  6.0844   4
 -16   2   1 65.0389  6.1653   4
  16   2  -1 77.8258  6.1683   3
 -14  -2   1 87.9761  6.3126   4
  14  -2  -1 80.9987  6.0148   3
 -14   2   1 90.1100  6.5451   4
  14   2  -1 82.8801  5.8302   3
 -12  -2   1 53.9418  3.9356   1
  12  -2  -1 48.4997  4.2539   3
 -12  -2   1 46.2078  4.2556   4
  12   2  -1 50.8763  4.0604   3
 -12   2   1 49.5960  4.4425   4
 -10  -2   1 225.114   9.737   4
 -10  -2   1 229.634   8.930   1
  10  -2  -1 210.153   9.255   3
 -10   2   1 226.190   9.766   4
 -10   2   1 229.119   8.676   1
  10   2  -1 238.367   9.403   3
  -8  -2   1 2.04001 1.27524   4
   8  -2  -1 0.72770 0.92073   2
  -8  -2   1 1.08585 1.13162   1
   8  -2  -1 0.93564 1.10635   3
  -8   2   1 2.56636 1.39557   4
   8   2  -1 -0.6902  1.0720   2
  -8   2   1 -0.1905  1.0818   1
   8   2  -1 0.79181 1.07626   3
  -6  -2   1 309.361  10.446   2
  -6  -2   1 291.824  10.914   4
   6  -2  -1 301.195  10.829   3
   6  -2  -1 314.975  10.009   2
  -6  -2   1 329.642  10.797   3
  -6  -2   1 322.626  10.584   1
  -6   2   1 312.038  11.024   4
  -6   2   1 332.910  10.505   1
  -4  -2   1 97.2656  4.1429   4
   4  -2  -1 101.148   3.746   2
  -4  -2   1 103.448   4.009   2
  -4  -2   1 104.833   4.060   3
  -4  -2   1 107.554   4.046   1
   4  -2  -1 103.038   4.182   3
  -4   2   1 103.033   3.921   1
  -4   2   1 107.100   4.282   4
   2  -2  -1 3269.95   94.94   2
  -2  -2   1 3377.52   95.68   3
  -2  -2   1 3219.39   96.24   4
   2  -2  -1 3332.04   95.65   3
  -2  -2   1 3372.57   95.47   1
  -2  -2   1 3167.16   95.01   2
  -2   2   1 3411.73   95.42   1
  -2   2   1 3361.21   96.39   4
   0  -2  -1 1211.32   33.35   2
   0  -2  -1 1120.69   33.75   3
   0  -2   1 1127.54   33.26   2
   0  -2  -1 1168.54   33.45   1
   0  -2   1 1164.79   33.53   3
   0   2   1 1116.09   33.75   4
   0   2  -1 1117.98   33.83   4
  -2  -2  -1 3077.86   86.59   2
   2  -2   1 3029.66   86.53   2
   2  -2   1 2989.77   87.32   3
  -2  -2  -1 3022.36   87.16   1
  -2  -2  -1 3124.89   87.21   3
  -2   2  -1 2986.63   87.76   4
   2   2   1 3045.18   88.03   4
  -2   2  -1 2883.47   87.10   1
  -4  -2  -1 154.307   5.312   2
  -4  -2  -1 155.316   5.736   1
   4  -2   1 154.662   4.947   2
   4  -2   1 162.240   5.788   3
  -4  -2  -1 155.465   5.924   4
  -4   2  -1 149.797   5.703   1
  -4   2  -1 153.578   5.771   4
   4   2   1 159.836   5.470   3
  -6  -2  -1 748.197  24.459   4
   6  -2   1 785.068  22.637   2
  -6  -2  -1 799.176  23.976   1
   6  -2   1 787.164  24.143   3
  -6  -2  -1 774.981  23.216   2
   6   2   1 728.186  23.678   3
  -6   2  -1 761.046  24.307   4
  -6   2  -1 799.168  24.020   1
  -8  -2  -1 101.744   4.917   1
   8  -2   1 100.873   5.057   3
   8  -2   1 102.936   3.662   2
  -8  -2  -1 101.161   5.313   4
  -8   2  -1 96.9663  5.0857   4
   8   2   1 105.921   4.958   3
   8   2   1 96.5367  4.2721   2
  -8   2  -1 107.966   4.992   1
 -10  -2  -1 126.393   6.069   1
  10  -2   1 123.557   6.243   3
 -10  -2  -1 120.447   6.513   4
 -10   2  -1 124.403   6.000   1
 -10   2  -1 109.951   6.261   4
  10   2   1 116.736   5.945   3
 -12  -2  -1 2.63262 2.16909   1
  12  -2   1 6.25328 2.29276   3
 -12  -2  -1 4.76337 2.46831   4
  12   2   1 4.27445 2.03666   3
 -12   2  -1 7.41078 2.56357   4
 -12   2  -1 17.3689  2.9900   1
 -14  -2  -1 5.31470 2.98690   4
  14  -2   1 4.37955 2.78862   3
  14   2   1 3.80260 2.63263   3
 -14   2  -1 1.49534 2.68484   4
 -16  -2  -1 36.0024  5.1458   4
  16  -2   1 39.9054  5.1438   3
 -16   2  -1 40.5380  4.9955   4
  16   2   1 42.2815  5.0172   3
  15  -3  -1 65.2855  5.5851   3
 -15  -3   1 77.2826  6.3889   4
 -15   3   1 67.5113  6.1059   4
  15   3  -1 74.7011  5.6328   3
 -13  -3   1 92.4843  6.2048   4
  13  -3  -1 88.5458  5.9567   3
  13   3  -1 95.2999  5.8625   3
 -13   3   1 91.1736  6.2759   4
 -11  -3   1 120.499   6.136   1
 -11  -3   1 116.829   6.674   4
  11  -3  -1 126.112   6.738   3
 -11   3   1 130.981   6.033   1
  11   3  -1 125.754   6.438   3
 -11   3   1 125.741   6.915   4
   9  -3  -1 5.72107 1.63789   3
  -9  -3   1 4.04577 1.66092   1
  -9  -3   1 3.01108 1.64147   4
  -9   3   1 2.49596 1.58419   4
  -9   3   1 5.45341 1.73736   1
   9   3  -1 5.69399 1.62068   2
   9   3  -1 2.91875 1.47768   3
   7  -3  -1 49.8049  3.1762   3
  -7  -3   1 51.3504  3.0125   2
  -7  -3   1 50.5227  3.0008   1
  -7  -3   1 44.4694  3.1398   4
   7  -3  -1 54.2956  2.5698   2
  -7  -3   1 54.9935  3.1663   3
   7   3  -1 45.3751  2.9419   3
  -7   3   1 46.9563  3.1901   4
  -7   3   1 53.1316  2.9955   1
   5  -3  -1 2017.10   58.32   2
  -5  -3   1 2043.37   59.80   4
  -5  -3   1 1948.51   59.00   1
  -5  -3   1 2054.66   59.12   3
  -5  -3   1 2093.76   58.82   2
   5  -3  -1 2051.97   59.34   3
  -5   3   1 1899.32   59.72   4
  -5   3   1 1999.70   58.86   1
  -3  -3   1 1732.70   51.02   1
  -3  -3   1 1699.91   51.37   4
  -3  -3   1 1723.99   50.80   2
   3  -3  -1 1772.72   50.60   2
  -3  -3   1 1736.78   50.94   3
   3  -3  -1 1772.12   51.10   3
  -3   3   1 1751.05   51.52   4
  -3   3   1 1774.76   50.85   1
  -1  -3   1 9.88161 0.96162   2
  -1  -3   1 10.7777  0.9121   3
   1  -3  -1 7.65563 0.83192   2
  -1   3   1 8.87559 0.83532   4
   1   3  -1 9.46461 0.77273   4
   1   3  -1 8.01574 0.86399   1
  -1   3   1 8.76906 0.87010   1
  -1  -3  -1 237.590   7.358   3
   1  -3   1 244.332   7.807   3
  -1  -3  -1 250.319   7.886   2
  -1  -3  -1 239.319   7.915   1
   1  -3   1 241.457   7.731   2
   1   3   1 245.305   8.000   4
  -1   3  -1 240.742   7.940   1
  -1   3  -1 249.680   7.645   4
  -3  -3  -1 3226.68   93.30   1
  -3  -3  -1 3308.59   92.63   2
   3  -3   1 3346.32   93.50   3
  -3  -3  -1 3179.09   92.99   3
   3  -3   1 3206.81   92.34   2
  -3   3  -1 3208.56   93.87   4
   3   3   1 3106.86   94.15   4
  -3   3  -1 3190.61   93.22   1
   5  -3   1 5.93628 0.80740   2
  -5  -3  -1 9.00440 1.41176   1
   5  -3   1 8.68860 1.43862   3
  -5  -3  -1 8.70612 1.44939   4
  -5  -3  -1 8.21480 1.06070   2
  -5   3  -1 6.80845 1.30112   4
  -5   3  -1 9.34078 1.33607   1
   5   3   1 8.86004 1.08433   3
  -7  -3  -1 288.951   9.630   2
  -7  -3  -1 281.647  10.609   4
   7  -3   1 286.472   8.882   2
   7  -3   1 277.646  10.294   3
  -7  -3  -1 293.463  10.219   1
  -7   3  -1 280.951  10.172   1
   7   3   1 268.231   9.809   3
  -7   3  -1 272.496  10.363   4
   9  -3   1 166.878   7.530   3
  -9  -3  -1 169.874   7.867   4
  -9  -3  -1 169.632   6.712   2
  -9  -3  -1 188.231   7.538   1
  -9   3  -1 162.848   7.655   4
   9   3   1 167.753   7.215   3
  -9   3  -1 173.186   7.333   1
  11  -3   1 21.2585  2.8306   3
 -11  -3  -1 25.7929  3.1873   4
 -11  -3  -1 28.4405  3.0891   1
 -11   3  -1 29.6433  2.9560   1
  11   3   1 26.9830  2.9033   3
 -11   3  -1 25.2880  3.2321   4
 -13  -3  -1 27.5354  3.3316   1
 -13  -3  -1 26.0998  3.5132   4
  13  -3   1 28.8025  3.7208   3
  13   3   1 29.0666  3.3871   3
 -13   3  -1 23.9788  3.6799   4
  15  -3   1 56.1842  5.4728   3
 -15  -3  -1 62.4991  5.7905   4
 -15   3  -1 58.4722  5.7662   4
  15   3   1 72.1350  5.6172   3
  16  -4  -1 49.5472  5.6786   3
 -16  -4   1 49.4004  5.6826   4
 -16   4   1 41.1468  5.4240   4
  16   4  -1 33.4663  4.5909   3
 -14  -4   1 -0.2471  2.6383   4
  14  -4  -1 -2.7420  2.2691   3
  14   4  -1 -3.5692  2.3610   3
 -14   4   1 0.27075 2.73899   4
  12  -4  -1 21.7510  3.0653   3
 -12  -4   1 32.5807  3.2429   1
 -12  -4   1 30.0167  3.7106   4
  12   4  -1 27.9214  3.2251   3
 -10  -4   1 157.871   7.563   4
  10  -4  -1 146.054   7.164   3
 -10  -4   1 145.105   6.706   1
 -10   4   1 138.045   7.126   4
 -10   4   1 143.448   6.479   1
  10   4  -1 144.863   6.526   2
  10   4  -1 143.908   6.731   3
   8  -4  -1 171.219   6.329   2
  -8  -4   1 172.761   7.014   2
  -8  -4   1 173.296   7.133   1
  -8  -4   1 166.295   7.520   4
   8  -4  -1 166.997   7.353   3
  -8   4   1 168.260   7.476   4
   8   4  -1 178.405   7.085   3
  -8   4   1 174.491   6.956   1
  -6  -4   1 28.1095  2.2903   4
  -6  -4   1 35.4854  2.4228   1
  -6  -4   1 26.8790  2.1712   2
   6  -4  -1 27.5695  2.2573   3
   6  -4  -1 31.0635  1.9625   2
  -6  -4   1 27.8827  2.1089   3
  -6   4   1 31.3421  2.2240   1
  -6   4   1 27.8355  2.2663   4
   4  -4  -1 1004.22   30.57   2
  -4  -4   1 1017.36   30.80   3
  -4  -4   1 1052.36   31.13   1
  -4  -4   1 1063.56   31.30   4
   4  -4  -1 1057.91   31.11   3
  -4  -4   1 1049.57   30.97   2
  -4   4   1 1028.82   31.40   4
  -4   4   1 985.140  30.758   1
  -2  -4   1 313.440  10.084   1
   2  -4  -1 292.763   9.813   2
   2  -4  -1 310.595   9.711   3
  -2  -4   1 289.080   9.922   2
  -2  -4   1 307.109   9.663   3
  -2   4   1 310.747   9.972   4
   2   4  -1 298.224  10.004   1
  -2   4   1 311.301   9.881   1
   2   4  -1 306.958   9.750   4
   0  -4  -1 553.554  16.774   3
   0  -4   1 577.586  17.158   3
   0  -4   1 558.903  17.213   2
   0  -4  -1 543.010  17.219   2
   0   4   1 569.125  17.333   4
   0   4  -1 579.197  16.988   4
   0   4  -1 562.052  17.385   1
   0   4   1 578.514  17.322   1
   2  -4   1 2164.85   59.85   2
  -2  -4  -1 2019.51   60.39   1
  -2  -4  -1 2172.99   59.89   3
  -2  -4  -1 2026.36   59.96   2
   2  -4   1 2111.85   60.38   3
  -2   4  -1 1979.22   60.29   1
   2   4   1 1989.93   60.82   4
  -2   4  -1 2066.11   60.50   4
   4  -4   1 787.855  23.540   3
  -4  -4  -1 791.149  23.161   2
  -4  -4  -1 762.150  23.531   1
  -4  -4  -1 766.441  22.826   3
   4  -4   1 773.829  22.703   2
  -4   4  -1 743.831  23.423   4
   4   4   1 758.243  23.809   4
  -4   4  -1 708.622  23.316   1
  -6  -4  -1 247.110   8.645   2
  -6  -4  -1 237.390   9.017   1
   6  -4   1 242.754   9.121   3
  -6  -4  -1 245.828   9.350   4
   6  -4   1 246.986   8.013   2
   6   4   1 234.402   8.448   3
  -6   4  -1 261.135   9.216   4
  -6   4  -1 246.027   9.063   1
  -8  -4  -1 55.7211  3.9168   4
  -8  -4  -1 54.8582  3.5779   1
   8  -4   1 53.0452  3.5949   3
  -8  -4  -1 55.3150  3.2429   2
  -8   4  -1 52.1146  3.5170   1
  -8   4  -1 58.2969  3.8064   4
   8   4   1 50.7074  3.1946   3
  10  -4   1 7.55955 2.32953   3
 -10  -4  -1 10.1466  2.2721   1
 -10  -4  -1 8.31063 2.33270   4
 -10   4  -1 11.5330  2.4357   4
 -10   4  -1 10.6666  2.3803   1
  10   4   1 14.6358  2.4453   3
 -12  -4  -1 40.6684  4.2191   4
  12  -4   1 38.0730  4.0369   3
 -12  -4  -1 43.0151  3.7939   1
 -12   4  -1 39.0456  3.5733   1
  12   4   1 37.2676  3.5702   3
 -12   4  -1 38.5378  4.1257   4
 -14  -4  -1 78.4678  6.1440   4
 -14  -4  -1 75.2765  5.5807   1
  14  -4   1 72.2829  5.6695   3
  14   4   1 73.4507  5.4142   3
 -14   4  -1 67.6434  5.7685   4
  16  -4   1 -4.8204  3.1132   3
 -16  -4  -1 10.8663  4.3436   4
 -16   4  -1 10.7550  3.8276   4
 -15  -5   1 237.853  12.044   4
  15  -5  -1 232.305  11.763   3
  15   5  -1 229.614  10.932   3
 -15   5   1 241.933  12.173   4
 -13  -5   1 11.1277  2.7840   1
 -13  -5   1 9.64702 2.90062   4
  13  -5  -1 6.54388 2.59854   3
  13   5  -1 6.22927 2.82835   3
 -13   5   1 1.41659 2.51200   4
 -11  -5   1 0.76653 1.85753   1
 -11  -5   1 3.66079 2.16952   4
  11  -5  -1 2.20557 1.81416   3
  11   5  -1 4.43601 1.96148   3
 -11   5   1 0.94393 1.93128   4
   9  -5  -1 46.6017  3.6280   3
  -9  -5   1 46.9261  3.4757   1
  -9  -5   1 49.2523  3.5580   2
  -9  -5   1 42.0128  3.7038   4
   9   5  -1 38.5955  3.1587   3
  -9   5   1 53.5635  3.4841   1
  -9   5   1 50.8836  3.8229   4
  -7  -5   1 42.0635  3.1694   4
  -7  -5   1 41.3740  2.9755   1
  -7  -5   1 38.8987  2.8864   2
   7  -5  -1 33.8160  2.3716   2
   7  -5  -1 38.6084  2.9474   3
  -7  -5   1 43.8641  2.8135   3
  -7   5   1 41.5993  2.8612   1
  -7   5   1 37.9710  2.9586   4
  -5  -5   1 387.555  12.426   3
  -5  -5   1 383.014  12.860   1
   5  -5  -1 383.642  12.373   2
  -5  -5   1 377.365  12.757   2
   5  -5  -1 367.789  12.716   3
  -5  -5   1 392.263  12.923   4
  -5   5   1 367.362  12.882   4
  -5   5   1 376.220  12.536   1
  -3  -5   1 2236.46   65.24   1
   3  -5  -1 2162.69   64.61   2
  -3  -5   1 2093.15   64.82   2
   3  -5  -1 2351.15   65.10   3
  -3  -5   1 2336.42   64.87   3
  -3   5   1 2227.37   64.98   1
   3   5  -1 2183.49   65.42   4
  -3   5   1 2197.07   65.60   4
   1  -5  -1 48.7662  2.5209   2
  -1  -5   1 49.5944  2.3130   3
  -1  -5   1 39.9915  2.3894   2
   1  -5  -1 47.9685  2.1304   3
   1   5  -1 44.1690  2.1409   4
   1   5  -1 45.2895  2.5346   1
  -1   5   1 43.1629  2.4239   1
  -1   5   1 49.0396  2.4075   4
  -1  -5  -1 2.84096 0.90885   2
   1  -5   1 2.34209 0.89003   3
  -1  -5  -1 2.38099 0.62192   3
   1  -5   1 3.77907 0.99359   2
  -1  -5  -1 1.55717 0.84392   1
  -1   5  -1 2.95289 0.76135   4
   1   5   1 2.04118 0.82442   4
  -1   5  -1 2.43539 0.97415   1
  -3  -5  -1 403.655  13.309   1
  -3  -5  -1 395.126  13.036   2
   3  -5   1 413.133  13.144   3
  -3  -5  -1 403.789  12.348   3
   3  -5   1 366.934  12.662   2
  -3   5  -1 405.944  12.978   4
   3   5   1 415.378  13.422   4
  -3   5  -1 420.387  13.270   1
   5  -5   1 166.557   6.672   3
   5  -5   1 160.500   5.887   2
  -5  -5  -1 157.217   6.304   2
  -5  -5  -1 164.306   6.673   1
  -5  -5  -1 173.081   5.987   3
  -5   5  -1 159.146   6.560   1
   5   5   1 163.887   6.835   4
  -5   5  -1 167.110   6.530   4
  -7  -5  -1 380.716  12.746   2
  -7  -5  -1 384.019  13.633   4
   7  -5   1 368.447  11.906   2
  -7  -5  -1 359.174  13.132   1
   7  -5   1 390.643  13.437   3
  -7   5  -1 380.755  13.182   1
  -7   5  -1 337.334  13.042   4
   7   5   1 386.343  12.561   3
  -9  -5  -1 268.044   9.960   2
  -9  -5  -1 248.634  10.391   1
  -9  -5  -1 277.873  11.193   4
   9  -5   1 256.887  10.635   3
  -9   5  -1 278.232  10.519   1
  -9   5  -1 262.557  10.719   4
   9   5   1 267.165   9.950   3
  11  -5   1 3.44995 1.85726   3
 -11  -5  -1 2.67527 2.30253   4
 -11  -5  -1 1.49902 1.96168   1
 -11   5  -1 2.71269 2.10947   1
  11   5   1 5.70000 2.22986   3
 -11   5  -1 2.84829 2.09295   4
  13  -5   1 55.3896  4.8513   3
 -13  -5  -1 61.2685  4.8478   1
 -13  -5  -1 46.0965  4.9607   4
 -13   5  -1 61.7550  5.3342   4
  13   5   1 58.2417  4.5596   3
  15  -5   1 8.01314 3.22012   3
 -15  -5  -1 11.4604  3.6348   4
 -15   5  -1 5.46568 3.49537   4
 -14  -6   1 37.3468  4.6314   4
  14  -6  -1 44.7230  4.6793   3
 -14   6   1 37.9332  4.5908   4
  12  -6  -1 87.9293  5.9040   3
 -12  -6   1 79.6857  5.4501   1
 -12  -6   1 75.9971  5.6968   4
 -12   6   1 71.9530  5.6361   4
  12   6  -1 79.9105  5.1792   3
 -10  -6   1 39.1872  3.8281   4
 -10  -6   1 37.5496  3.3938   1
  10  -6  -1 35.3185  3.4177   3
 -10  -6   1 37.5016  3.4894   2
 -10   6   1 36.6879  3.4416   4
 -10   6   1 38.0098  3.2396   1
  10   6  -1 32.7421  3.0029   3
  -8  -6   1 36.9750  3.0215   3
  -8  -6   1 36.3172  3.2546   4
   8  -6  -1 38.3879  3.1921   3
  -8  -6   1 44.8247  3.3414   1
  -8  -6   1 47.1931  3.3282   2
   8  -6  -1 35.3232  2.5795   2
  -8   6   1 41.3516  3.4138   4
  -8   6   1 34.5236  3.0176   1
  -6  -6   1 13.0911  1.7070   3
   6  -6  -1 14.3643  1.9946   3
   6  -6  -1 15.3471  1.7617   2
  -6  -6   1 14.7182  2.0126   1
  -6  -6   1 10.6305  2.0473   2
   6   6  -1 14.6714  1.9497   4
  -6   6   1 15.4898  1.8291   1
  -6   6   1 17.4605  1.9698   4
  -4  -6   1 1156.40   37.11   2
   4  -6  -1 1213.81   36.88   2
  -4  -6   1 1222.02   37.49   1
   4  -6  -1 1244.88   37.21   3
  -4  -6   1 1270.11   36.84   3
  -4   6   1 1281.85   37.22   1
   4   6  -1 1210.52   37.41   4
  -4   6   1 1282.28   37.63   4
  -2  -6   1 82.3836  3.4795   3
  -2  -6   1 78.1481  3.8561   2
   2  -6  -1 83.2731  3.8542   2
   2  -6  -1 83.7477  3.5340   3
  -2   6   1 79.1887  3.6937   4
  -2   6   1 74.8527  3.7403   1
   2   6  -1 83.3110  3.6011   4
   2   6  -1 83.3729  3.9423   1
   0  -6   1 198.543   7.255   2
   0  -6  -1 196.922   7.292   2
   0  -6  -1 184.829   6.521   3
   0  -6   1 207.143   6.996   3
   0   6   1 210.281   7.406   1
   0   6  -1 185.336   7.265   1
   0   6   1 196.665   7.088   4
   0   6  -1 199.144   6.707   4
   2  -6   1 47.8855  2.6600   2
  -2  -6  -1 45.3188  2.0352   3
  -2  -6  -1 42.6318  2.7203   1
   2  -6   1 43.8799  2.5269   3
  -2  -6  -1 46.5025  2.7573   2
  -2   6  -1 47.0123  2.4323   4
  -2   6  -1 44.2237  2.7069   1
   2   6   1 45.9859  2.7101   4
  -4  -6  -1 1079.47   34.30   1
  -4  -6  -1 1128.66   33.28   3
  -4  -6  -1 1110.06   33.98   2
   4  -6   1 1113.50   34.21   3
   4  -6   1 1159.60   33.62   2
  -4   6  -1 1144.54   34.20   4
   4   6   1 1104.66   34.60   4
  -4   6  -1 1151.76   34.32   1
  -6  -6  -1 857.737  26.790   2
  -6  -6  -1 854.545  26.168   3
   6  -6   1 909.278  26.149   2
   6  -6   1 855.531  27.200   3
  -6  -6  -1 866.083  27.257   1
  -6   6  -1 867.670  27.159   4
  -6   6  -1 820.777  26.956   1
   6   6   1 844.835  27.482   4
   8  -6   1 619.700  20.917   3
  -8  -6  -1 626.064  20.257   2
  -8  -6  -1 627.047  20.796   1
   8   6   1 603.420  19.789   3
   8   6   1 614.765  21.326   4
  -8   6  -1 611.900  20.656   1
  -8   6  -1 643.575  21.009   4
 -10  -6  -1 105.467   5.929   1
  10  -6   1 101.549   6.022   3
 -10  -6  -1 109.383   6.455   4
  10   6   1 107.666   5.521   3
 -10   6  -1 117.307   6.049   1
 -10   6  -1 109.408   6.202   4
  10   6   1 105.781   6.409   4
 -12  -6  -1 17.9734  3.3042   1
 -12  -6  -1 12.0119  3.4979   4
  12  -6   1 11.5788  3.0572   3
 -12   6  -1 20.8501  3.1379   4
 -14  -6  -1 36.3479  4.2944   1
 -14  -6  -1 30.4420  4.6084   4
  14  -6   1 34.4791  4.5213   3
 -14   6  -1 47.9214  4.8756   4
  14   6   1 32.2046  4.3491   4
  15  -7  -1 23.3482  4.7867   3
 -15   7   1 14.0235  4.2667   4
  15   7  -1 21.2331  4.6596   4
 -13  -7   1 0.32804 2.65270   1
  13  -7  -1 0.56210 2.71983   3
 -13  -7   1 4.46967 3.04334   4
 -13   7   1 1.85513 2.85666   4
  13   7  -1 2.56012 2.95003   4
 -11  -7   1 11.0632  2.9880   4
 -11  -7   1 9.03582 2.71794   1
  11  -7  -1 4.88199 2.34138   3
  11   7  -1 8.89440 2.85496   4
  11   7  -1 12.5917  2.6413   3
 -11   7   1 10.3747  2.9145   4
  -9  -7   1 201.462   8.625   1
  -9  -7   1 202.283   8.526   2
  -9  -7   1 201.542   8.148   3
   9  -7  -1 169.840   8.373   3
   9   7  -1 197.757   8.984   4
  -9   7   1 201.994   8.399   1
  -9   7   1 184.111   8.695   4
  -7  -7   1 398.816  13.245   3
   7  -7  -1 391.268  13.169   2
   7  -7  -1 395.008  13.928   3
  -7  -7   1 369.971  13.701   2
  -7  -7   1 393.053  14.030   1
  -7   7   1 401.625  14.109   4
  -7   7   1 396.096  13.664   1
   7   7  -1 360.294  13.925   4
  -5  -7   1 88.4103  3.9644   3
   5  -7  -1 83.1510  4.3635   3
   5  -7  -1 84.5819  4.2106   2
  -5  -7   1 86.3490  4.6073   1
  -5  -7   1 90.9096  4.6092   2
   5   7  -1 84.0253  4.3708   4
  -5   7   1 82.8459  4.4173   4
  -5   7   1 89.7646  4.4544   1
  -3  -7   1 2392.36   69.95   3
  -3  -7   1 2329.40   70.33   2
   3  -7  -1 2391.14   70.23   3
   3  -7  -1 2402.93   70.09   2
  -3   7   1 2460.11   70.94   4
  -3   7   1 2476.50   70.56   1
   3   7  -1 2384.57   70.76   4
   3   7  -1 2321.92   70.64   1
  -1  -7   1 57.7782  3.2699   2
  -1  -7   1 56.7812  2.8995   3
   1  -7  -1 51.1519  3.1027   2
   1  -7  -1 57.9453  2.7250   3
   1   7  -1 54.4725  2.7436   4
  -1   7   1 53.1897  2.9404   4
  -1   7   1 58.1915  3.2710   1
   1   7  -1 57.1579  3.2767   1
   1  -7   1 73.6060  3.7011   2
  -1  -7  -1 70.5027  3.7327   2
   1  -7   1 68.5657  3.3819   3
  -1  -7  -1 68.6901  2.9942   3
  -1   7  -1 74.2621  3.2720   4
  -1   7  -1 75.0656  3.8503   1
   1   7   1 71.7618  3.5369   4
   1   7   1 70.7311  3.7571   1
  -3  -7  -1 31.3072  2.5942   1
  -3  -7  -1 33.4642  1.8329   3
  -3  -7  -1 34.3971  2.6202   2
   3  -7   1 33.4445  2.4362   2
   3  -7   1 36.8102  2.4199   3
   3   7   1 36.7461  2.6012   4
  -3   7  -1 33.5746  2.2177   4
  -3   7  -1 32.2316  2.5680   1
  -5  -7  -1 669.624  21.944   2
   5  -7   1 689.767  21.469   2
  -5  -7  -1 672.612  22.353   1
  -5  -7  -1 690.982  21.032   3
   5  -7   1 717.829  22.255   3
  -5   7  -1 667.388  22.136   1
  -5   7  -1 697.344  22.008   4
   5   7   1 698.629  22.570   4
  -7  -7  -1 242.744   9.302   2
  -7  -7  -1 240.290   9.594   1
   7  -7   1 233.234   8.475   2
   7  -7   1 235.114   9.509   3
  -7   7  -1 241.174   9.433   4
   7   7   1 224.288   9.591   4
   7   7   1 230.088   8.443   3
  -7   7  -1 232.928   9.434   1
   9  -7   1 10.5519  2.4362   3
  -9  -7  -1 11.3079  2.6305   1
  -9  -7  -1 6.32885 2.09814   2
  -9   7  -1 7.28120 2.27286   1
  -9   7  -1 8.52468 2.20882   4
   9   7   1 9.23156 2.64737   4
 -11  -7  -1 135.913   7.431   1
  11  -7   1 140.592   7.824   3
  11   7   1 144.661   8.088   4
 -11   7  -1 152.263   7.497   1
 -11   7  -1 153.326   7.959   4
  13  -7   1 100.947   7.002   3
 -13  -7  -1 89.3101  6.4658   1
 -13   7  -1 104.461   6.969   4
  13   7   1 110.608   7.388   4
  15  -7   1 4.96257 3.83898   3
 -15   7  -1 -1.7514  3.4446   4
  15   7   1 8.23640 3.96626   4
  14  -8  -1 -3.0426  2.9737   3
 -14  -8   1 -3.7023  2.8963   1
 -14   8   1 -1.7616  3.1430   4
  14   8  -1 -0.7498  3.2973   4
 -12  -8   1 1.15674 2.55381   1
  12  -8  -1 0.16137 2.19052   3
  12   8  -1 -0.7866  2.6573   4
 -12   8   1 0.12122 2.28796   4
 -10  -8   1 293.514  11.956   2
 -10  -8   1 304.269  12.263   1
  10  -8  -1 295.357  12.299   3
 -10   8   1 305.727  12.527   4
  10   8  -1 296.010  12.499   4
  -8  -8   1 214.185   9.260   2
   8  -8  -1 223.479   9.490   3
  -8  -8   1 223.432   8.682   3
   8  -8  -1 234.736   8.771   2
  -8  -8   1 225.370   9.610   1
  -8   8   1 220.082   9.512   4
  -8   8   1 228.055   9.276   1
   8   8  -1 221.582   9.544   4
  -6  -8   1 110.524   5.770   1
  -6  -8   1 119.094   5.089   3
   6  -8  -1 108.910   5.465   3
   6  -8  -1 107.989   5.192   2
  -6  -8   1 115.151   5.708   2
  -6   8   1 104.660   5.374   1
  -6   8   1 113.949   5.636   4
   6   8  -1 104.208   5.414   4
   4  -8  -1 322.747  11.418   3
  -4  -8   1 338.325  11.999   2
   4  -8  -1 327.156  11.599   2
  -4  -8   1 326.073  10.975   3
   4   8  -1 331.606  11.621   4
   4   8  -1 324.087  12.007   1
  -4   8   1 313.436  11.592   4
  -4   8   1 339.692  11.812   1
  -2  -8   1 408.864  14.301   2
  -2  -8   1 446.163  13.620   3
   2  -8  -1 407.553  14.143   2
   2  -8  -1 405.815  13.507   3
   2   8  -1 424.410  13.734   4
  -2   8   1 395.285  14.170   1
   2   8  -1 430.167  14.540   1
  -2   8   1 422.744  13.996   4
   0  -8  -1 343.042  12.143   2
   0  -8  -1 345.705  11.192   3
   0  -8   1 339.677  11.544   3
   0  -8   1 332.348  12.023   2
   0   8  -1 344.263  12.229   1
   0   8   1 342.314  11.736   4
   0   8   1 349.607  12.153   1
   0   8  -1 350.987  11.378   4
   2  -8   1 81.6088  3.9893   3
   2  -8   1 84.4785  4.2573   2
  -2  -8  -1 81.1905  4.3364   2
  -2  -8  -1 87.4239  3.4089   3
   2   8   1 80.0722  4.3721   1
  -2   8  -1 80.1679  3.7938   4
   2   8   1 78.0879  4.1018   4
  -2   8  -1 79.7266  4.3256   1
   4  -8   1 1190.19   36.27   3
  -4  -8  -1 1173.63   36.30   2
   4  -8   1 1169.62   35.87   2
  -4  -8  -1 1230.39   35.11   3
  -4   8  -1 1237.83   36.27   4
  -4   8  -1 1160.81   36.46   1
   4   8   1 1109.85   36.60   4
  -6  -8  -1 903.797  29.558   1
   6  -8   1 937.409  28.448   2
  -6  -8  -1 900.347  29.081   2
   6  -8   1 933.874  29.395   3
  -6   8  -1 930.962  29.429   1
  -6   8  -1 909.312  29.175   4
   6   8   1 945.519  29.915   4
  -8  -8  -1 124.809   6.210   2
   8  -8   1 121.799   6.361   3
  -8  -8  -1 103.538   6.061   1
  -8   8  -1 118.978   6.136   4
   8   8   1 122.726   6.639   4
  -8   8  -1 127.204   6.376   1
  10  -8   1 49.1009  4.3912   3
 -10  -8  -1 53.7595  4.1979   2
 -10  -8  -1 54.1246  4.4212   1
 -10   8  -1 59.4489  4.5718   1
 -10   8  -1 55.7757  4.4795   4
  10   8   1 52.9193  4.6378   4
 -12  -8  -1 24.1732  3.9214   1
  12  -8   1 20.1905  3.9643   3
  12   8   1 19.3106  4.0944   4
 -12   8  -1 25.3983  4.1884   4
  14  -8   1 74.5260  6.2078   3
 -14  -8  -1 82.6659  6.5316   1
 -14   8  -1 80.5891  6.7037   4
  14   8   1 84.5946  6.8641   4
 -13  -9   1 4.61626 3.26564   1
  13  -9  -1 6.46057 3.28360   3
 -13   9   1 4.54314 2.80871   4
  13   9  -1 3.26687 3.24656   4
 -11  -9   1 2.75156 2.58207   1
 -11  -9   1 18.1325  3.9480   2
  11  -9  -1 7.74581 3.03306   3
  11   9  -1 4.21022 2.70102   4
 -11   9   1 2.43145 2.77087   4
  -9  -9   1 36.2399  3.5761   2
   9  -9  -1 30.4694  3.1897   3
  -9  -9   1 27.5807  3.3482   1
   9   9  -1 34.2065  3.7203   4
  -9   9   1 28.4734  3.2876   4
  -9   9   1 38.2352  3.6710   1
  -7  -9   1 11.0428  2.6779   1
   7  -9  -1 7.10913 1.88407   2
   7  -9  -1 5.72824 2.06539   3
  -7  -9   1 7.98506 2.16695   2
  -7   9   1 9.65018 2.31860   4
   7   9  -1 8.80483 2.38422   4
  -7   9   1 8.96433 2.26539   1
   5  -9  -1 313.670  11.431   3
  -5  -9   1 301.837  11.818   2
   5  -9  -1 325.399  11.539   2
  -5  -9   1 325.387  10.792   3
  -5   9   1 310.807  11.616   1
   5   9  -1 306.010  11.963   1
  -5   9   1 300.165  11.470   4
   5   9  -1 296.762  11.443   4
  -3  -9   1 6.28551 1.48938   3
  -3  -9   1 12.7478  2.1887   2
   3  -9  -1 8.85512 2.00846   2
   3  -9  -1 8.48036 1.74548   3
   3   9  -1 10.6155  2.1054   1
  -3   9   1 7.02919 1.73419   4
   3   9  -1 9.54418 1.71447   4
  -3   9   1 10.0770  2.0239   1
  -1  -9   1 50.1924  3.4296   2
   1  -9  -1 45.8935  3.3142   2
   1  -9  -1 45.7951  2.7015   3
  -1  -9   1 51.1409  3.0069   3
   1   9  -1 42.8177  3.2779   1
   1   9  -1 48.5436  2.7928   4
  -1   9   1 41.7327  2.8453   4
  -1   9   1 48.0377  3.3792   1
   1  -9   1 71.5861  3.7190   3
  -1  -9  -1 73.9499  3.3233   3
  -1  -9  -1 64.9459  4.0454   2
   1  -9   1 68.5169  4.0123   2
  -1   9  -1 71.7838  4.1837   1
   1   9   1 67.9389  4.1878   1
   1   9   1 69.9632  3.7696   4
  -1   9  -1 73.8282  3.5720   4
   3  -9   1 277.099  10.253   3
   3  -9   1 269.473  10.307   2
  -3  -9  -1 277.526  10.684   2
  -3   9  -1 296.847  10.858   1
  -3   9  -1 287.888  10.022   4
   3   9   1 277.431  10.471   4
   3   9   1 271.101  10.777   1
   5  -9   1 3.26432 1.66741   2
  -5  -9  -1 6.73307 2.09535   2
   5  -9   1 4.20320 2.09120   3
  -5  -9  -1 0.38853 1.80849   1
  -5   9  -1 5.23666 1.73925   4
   5   9   1 6.02099 2.04183   4
  -5   9  -1 2.20253 1.83368   1
  -7  -9  -1 28.2857  3.2782   1
   7  -9   1 34.3940  2.8634   2
   7  -9   1 29.3623  3.1862   3
  -7  -9  -1 27.4727  2.9446   2
  -7   9  -1 35.1091  3.3298   1
   7   9   1 33.0732  3.3932   4
  -7   9  -1 33.6781  3.0494   4
  -9  -9  -1 31.9059  3.3922   2
  -9  -9  -1 27.5957  3.3625   1
   9  -9   1 23.7479  3.0450   3
  -9   9  -1 30.8794  3.6201   1
   9   9   1 26.6621  3.4269   4
  -9   9  -1 33.2847  3.3830   4
  11  -9   1 69.0726  5.3998   3
 -11  -9  -1 73.1459  5.6045   1
 -11   9  -1 72.3976  5.4397   4
  11   9   1 85.5071  6.0133   4
  13  -9   1 22.4879  4.0275   3
 -13  -9  -1 20.5135  4.3406   1
 -13   9  -1 17.8032  4.2124   4
  13   9   1 19.4718  4.3918   4
 -14 -10   1 8.16319 3.93422   1
 -14  10   1 12.8961  4.3450   4
  12 -10  -1 12.9982  3.8127   3
 -12 -10   1 13.7293  4.0009   1
 -12  10   1 9.49170 3.38016   4
 -10 -10   1 24.4172  3.3194   1
  10 -10  -1 20.9219  3.1593   3
 -10 -10   1 25.6736  3.9021   2
  10  10  -1 25.3478  4.0653   4
 -10  10   1 23.1449  3.4685   4
  -8 -10   1 61.3666  4.5023   2
  -8 -10   1 48.4143  4.2981   1
   8 -10  -1 43.3495  3.9052   3
   8  10  -1 42.6659  4.1375   4
  -8  10   1 47.4168  3.9392   4
  -8  10   1 52.6848  4.1154   1
   6 -10  -1 46.1643  3.4592   2
   6 -10  -1 34.5924  3.2877   3
  -6 -10   1 44.2203  3.6831   2
   6  10  -1 37.5031  3.5589   1
  -6  10   1 41.5354  3.5732   1
   6  10  -1 53.3736  3.9114   4
  -6  10   1 44.3188  3.5448   4
  -4 -10   1 104.125   5.906   2
   4 -10  -1 120.602   5.606   3
   4 -10  -1 114.008   5.833   2
   4  10  -1 112.873   6.130   1
  -4  10   1 127.088   6.158   1
   4  10  -1 119.105   5.666   4
  -4  10   1 125.288   5.813   4
   2 -10  -1 17.7798  2.2534   2
  -2 -10   1 16.0754  1.9637   3
  -2 -10   1 14.7169  2.1214   2
  -2  10   1 15.7140  2.2714   1
  -2  10   1 14.1132  1.8772   4
   2  10  -1 13.0612  2.2693   1
   2  10  -1 15.7812  1.9236   4
   0 -10   1 69.5708  3.7549   3
   0 -10   1 64.4998  4.1449   2
   0 -10  -1 68.7193  4.3068   2
   0 -10  -1 72.8614  3.5498   3
   0  10  -1 63.6227  4.2961   1
   0  10   1 73.1836  3.9462   4
   0  10  -1 71.2909  3.5813   4
   0  10   1 67.9361  4.2592   1
  -2 -10  -1 -1.5086  1.1458   2
   2 -10   1 0.79058 1.41450   2
   2 -10   1 -0.8198  1.3093   3
  -2  10  -1 0.71761 1.25047   4
  -2  10  -1 -1.8051  1.4008   1
   2  10   1 -0.2141  1.3885   4
   2  10   1 1.70977 1.74787   1
   4 -10   1 14.6626  2.1983   2
   4 -10   1 14.4677  2.1765   3
  -4 -10  -1 13.2840  2.4896   2
   4  10   1 13.8819  2.4924   1
  -4  10  -1 13.4215  2.4463   1
   4  10   1 10.1526  2.3867   4
  -4  10  -1 13.7995  2.1930   4
   6 -10   1 720.661  23.114   2
  -6 -10  -1 672.236  24.028   1
  -6 -10  -1 700.521  23.758   2
   6 -10   1 733.720  23.803   3
   6  10   1 688.149  24.019   4
  -6  10  -1 721.526  24.016   1
  -6  10  -1 742.264  23.535   4
  -8 -10  -1 16.5359  3.2524   1
  -8 -10  -1 19.8722  3.1450   2
   8 -10   1 18.9038  3.1288   3
   8  10   1 19.7581  3.0296   4
  -8  10  -1 19.3375  3.5117   1
  -8  10  -1 18.2510  3.0016   4
 -10 -10  -1 189.794   9.171   2
  10 -10   1 181.731   9.330   3
 -10 -10  -1 179.514   9.302   1
 -10  10  -1 195.958   9.333   4
 -10  10  -1 202.439   9.486   1
  10  10   1 193.453   9.826   4
 -12 -10  -1 -0.7908  2.9750   1
  12 -10   1 -0.7460  3.1367   3
  12  10   1 1.73659 3.17834   4
 -12  10  -1 3.57051 3.16537   4
 -13 -11   1 19.2660  4.4380   1
  13 -11  -1 5.92823 4.19219   3
 -13  11   1 15.2431  4.3541   4
  11 -11  -1 26.1045  4.4676   3
 -11 -11   1 18.0636  3.9074   2
 -11 -11   1 14.3183  3.7615   1
 -11  11   1 25.6223  4.3725   4
   9 -11  -1 135.320   7.555   3
  -9 -11   1 137.650   7.681   2
  -9  11   1 150.542   7.805   4
   9  11  -1 146.500   8.007   1
  -7 -11   1 79.1185  5.3817   2
   7 -11  -1 84.4977  5.3165   3
   7 -11  -1 83.1613  5.1133   2
  -7  11   1 82.1470  5.2110   4
   7  11  -1 86.5518  5.5710   1
  -7  11   1 85.8898  5.5331   1
   5 -11  -1 2.68279 1.82620   2
   5 -11  -1 1.05584 1.98565   3
  -5 -11   1 5.08416 2.21319   2
   5  11  -1 4.93323 2.16269   1
  -5  11   1 9.65947 2.42858   1
  -5  11   1 0.60753 1.80800   4
   3 -11  -1 17.5783  2.7554   2
   3 -11  -1 14.7866  2.3506   3
  -3 -11   1 12.3194  2.4915   2
  -3  11   1 9.68581 2.42594   1
   3  11  -1 11.2690  2.4496   1
  -3  11   1 11.4119  2.1814   4
   1 -11  -1 593.258  19.491   2
  -1 -11   1 556.318  19.345   2
  -1  11   1 536.804  19.287   1
   1  11  -1 541.715  19.441   1
  -1  11   1 574.305  18.678   4
  -1 -11  -1 5.90410 1.94648   2
   1 -11   1 3.38425 2.05892   2
   1 -11   1 5.65073 1.90262   3
   1  11   1 8.52363 2.00223   4
  -1  11  -1 5.79636 2.03514   1
   1  11   1 2.20619 1.66362   1
   3 -11   1 23.5221  2.5214   3
  -3 -11  -1 22.0151  2.7076   2
   3 -11   1 21.5900  2.6688   2
  -3  11  -1 20.8993  2.6272   1
   3  11   1 21.0870  2.6442   4
  -3  11  -1 21.3958  2.3812   4
   3  11   1 21.4407  2.7570   1
  -5 -11  -1 9.62832 2.34435   2
   5 -11   1 4.90818 2.09769   3
   5 -11   1 4.63425 2.16001   2
  -5  11  -1 7.22816 2.29445   4
  -5  11  -1 8.14111 2.51138   1
   5  11   1 8.69391 2.67974   4
   5  11   1 12.7053  2.8075   1
  -7 -11  -1 53.2576  4.4921   2
  -7 -11  -1 59.9812  4.7604   1
   7 -11   1 59.7501  4.5634   3
  -7  11  -1 59.6334  4.4106   4
   7  11   1 55.7177  4.6262   4
  -7  11  -1 60.8106  4.7089   1
  -9 -11  -1 38.1300  4.3691   1
  -9 -11  -1 43.1072  4.2199   2
   9 -11   1 45.3456  4.3548   3
   9  11   1 41.0195  4.4259   4
  -9  11  -1 48.5407  4.5445   1
  -9  11  -1 42.3134  4.0730   4
 -11 -11  -1 152.306   8.800   1
  11 -11   1 156.858   9.010   3
 -11  11  -1 154.456   8.610   4
  13 -11   1 65.6664  6.3124   3
 -13 -11  -1 63.5364  6.0981   1
  12 -12  -1 -0.1103  3.5117   3
 -12  12   1 -1.1880  3.3156   4
  12  12  -1 2.10891 3.39162   1
 -10 -12   1 88.4032  6.5964   2
  10 -12  -1 90.1393  6.5279   3
  10  12  -1 91.3311  6.6169   1
 -10  12   1 98.8793  6.6379   4
   8 -12  -1 67.9446  5.3272   3
  -8 -12   1 84.2963  5.7383   2
  -8  12   1 78.0977  5.4243   4
  -8  12   1 85.0679  5.7866   1
   8  12  -1 78.9925  5.6732   1
   6 -12  -1 13.8918  2.8779   2
   6 -12  -1 19.8334  2.8395   3
  -6 -12   1 19.6083  3.4370   2
   6  12  -1 23.1001  3.7236   1
  -6  12   1 22.4845  3.1802   1
  -6  12   1 21.5897  2.8965   4
   4 -12  -1 293.003  11.626   2
  -4 -12   1 268.144  11.667   2
  -4  12   1 298.818  11.190   4
  -4  12   1 266.778  11.458   1
   4  12  -1 285.186  11.953   1
  -2 -12   1 330.252  13.119   2
   2 -12  -1 335.742  12.935   2
  -2  12   1 319.305  12.904   1
  -2  12   1 332.657  12.231   4
   2  12  -1 334.354  13.198   1
   0 -12   1 163.773   7.837   2
   0 -12  -1 162.797   7.895   2
   0  12   1 150.831   7.766   1
   0  12   1 157.401   7.100   4
   0  12  -1 169.591   8.023   1
   2 -12   1 52.1275  4.1028   2
  -2 -12  -1 55.3079  4.2689   2
   2 -12   1 55.2866  3.8513   3
   2  12   1 59.4348  4.4845   1
  -2  12  -1 54.8026  4.2123   1
   4 -12   1 2.68096 2.03237   3
  -4 -12  -1 2.46429 2.06694   2
   4 -12   1 2.31550 2.00633   2
  -4  12  -1 0.53311 2.05493   1
   4  12   1 1.87049 1.99962   1
   6 -12   1 19.0435  3.1265   2
  -6 -12  -1 22.0951  3.4979   2
   6 -12   1 18.6678  2.8613   3
  -6  12  -1 24.3760  3.7846   1
   6  12   1 15.6722  3.1759   1
   8 -12   1 626.243  21.731   3
  -8 -12  -1 555.086  21.341   2
   8  12   1 614.691  22.094   1
  -8  12  -1 605.735  21.819   1
 -10 -12  -1 40.9127  4.5479   2
  10 -12   1 52.4280  5.1305   3
 -10 -12  -1 54.3468  5.0077   1
 -12 -12  -1 0.44625 3.45712   1
  12 -12   1 3.90904 3.80545   3
 -11 -13   1 6.33211 3.52652   2
  11 -13  -1 10.0106  4.0069   3
  11  13  -1 4.05649 3.52014   1
  -9 -13   1 41.0790  4.3606   2
   9 -13  -1 47.7028  4.9807   3
   9  13  -1 38.5577  4.6778   1
   7 -13  -1 54.1269  4.4409   2
  -7 -13   1 45.3329  4.4584   2
   7 -13  -1 44.5980  4.3862   3
   7  13  -1 54.2373  4.9341   1
  -7  13   1 55.3441  4.8152   1
   5 -13  -1 4.11949 2.44019   2
  -5 -13   1 8.99828 2.73471   2
   5  13  -1 6.22227 2.49446   1
  -5  13   1 7.98537 2.75486   1
   3 -13  -1 273.575  11.342   2
  -3 -13   1 252.772  11.364   2
   3  13  -1 250.174  11.405   1
  -3  13   1 266.114  11.264   1
  -1 -13   1 0.30235 1.79507   2
   1 -13  -1 2.55923 1.99734   2
  -1  13   1 1.48412 2.09910   1
   1  13  -1 -1.0522  1.9903   1
   1 -13   1 41.2180  3.9669   2
  -1 -13  -1 48.8443  4.1073   2
  -1  13  -1 45.9857  4.1387   1
   1  13   1 46.9277  4.1447   1
  -3 -13  -1 54.2917  4.4304   2
   3 -13   1 46.2061  4.0635   2
  -3  13  -1 39.6909  3.8847   1
   3  13   1 50.0803  4.2931   1
   5 -13   1 20.1000  3.1147   2
   5 -13   1 24.7591  3.2083   3
  -5 -13  -1 20.5925  3.4403   2
  -5  13  -1 22.2208  3.6917   1
   5  13   1 13.6718  3.2481   1
   7 -13   1 24.3850  3.9516   3
  -7 -13  -1 20.4114  3.8612   2
  -7  13  -1 17.9947  3.6587   1
   7  13   1 22.5791  3.3193   1
  -9 -13  -1 14.1496  3.6018   2
   9 -13   1 18.7448  4.0462   3
  -9  13  -1 17.3078  4.1548   1
   9  13   1 16.3792  3.9820   1
  11 -13   1 -2.9718  3.3274   3
 -10 -14   1 -2.0936  3.3714   2
  10  14  -1 -0.1803  3.6255   1
  -8 -14   1 7.42720 3.40552   2
   8  14  -1 6.43505 3.42345   1
   6 -14  -1 4.42744 2.66485   2
  -6 -14   1 4.48458 2.57187   2
  -6  14   1 2.95692 2.92418   1
   6  14  -1 3.65136 2.78282   1
   4 -14  -1 56.7021  4.6682   2
  -4 -14   1 46.4516  4.5245   2
  -4  14   1 57.3874  4.7913   1
   4  14  -1 49.1291  4.6715   1
  -2 -14   1 -1.5639  2.2594   2
   2 -14  -1 -3.0854  2.3058   2
   2  14  -1 0.70757 2.47592   1
  -2  14   1 -0.7549  2.1247   1
   0 -14  -1 8.98817 2.70676   2
   0 -14   1 6.76325 2.59062   2
   0  14  -1 11.0719  3.0919   1
   0  14   1 8.43336 2.70598   1
   2 -14   1 55.5479  4.7348   2
  -2 -14  -1 56.3824  4.8133   2
  -2  14  -1 52.6289  4.6814   1
   2  14   1 61.7990  4.9992   1
  -4 -14  -1 22.6402  3.8871   2
   4 -14   1 18.9510  3.4811   2
  -4  14  -1 15.8982  3.6439   1
   4  14   1 18.0659  3.7408   1
  -6 -14  -1 16.2592  3.5801   2
   6 -14   1 15.4967  3.2592   2
  -6  14  -1 14.0784  3.4375   1
   6  14   1 16.6943  3.9904   1
  -8 -14  -1 5.97578 3.00645   2
   8 -14   1 8.38130 3.57351   3
  -8  14  -1 1.09255 3.09888   1
   8  14   1 1.63863 3.00409   1
  10 -14   1 135.727   8.561   3
 -10 -14  -1 133.318   8.405   2
  10  14   1 125.967   8.401   1
  -9 -15   1 48.2559  5.5492   2
   9  15  -1 51.1077  5.3220   1
  -7 -15   1 32.7724  5.1142   2
  -7  15   1 41.4082  5.1078   1
   7  15  -1 32.0406  4.5981   1
  -5 -15   1 2.84605 2.92054   2
   5 -15  -1 0.46548 2.90226   2
  -5  15   1 4.02096 2.93433   1
   5  15  -1 8.28542 3.15914   1
   3 -15  -1 -0.9621  2.2240   2
  -3 -15   1 -1.8225  2.4400   2
  -3  15   1 -1.3004  2.6260   1
   3  15  -1 2.82982 2.56545   1
  -1 -15   1 41.5944  4.2169   2
   1 -15  -1 50.3553  4.7716   2
  -1  15   1 48.4566  4.7572   1
   1  15  -1 48.7583  4.8472   1
  -1 -15  -1 39.4070  4.2769   2
   1 -15   1 34.3750  4.0862   2
  -1  15  -1 39.0473  4.3207   1
   1  15   1 33.1232  4.0583   1
  -3 -15  -1 35.7198  4.1320   2
   3 -15   1 38.6520  4.0290   2
  -3  15  -1 38.2163  4.3518   1
   3  15   1 33.1550  4.2385   1
  -5 -15  -1 2.25259 2.96843   2
   5 -15   1 5.76057 3.05053   2
   5  15   1 9.89646 3.64696   1
  -5  15  -1 2.89309 3.21760   1
  -7 -15  -1 39.2503  4.8476   2
   7  15   1 40.2017  4.7831   1
  -7  15  -1 34.3864  4.8414   1
  -9 -15  -1 64.5299  6.0580   2
   9  15   1 50.2085  5.5502   1
  -6 -16   1 3.74249 3.20821   2
   6 -16  -1 7.33387 3.48333   2
  -6  16   1 10.7189  3.9379   1
   6  16  -1 6.09022 3.48434   1
   4 -16  -1 35.9353  4.4738   2
  -4 -16   1 19.4984  4.3899   2
  -4  16   1 44.4864  4.8496   1
   4  16  -1 32.2901  4.6442   1
  -2 -16   1 47.0461  4.9714   2
   2 -16  -1 41.1161  4.5051   2
  -2  16   1 34.3968  4.5975   1
   2  16  -1 43.5930  4.6788   1
   0 -16   1 50.8376  4.8142   2
   0 -16  -1 54.8462  5.0302   2
   0  16  -1 58.7255  5.3517   1
   0  16   1 48.7700  4.9840   1
  -2 -16  -1 389.162  16.323   2
   2 -16   1 388.941  15.983   2
   2  16   1 387.055  16.288   1
  -2  16  -1 373.049  15.956   1
   4 -16   1 12.9755  3.5226   2
  -4 -16  -1 11.0743  3.9081   2
   4  16   1 14.3023  4.0462   1
  -4  16  -1 9.17273 3.42503   1
  -6 -16  -1 -0.8069  2.7903   2
  -6  16  -1 -0.3913  3.4314   1
   6  16   1 -3.8603  2.9075   1
   5 -17  -1 2.74486 3.49757   2
  -5  17   1 -0.2969  3.4683   1
  -3 -17   1 -3.0138  2.7896   2
   3 -17  -1 1.21156 3.40845   2
  -3  17   1 -3.2137  3.1324   1
   3  17  -1 2.74333 3.04935   1
   1 -17  -1 2.73248 2.91626   2
  -1 -17   1 3.91002 2.92013   2
  -1  17   1 5.14814 3.34071   1
   1  17  -1 9.73138 3.58001   1
  -1 -17  -1 -0.4901  3.1140   2
   1 -17   1 0.80590 2.95350   2
   1  17   1 4.39203 3.64045   1
  -1  17  -1 3.19129 3.37597   1
   3 -17   1 13.1836  4.2613   2
  -3 -17  -1 7.01800 3.74707   2
  -3  17  -1 9.02381 3.78850   1
   3  17   1 2.85283 3.47867   1
   5 -17   1 20.7120  4.6905   2
  -5  17  -1 24.1941  5.1478   1
   0 -18   1 46.2776  5.2615   2
 -16   0   2 104.285   7.816   4
  16   0  -2 123.570   7.956   3
  14   0  -2 115.071   7.005   3
 -14   0   2 117.009   7.364   4
 -12   0   2 267.429  11.902   4
  12   0  -2 296.324  11.852   3
 -10   0   2 183.407   8.475   4
  10   0  -2 182.683   8.194   3
 -10   0   2 200.865   7.607   1
  -8   0   2 17.2478  1.7140   1
   8   0  -2 19.6826  2.1203   3
  -8   0   2 15.5034  1.9261   4
   8   0  -2 18.6726  1.8037   2
  -6   0   2 2099.67   61.91   4
   6   0  -2 2028.93   60.54   2
   6   0  -2 2091.65   61.42   3
  -6   0   2 2106.29   60.60   1
  -4   0   2 2683.87   78.42   4
  -4   0   2 2671.70   77.25   1
  -4   0   2 2597.08   77.89   3
   4   0  -2 2765.37   77.29   2
  -2   0   2 2653.10   77.25   4
   2   0  -2 2590.98   76.31   2
  -2   0   2 2681.16   77.66   1
  -2   0   2 2680.18   76.82   3
   0   0   2 186.871   5.806   4
   0   0  -2 186.198   5.763   1
   0   0  -2 184.993   5.759   2
   0   0   2 188.482   5.802   3
   2   0   2 5043.06  143.49   3
  -2   0  -2 4918.00  144.49   4
  -2   0  -2 5192.73  147.99   2
  -2   0  -2 4806.45  143.24   1
  -4   0  -2 3546.45  106.02   4
   4   0   2 3614.47  105.13   2
  -4   0  -2 3709.71  105.10   1
   4   0   2 3653.90  105.12   3
  -6   0  -2 26.9808  2.1055   1
   6   0   2 26.4315  2.0432   3
   6   0   2 24.6240  1.2284   2
  -6   0  -2 24.2411  2.1617   4
  -8   0  -2 144.993   6.210   1
   8   0   2 149.928   6.265   3
  -8   0  -2 125.300   6.291   4
   8   0   2 135.798   4.595   2
 -10   0  -2 18.2469  2.9177   4
  10   0   2 16.8771  2.4574   3
 -10   0  -2 16.9742  2.2769   1
 -12   0  -2 95.0517  5.6285   1
  12   0   2 100.010   5.893   3
 -12   0  -2 91.8854  6.0629   4
 -14   0  -2 251.232  12.219   4
  14   0   2 271.636  11.899   3
 -16   0  -2 2.35372 3.14137   4
  16   0   2 5.61456 3.62623   3
  15  -1  -2 11.7416  3.3098   3
 -15  -1   2 9.80758 3.33975   4
 -15   1   2 6.49534 3.42803   4
  15   1  -2 15.5884  3.5767   3
 -13  -1   2 8.75938 2.72452   4
  13  -1  -2 8.49088 2.66206   3
 -13   1   2 6.00770 2.75669   4
  13   1  -2 10.6586  2.7915   3
 -11  -1   2 97.5607  5.8856   4
  11  -1  -2 102.441   5.813   3
 -11  -1   2 101.885   5.153   1
 -11   1   2 95.2402  5.8015   4
  11   1  -2 105.413   5.805   3
 -11   1   2 104.125   5.092   1
  -9  -1   2 215.808   7.847   1
   9  -1  -2 206.005   7.465   2
  -9  -1   2 197.843   8.643   4
   9  -1  -2 205.609   8.495   3
  -9   1   2 197.954   8.622   4
   9   1  -2 199.831   8.352   3
  -9   1   2 220.788   7.801   1
   9   1  -2 208.066   7.850   2
  -7  -1   2 1149.76   34.51   4
   7  -1  -2 1124.62   34.18   3
   7  -1  -2 1137.56   33.22   2
  -7  -1   2 1155.35   33.46   1
   7   1  -2 1104.68   33.50   2
  -7   1   2 1150.37   33.32   1
  -7   1   2 1084.70   34.47   4
   7   1  -2 1026.05   33.92   3
  -5  -1   2 303.454   9.637   1
  -5  -1   2 304.168  10.154   3
   5  -1  -2 294.733  10.138   3
   5  -1  -2 293.623   9.692   2
  -5  -1   2 300.173  10.216   4
  -5   1   2 291.797  10.239   4
   5   1  -2 296.733   9.901   2
  -5   1   2 323.699   9.575   1
   3  -1  -2 9.69068 0.94609   2
  -3  -1   2 6.83404 0.88842   3
  -3  -1   2 7.98810 0.88620   4
  -3  -1   2 7.52523 0.92943   2
  -3  -1   2 7.68930 0.74519   1
  -3   1   2 8.01651 0.95504   3
  -3   1   2 7.70849 0.70292   1
   3   1  -2 7.29217 0.89056   2
  -3   1   2 8.25300 0.95175   4
  -1  -1   2 1068.73   31.17   4
   1  -1  -2 1050.33   31.03   1
   1  -1  -2 1017.39   30.74   2
  -1  -1   2 1062.80   30.83   2
  -1  -1   2 1028.74   31.01   3
  -1   1   2 1036.32   31.20   4
   1   1  -2 1098.20   30.86   1
  -1   1   2 1115.19   30.94   3
  -1  -1  -2 398.866  11.495   2
  -1  -1  -2 395.728  11.740   1
   1  -1   2 384.806  11.721   3
   1  -1   2 378.250  11.411   2
   1   1   2 391.191  11.902   4
  -1   1  -2 381.810  11.649   4
   1   1   2 375.887  11.459   3
  -3  -1  -2 3.12047 0.51137   2
  -3  -1  -2 3.15616 0.85188   4
  -3  -1  -2 3.72724 0.78488   1
   3  -1   2 1.76008 0.71866   3
  -3   1  -2 1.94053 0.74083   4
   3   1   2 3.01148 0.65661   3
  -3   1  -2 2.26347 0.80695   1
  -5  -1  -2 2.26246 0.92024   4
  -5  -1  -2 1.70783 0.85655   1
   5  -1   2 2.04026 0.89641   3
  -5  -1  -2 1.18269 0.57291   2
  -5   1  -2 -0.4928  0.7179   1
  -5   1  -2 2.21510 0.91124   4
   5   1   2 -0.1712  0.7200   3
  -7  -1  -2 15.6376  1.9316   4
  -7  -1  -2 17.7775  1.9262   1
   7  -1   2 17.5179  1.9748   3
  -7   1  -2 16.2447  1.8808   1
   7   1   2 18.1325  1.8322   3
   7   1   2 15.4448  1.3283   2
  -7   1  -2 16.8099  1.9294   4
  -9  -1  -2 66.9402  4.0715   1
  -9  -1  -2 62.9932  4.2972   4
   9  -1   2 61.0799  4.0593   3
  -9   1  -2 63.6251  4.2296   4
   9   1   2 63.9318  3.9495   3
  -9   1  -2 68.5888  4.0944   1
  11  -1   2 59.1513  4.4871   3
 -11  -1  -2 61.7067  4.3214   1
 -11  -1  -2 59.6552  4.6487   4
  11   1   2 63.0238  4.4063   3
 -11   1  -2 66.3257  4.7910   4
 -11   1  -2 71.4711  4.4778   1
  13  -1   2 88.3677  5.6909   3
 -13  -1  -2 75.0525  5.7712   4
 -13  -1  -2 73.9035  5.1191   1
 -13   1  -2 87.0356  5.4958   1
 -13   1  -2 74.8954  5.6689   4
  13   1   2 78.9625  5.4112   3
 -15  -1  -2 6.86961 3.39102   4
  15  -1   2 4.52053 3.06219   3
  15   1   2 2.37739 2.77344   3
 -15   1  -2 5.49447 3.17703   4
  16  -2  -2 7.08044 3.32272   3
 -16  -2   2 9.23134 3.81660   4
  16   2  -2 4.78897 3.70887   3
 -16   2   2 16.2902  4.3967   4
  14  -2  -2 285.651  12.581   3
 -14  -2   2 272.817  12.814   4
  14   2  -2 298.406  12.502   3
 -14   2   2 269.874  12.744   4
  12  -2  -2 15.6443  3.1237   3
 -12  -2   2 13.8479  2.8854   4
 -12  -2   2 23.5293  2.7421   1
 -12   2   2 20.0325  3.3323   4
  12   2  -2 19.8117  3.3009   3
  10  -2  -2 18.8622  2.4581   3
 -10  -2   2 15.0472  2.1941   1
 -10  -2   2 22.8766  2.6567   4
 -10   2   2 16.8064  2.0747   1
 -10   2   2 16.4751  2.5398   4
  10   2  -2 16.4894  2.2516   2
  10   2  -2 17.0162  2.2385   3
  -8  -2   2 44.5481  3.1598   4
   8  -2  -2 42.3265  3.0376   3
  -8  -2   2 45.8709  2.7978   1
   8  -2  -2 45.6439  2.4979   2
  -8   2   2 48.4872  2.6799   1
  -8   2   2 38.8303  3.0117   4
   8   2  -2 37.9787  2.6855   2
   8   2  -2 41.4443  2.9473   3
  -6  -2   2 15.7441  1.5574   2
  -6  -2   2 15.7915  1.5115   1
   6  -2  -2 13.8270  1.2750   2
  -6  -2   2 12.4880  1.4508   3
   6  -2  -2 15.0372  1.5984   3
  -6  -2   2 14.6157  1.6002   4
   6   2  -2 14.9589  1.5245   2
  -6   2   2 11.9707  1.5766   4
  -6   2   2 13.0414  1.3344   1
  -4  -2   2 162.564   5.536   1
   4  -2  -2 158.769   5.500   2
  -4  -2   2 152.951   5.726   4
  -4  -2   2 151.493   5.694   2
  -4  -2   2 158.461   5.756   3
   4  -2  -2 152.574   5.729   3
  -4   2   2 162.230   5.358   1
  -4   2   2 165.415   5.975   4
  -2  -2   2 295.270   9.341   2
  -2  -2   2 298.894   9.294   3
   2  -2  -2 286.911   9.143   3
   2  -2  -2 278.665   9.172   2
  -2  -2   2 306.321   9.116   4
  -2   2   2 305.220   8.954   1
  -2   2   2 288.545   9.442   4
   2   2  -2 295.413   9.167   1
   0  -2  -2 1545.58   44.67   2
   0  -2   2 1514.25   45.05   3
   0  -2  -2 1587.70   44.84   1
   0  -2   2 1556.33   44.66   2
   0  -2  -2 1559.95   46.10   3
   0   2   2 1506.68   45.35   4
   2  -2   2 1374.70   40.29   3
  -2  -2  -2 1364.29   39.75   2
  -2  -2  -2 1324.26   40.18   1
   2  -2   2 1405.85   39.61   2
  -2   2  -2 1392.32   40.30   1
   2   2   2 1363.33   39.84   3
  -2   2  -2 1425.34   40.36   4
   2   2   2 1328.28   40.63   4
  -4  -2  -2 469.214  13.960   2
  -4  -2  -2 473.785  14.676   1
   4  -2   2 449.233  13.516   2
  -4  -2  -2 451.817  14.913   4
   4  -2   2 466.523  14.674   3
  -4   2  -2 468.792  14.752   1
  -4   2  -2 452.212  14.670   4
   4   2   2 448.455  14.197   3
  -6  -2  -2 1458.51   46.11   4
  -6  -2  -2 1558.76   44.40   2
  -6  -2  -2 1508.16   45.44   1
   6  -2   2 1503.15   43.84   2
   6  -2   2 1478.12   45.56   3
  -6   2  -2 1584.22   45.63   1
   6   2   2 1488.54   45.16   3
  -6   2  -2 1596.11   46.03   4
  -8  -2  -2 4.84134 1.55981   1
  -8  -2  -2 -1.1061  0.9773   2
  -8  -2  -2 1.79493 1.38354   4
   8  -2   2 -0.3458  1.2257   3
  -8   2  -2 3.74031 1.52906   4
  -8   2  -2 2.21372 1.45659   1
   8   2   2 1.09016 1.24945   3
 -10  -2  -2 473.943  17.911   4
  10  -2   2 489.200  17.453   3
 -10  -2  -2 483.475  17.129   1
  10   2   2 502.422  17.159   3
 -10   2  -2 501.092  17.929   4
 -10   2  -2 523.429  17.322   1
 -12  -2  -2 320.402  13.446   4
 -12  -2  -2 325.781  12.624   1
  12  -2   2 315.940  12.929   3
  12   2   2 305.896  12.488   3
 -12   2  -2 318.694  13.365   4
 -12   2  -2 317.225  12.445   1
  14  -2   2 255.318  11.797   3
 -14  -2  -2 245.533  12.050   4
 -14  -2  -2 245.339  11.052   1
 -14   2  -2 249.201  12.169   4
  14   2   2 283.720  11.735   3
  16  -2   2 29.3386  5.0566   3
 -16  -2  -2 27.1975  5.2933   4
  16   2   2 31.8261  5.1844   3
 -16   2  -2 39.0410  4.9332   4
  15  -3  -2 0.23448 2.90514   3
 -15  -3   2 3.73134 3.20797   4
 -15   3   2 -1.5271  2.8763   4
  15   3  -2 4.85688 3.23587   3
 -13  -3   2 68.8975  5.3454   4
  13  -3  -2 69.4277  5.3120   3
 -13   3   2 68.2486  5.2763   4
  13   3  -2 70.0655  5.0393   3
 -11  -3   2 223.153  10.202   4
 -11  -3   2 248.552   9.546   1
  11  -3  -2 241.786  10.323   3
 -11   3   2 231.951  10.385   4
  11   3  -2 242.866   9.960   3
   9  -3  -2 3.18928 1.36762   2
   9  -3  -2 3.95208 1.73271   3
  -9  -3   2 3.69094 1.62822   4
  -9  -3   2 4.26794 1.52360   1
  -9   3   2 2.42612 1.57410   4
   9   3  -2 1.36919 1.54383   2
  -9   3   2 3.58918 1.56223   1
   9   3  -2 4.83056 1.71744   3
  -7  -3   2 352.773  12.746   4
   7  -3  -2 350.600  11.750   2
  -7  -3   2 382.449  12.587   3
  -7  -3   2 390.682  12.373   1
   7  -3  -2 358.054  12.666   3
  -7  -3   2 359.007  12.367   2
  -7   3   2 359.961  12.866   4
  -7   3   2 359.400  11.961   1
  -5  -3   2 10.6623  1.2500   1
   5  -3  -2 8.30630 1.23157   3
  -5  -3   2 9.19895 1.20772   4
  -5  -3   2 9.32178 1.26610   3
   5  -3  -2 8.91559 1.13527   2
  -5  -3   2 9.45400 1.29586   2
  -5   3   2 9.54708 1.47417   4
  -5   3   2 9.29146 1.15464   1
  -3  -3   2 58.3816  2.7946   2
  -3  -3   2 60.3449  2.6111   4
   3  -3  -2 61.2072  2.6931   2
  -3  -3   2 63.0443  2.7246   3
   3  -3  -2 54.6853  2.6228   3
  -3  -3   2 58.1678  2.6941   1
  -3   3   2 60.9296  2.8669   4
  -3   3   2 63.1069  2.4988   1
  -1  -3   2 1551.19   43.60   3
   1  -3  -2 1525.22   43.19   3
  -1  -3   2 1501.06   43.35   2
   1  -3  -2 1467.18   43.27   2
   1   3  -2 1421.82   43.42   1
   1   3  -2 1447.56   43.54   4
  -1   3   2 1506.50   43.87   4
  -1   3   2 1473.27   43.26   1
   1  -3   2 1200.49   33.50   2
  -1  -3  -2 1079.37   33.76   1
  -1  -3  -2 1183.29   33.66   2
   1  -3   2 1117.58   33.84   3
  -1   3  -2 1179.31   33.67   4
   1   3   2 1122.16   34.20   4
  -1   3  -2 1151.54   33.88   1
  -3  -3  -2 9062.75  250.85   2
  -3  -3  -2 8872.99  252.36   1
   3  -3   2 8648.27  252.88   3
   3  -3   2 8527.71  250.66   2
  -3   3  -2 9057.38  254.33   4
  -3   3  -2 8865.07  252.42   1
   3   3   2 8720.52  254.69   4
   3   3   2 8603.95  252.51   3
  -5  -3  -2 109.661   4.128   2
  -5  -3  -2 101.424   4.528   1
  -5  -3  -2 109.458   4.894   4
   5  -3   2 101.379   4.586   3
   5  -3   2 100.132   3.545   2
  -5   3  -2 104.726   4.530   4
  -5   3  -2 92.8802  4.5064   1
   5   3   2 109.330   4.192   3
   7  -3   2 13.0374  1.7695   3
  -7  -3  -2 12.4429  1.9633   1
  -7  -3  -2 13.6407  1.9332   4
  -7  -3  -2 13.9166  1.5359   2
   7  -3   2 11.9585  0.9700   2
   7   3   2 11.4458  1.5580   3
  -7   3  -2 16.1164  1.9567   1
  -7   3  -2 13.0640  1.8800   4
   9  -3   2 148.630   6.890   3
  -9  -3  -2 140.303   7.141   4
  -9  -3  -2 150.281   6.708   1
  -9   3  -2 150.005   7.088   4
   9   3   2 136.924   6.263   3
  -9   3  -2 144.299   6.693   1
 -11  -3  -2 6.14486 2.26978   4
 -11  -3  -2 4.21842 2.10264   1
  11  -3   2 9.61617 2.43881   3
  11   3   2 6.07160 2.04450   3
 -11   3  -2 5.24042 2.11898   4
 -11   3  -2 7.48979 2.26310   1
  13  -3   2 10.9835  3.2066   3
 -13  -3  -2 16.2213  3.1241   1
 -13  -3  -2 8.20061 2.74583   4
  13   3   2 10.7951  2.9383   3
 -13   3  -2 9.77838 2.90701   4
 -15  -3  -2 20.1850  4.1813   4
  15  -3   2 22.1881  4.4743   3
  15   3   2 20.9579  4.0483   3
 -15   3  -2 21.2568  4.2620   4
  16  -4  -2 5.26141 3.73062   3
 -16  -4   2 3.36621 3.71905   4
 -16   4   2 1.87997 3.36335   4
  16   4  -2 7.24311 3.50089   3
  14  -4  -2 -1.6456  2.6465   3
 -14  -4   2 -1.1380  2.7265   4
 -14   4   2 -2.8761  2.2699   4
  14   4  -2 1.23599 2.60340   3
 -12  -4   2 394.377  15.617   4
  12  -4  -2 388.543  15.286   3
 -12  -4   2 408.968  14.507   1
  12   4  -2 381.827  14.725   3
 -12   4   2 388.879  15.598   4
 -10  -4   2 22.7397  2.5342   1
  10  -4  -2 19.9611  2.7688   3
 -10  -4   2 21.5719  2.8003   4
  10   4  -2 22.3740  2.5069   2
 -10   4   2 24.2904  2.4255   1
  10   4  -2 29.6925  2.8024   3
 -10   4   2 22.2806  2.7843   4
   8  -4  -2 500.329  17.571   3
   8  -4  -2 514.333  16.472   2
  -8  -4   2 545.979  17.947   4
  -8  -4   2 541.089  17.240   1
  -8  -4   2 533.823  17.276   2
  -8  -4   2 521.974  17.329   3
  -8   4   2 498.143  16.772   1
  -8   4   2 510.811  17.860   4
  -6  -4   2 250.790   9.032   2
   6  -4  -2 243.652   9.023   3
  -6  -4   2 247.858   8.912   1
  -6  -4   2 241.841   8.845   3
   6  -4  -2 255.976   8.567   2
  -6  -4   2 252.861   9.164   4
  -6   4   2 247.379   8.607   1
  -6   4   2 244.350   9.249   4
   4  -4  -2 1081.99   32.52   2
  -4  -4   2 1131.83   32.76   3
   4  -4  -2 1077.26   32.84   3
  -4  -4   2 1085.16   32.96   4
  -4  -4   2 1086.94   32.86   1
  -4  -4   2 1131.00   32.91   2
  -4   4   2 1088.27   32.49   1
  -4   4   2 1080.31   33.27   4
  -2  -4   2 1159.68   33.59   3
   2  -4  -2 1113.77   33.45   2
  -2  -4   2 1095.03   33.57   2
   2  -4  -2 1126.73   33.30   3
   2   4  -2 1128.37   33.45   4
  -2   4   2 1178.87   33.45   1
   2   4  -2 1139.39   33.65   1
  -2   4   2 1110.63   33.93   4
   0  -4   2 2974.02   82.76   3
   0  -4   2 2899.13   82.14   2
   0  -4  -2 2805.42   82.35   3
   0  -4  -2 2763.25   82.45   1
   0  -4  -2 2800.39   82.17   2
   0   4   2 2810.25   83.25   4
   0   4  -2 2889.38   82.85   4
  -2  -4  -2 1868.31   52.57   3
   2  -4   2 1766.58   53.17   3
  -2  -4  -2 1778.23   52.79   2
  -2  -4  -2 1828.97   53.24   1
   2  -4   2 1782.99   52.52   2
  -2   4  -2 1759.81   53.17   1
  -2   4  -2 1829.54   53.11   4
   2   4   2 1884.62   53.81   4
  -4  -4  -2 94.3031  3.9016   2
  -4  -4  -2 91.2682  4.1852   1
   4  -4   2 85.3605  3.4312   2
   4  -4   2 95.5837  4.2077   3
   4   4   2 85.9039  3.4296   3
   4   4   2 89.2741  4.2998   4
  -4   4  -2 92.8759  4.2288   1
  -4   4  -2 95.9789  4.0181   4
   6  -4   2 712.165  20.854   2
  -6  -4  -2 708.904  21.581   2
  -6  -4  -2 705.004  22.336   1
  -6  -4  -2 697.540  22.758   4
   6  -4   2 680.957  22.341   3
   6   4   2 675.390  21.519   3
  -6   4  -2 686.639  22.341   4
  -6   4  -2 746.671  22.520   1
  -8  -4  -2 0.45528 1.24799   2
   8  -4   2 -0.3278  1.2857   3
  -8  -4  -2 -1.3688  1.2857   1
  -8  -4  -2 0.99561 1.34925   4
  -8   4  -2 -1.0650  1.3063   1
  -8   4  -2 -0.5379  1.3526   4
   8   4   2 0.04010 1.21685   3
  10  -4   2 8.56518 2.29246   3
 -10  -4  -2 14.5028  2.5710   1
 -10  -4  -2 5.92443 2.19264   4
 -10   4  -2 10.9061  2.3382   4
  10   4   2 9.16087 2.15445   3
 -10   4  -2 12.9029  2.5533   1
  12  -4   2 2.22505 2.42247   3
 -12  -4  -2 3.78007 2.14072   4
 -12  -4  -2 3.14436 2.19271   1
 -12   4  -2 1.79102 2.43517   4
 -12   4  -2 0.36676 2.15159   1
  12   4   2 1.96777 2.02967   3
 -14  -4  -2 8.30897 3.54408   1
  14  -4   2 1.97178 2.51804   3
 -14  -4  -2 6.88597 3.32739   4
  14   4   2 5.11639 2.81347   3
 -14   4  -2 6.19238 2.96447   4
  16  -4   2 108.288   7.944   3
 -16   4  -2 132.891   8.816   4
 -15  -5   2 0.11961 2.83217   4
  15  -5  -2 1.84661 3.48859   3
  15   5  -2 -1.3494  2.8038   3
 -15   5   2 0.14926 3.00046   4
 -13  -5   2 -1.3639  2.4205   4
  13  -5  -2 2.44460 2.35957   3
  13   5  -2 3.87822 2.46854   3
 -13   5   2 1.49874 2.60185   4
 -11  -5   2 44.9730  3.5875   1
  11  -5  -2 42.3639  3.7720   3
 -11  -5   2 39.3587  3.9207   4
  11   5  -2 45.2149  3.6396   3
 -11   5   2 42.3316  3.9219   4
  -9  -5   2 676.889  22.122   2
  -9  -5   2 720.685  22.277   1
  -9  -5   2 654.861  22.684   4
  -9  -5   2 685.574  22.125   3
   9  -5  -2 651.263  22.456   3
   9  -5  -2 677.035  21.179   2
  -9   5   2 665.129  22.868   4
  -9   5   2 676.466  21.681   1
  -7  -5   2 1776.80   54.21   1
  -7  -5   2 1824.76   54.18   3
  -7  -5   2 1838.69   54.97   4
  -7  -5   2 1882.88   54.23   2
   7  -5  -2 1776.80   54.53   3
   7  -5  -2 1898.44   53.53   2
  -7   5   2 1811.17   53.82   1
  -7   5   2 1724.18   54.98   4
  -5  -5   2 9.63454 1.42162   4
  -5  -5   2 8.66536 1.31299   3
   5  -5  -2 10.4415  1.3417   2
  -5  -5   2 16.2319  1.7230   1
  -5  -5   2 9.04694 1.54044   2
   5  -5  -2 9.48561 1.44189   3
  -5   5   2 9.97709 1.37548   1
  -5   5   2 12.6835  1.7293   4
   3  -5  -2 59.5181  2.9639   2
   3  -5  -2 54.4811  2.6952   3
  -3  -5   2 52.5108  2.9406   2
  -3  -5   2 51.1596  2.6448   3
  -3   5   2 50.6349  2.8405   4
   3   5  -2 58.5680  2.7074   4
   3   5  -2 52.8924  2.8931   1
  -3   5   2 55.6478  2.7726   1
  -1  -5   2 800.612  23.947   2
   1  -5  -2 803.957  23.902   2
  -1  -5   2 785.248  23.827   3
   1  -5  -2 785.088  23.271   3
  -1   5   2 780.947  23.837   1
   1   5  -2 766.596  23.993   1
   1   5  -2 799.421  23.416   4
  -1   5   2 762.469  24.001   4
  -1  -5  -2 376.042  12.060   1
  -1  -5  -2 358.269  11.922   2
   1  -5   2 363.076  11.838   3
   1  -5   2 359.593  11.740   2
  -1  -5  -2 361.120  10.940   3
  -1   5  -2 372.225  11.360   4
   1   5   2 385.793  12.140   4
  -1   5  -2 349.714  12.006   1
  -3  -5  -2 45.3482  1.9577   3
  -3  -5  -2 49.7024  2.8875   1
   3  -5   2 44.0416  2.3392   2
   3  -5   2 45.4388  2.6526   3
  -3  -5  -2 57.5776  2.8529   2
   3   5   2 40.8388  2.6858   4
  -3   5  -2 45.5678  2.3870   4
  -3   5  -2 47.3854  2.8221   1
  -5  -5  -2 532.180  17.190   1
   5  -5   2 511.721  15.982   2
   5  -5   2 538.249  17.152   3
  -5  -5  -2 512.513  16.561   2
   5   5   2 511.120  16.051   3
  -5   5  -2 519.244  16.864   4
   5   5   2 525.493  17.436   4
  -5   5  -2 515.874  17.079   1
  -7  -5  -2 130.314   6.039   1
   7  -5   2 123.593   6.052   3
  -7  -5  -2 130.795   5.577   2
   7  -5   2 125.940   4.784   2
   7   5   2 135.602   6.526   4
  -7   5  -2 120.457   5.945   1
   7   5   2 131.538   5.326   3
  -7   5  -2 131.997   6.018   4
  -9  -5  -2 50.0504  4.1071   4
   9  -5   2 42.7396  3.6560   3
  -9  -5  -2 44.2238  3.6233   1
  -9  -5  -2 53.4796  3.3976   2
  -9   5  -2 47.0764  3.7420   1
  -9   5  -2 52.1691  3.9338   4
   9   5   2 52.9964  3.3531   3
 -11  -5  -2 131.506   7.464   4
 -11  -5  -2 124.827   6.737   1
  11  -5   2 126.485   6.937   3
 -11   5  -2 124.083   6.589   1
 -11   5  -2 122.665   7.062   4
  11   5   2 130.172   6.276   3
  13  -5   2 19.8936  3.7201   3
 -13  -5  -2 19.5531  3.8686   4
 -13  -5  -2 16.4666  3.5779   1
 -13   5  -2 12.1051  3.4910   4
 -15  -5  -2 -1.0913  3.1984   4
  15  -5   2 0.95427 3.43134   3
 -15   5  -2 -2.2285  2.7901   4
 -16  -6   2 142.892   9.550   4
  14  -6  -2 57.6070  5.1660   3
 -14  -6   2 44.6036  4.9881   4
 -14   6   2 48.3842  4.9283   4
 -12  -6   2 51.8368  4.1066   1
  12  -6  -2 47.5504  4.4243   3
 -12  -6   2 40.8897  4.1366   4
 -12   6   2 49.1822  4.5329   4
  12   6  -2 41.7892  3.8618   3
 -10  -6   2 8.86854 2.33882   2
  10  -6  -2 9.52067 2.31288   3
 -10  -6   2 4.97237 2.03891   1
 -10  -6   2 7.55913 2.53396   4
  10   6  -2 7.13510 2.16030   3
 -10   6   2 2.33002 1.86669   4
   8  -6  -2 28.4422  2.4563   2
  -8  -6   2 30.1785  2.7591   1
  -8  -6   2 29.7575  2.9007   4
  -8  -6   2 32.1273  2.8069   2
   8  -6  -2 32.7349  3.0358   3
  -8  -6   2 24.7699  2.5758   3
  -8   6   2 30.3019  3.0812   4
  -8   6   2 28.2866  2.5964   1
  -6  -6   2 2.25711 1.21476   4
   6  -6  -2 3.27793 1.30975   2
  -6  -6   2 3.17630 1.32011   3
  -6  -6   2 3.33432 1.40732   1
   6  -6  -2 5.17433 1.40128   3
  -6  -6   2 2.26149 1.36181   2
  -6   6   2 4.02008 1.54941   4
   6   6  -2 3.94606 1.54678   4
  -6   6   2 4.77644 1.42859   1
   4  -6  -2 36.5101  2.4761   2
   4  -6  -2 38.9506  2.4586   3
  -4  -6   2 39.5108  2.3950   3
  -4  -6   2 34.0664  2.6096   2
   4   6  -2 36.5809  2.3929   4
  -4   6   2 39.7751  2.7066   4
   4   6  -2 34.4972  2.5886   1
  -4   6   2 36.7466  2.3881   1
  -2  -6   2 226.573   8.466   2
   2  -6  -2 223.096   8.319   2
   2  -6  -2 242.569   7.857   3
  -2  -6   2 241.774   8.151   3
  -2   6   2 229.952   8.246   1
   2   6  -2 213.158   8.368   1
   2   6  -2 239.725   7.878   4
  -2   6   2 242.724   8.408   4
   0  -6  -2 311.186   9.470   3
   0  -6  -2 307.763  10.440   2
   0  -6   2 300.666  10.317   2
   0  -6   2 307.105  10.191   3
   0   6   2 285.541  10.260   1
   0   6   2 317.802  10.390   4
   0   6  -2 296.448  10.478   1
   0   6  -2 296.289   9.578   4
  -2  -6  -2 714.688  22.889   1
  -2  -6  -2 777.151  22.868   2
   2  -6   2 724.417  22.657   3
   2  -6   2 737.673  22.449   2
  -2  -6  -2 721.470  21.552   3
   2   6   2 720.154  23.039   4
  -2   6  -2 714.785  22.228   4
  -2   6  -2 750.993  22.982   1
  -4  -6  -2 43.1390  2.0872   3
  -4  -6  -2 43.7526  2.9428   1
   4  -6   2 43.7509  2.5190   2
  -4  -6  -2 41.8898  2.7734   2
   4  -6   2 43.5270  2.9231   3
   4   6   2 47.6003  3.0986   4
  -4   6  -2 46.8053  2.6282   4
  -4   6  -2 44.8739  3.0171   1
  -6  -6  -2 75.3064  4.0221   2
   6  -6   2 75.6987  3.5182   2
   6  -6   2 76.0113  4.3041   3
  -6  -6  -2 81.4592  4.4658   1
  -6   6  -2 80.6400  4.4387   1
   6   6   2 79.2589  3.5368   3
  -6   6  -2 74.7259  4.1159   4
   6   6   2 80.3274  4.5360   4
   8  -6   2 11.2280  2.5061   3
  -8  -6  -2 14.7155  2.5191   1
  -8  -6  -2 9.55617 2.03716   2
  -8   6  -2 15.3871  2.6235   1
  -8   6  -2 17.4482  2.6139   4
   8   6   2 18.6206  2.9853   4
   8   6   2 15.6942  2.0097   3
  10  -6   2 1.52750 1.99818   3
 -10  -6  -2 0.09212 1.87584   1
 -10   6  -2 0.68662 1.82652   4
 -10   6  -2 -0.0349  1.8634   1
  10   6   2 0.12661 1.72865   3
  12  -6   2 29.6198  3.7360   3
 -12  -6  -2 35.2676  3.8846   1
 -12   6  -2 41.4569  3.9399   1
 -12   6  -2 32.1232  3.9820   4
  12   6   2 34.7977  4.2618   4
  14  -6   2 96.2172  7.1768   3
 -14  -6  -2 102.889   6.798   1
  14   6   2 109.986   7.599   4
 -14   6  -2 98.0742  7.2779   4
  15  -7  -2 33.0205  4.8010   3
 -15  -7   2 31.4386  4.8014   4
 -15   7   2 37.6544  5.1142   4
  13  -7  -2 2.63317 2.76674   3
 -13  -7   2 -1.3311  2.8122   1
 -13   7   2 0.58373 2.66476   4
 -11  -7   2 267.381  11.145   1
  11  -7  -2 246.144  11.271   3
 -11  -7   2 274.548  11.831   4
 -11  -7   2 279.153  11.270   2
 -11   7   2 280.948  11.933   4
  11   7  -2 260.871  10.698   3
  -9  -7   2 124.938   5.994   3
  -9  -7   2 130.899   6.489   1
  -9  -7   2 129.768   6.627   4
  -9  -7   2 123.335   6.365   2
   9  -7  -2 121.413   6.442   3
   9   7  -2 116.083   6.401   4
  -9   7   2 133.759   6.783   4
  -9   7   2 120.793   5.974   1
   7  -7  -2 67.7098  4.0659   3
  -7  -7   2 59.5455  3.9555   1
  -7  -7   2 49.3824  3.7108   2
  -7  -7   2 57.7269  3.5225   3
   7  -7  -2 57.4303  3.4736   2
  -7   7   2 54.8697  3.5943   1
   7   7  -2 61.7311  3.9501   4
  -7   7   2 57.4680  3.9864   4
  -5  -7   2 273.388   9.465   3
   5  -7  -2 275.198   9.793   3
  -5  -7   2 257.863  10.102   1
  -5  -7   2 255.439  10.035   2
   5  -7  -2 273.373   9.761   2
  -5   7   2 280.215  10.142   4
   5   7  -2 278.004  10.212   1
   5   7  -2 260.426   9.753   4
  -5   7   2 262.734   9.697   1
  -3  -7   2 37.2425  2.8552   2
   3  -7  -2 35.6251  2.3147   3
  -3  -7   2 36.1257  2.3465   3
   3  -7  -2 39.0919  2.7290   2
   3   7  -2 34.9258  2.6801   1
  -3   7   2 39.8231  2.7424   4
   3   7  -2 40.7660  2.4617   4
  -3   7   2 44.1961  2.7478   1
   1  -7  -2 876.603  25.697   3
  -1  -7   2 857.544  26.255   3
   1  -7  -2 893.387  26.601   2
  -1  -7   2 818.260  26.440   2
  -1   7   2 839.009  26.480   1
  -1   7   2 846.943  26.533   4
   1   7  -2 872.213  26.756   1
   1  -7   2 682.071  20.938   3
   1  -7   2 659.198  20.988   2
  -1  -7  -2 691.177  19.984   3
  -1  -7  -2 659.118  21.193   2
   1   7   2 641.088  21.172   1
  -1   7  -2 653.012  21.305   1
  -1   7  -2 686.308  20.484   4
   1   7   2 675.602  21.263   4
  -3  -7  -2 118.030   5.521   1
  -3  -7  -2 117.513   5.361   2
   3  -7   2 123.044   5.341   3
  -3  -7  -2 121.292   4.210   3
   3  -7   2 121.839   5.132   2
  -3   7  -2 118.008   5.440   1
   3   7   2 119.626   5.518   4
  -3   7  -2 123.807   4.910   4
   5  -7   2 17.3257  2.0726   3
  -5  -7  -2 23.2528  2.2330   2
  -5  -7  -2 18.9989  2.2756   1
   5  -7   2 31.9547  2.2112   2
  -5  -7  -2 17.2224  1.5357   3
   5   7   2 21.3200  2.3569   4
  -5   7  -2 14.6745  1.8855   4
  -5   7  -2 18.1442  2.2729   1
   7  -7   2 662.685  20.693   2
  -7  -7  -2 673.220  21.699   2
  -7  -7  -2 685.492  22.314   1
   7  -7   2 650.161  22.119   3
  -7   7  -2 676.115  21.980   4
  -7   7  -2 661.849  22.124   1
   7   7   2 637.833  20.673   3
   7   7   2 689.657  22.695   4
   9  -7   2 1010.04   33.23   3
  -9  -7  -2 1000.12   33.06   1
  -9  -7  -2 1092.46   32.46   2
  -9   7  -2 1049.91   33.27   4
   9   7   2 1005.83   33.70   4
  -9   7  -2 1013.88   32.94   1
 -11  -7  -2 25.8058  3.3534   1
  11  -7   2 24.5462  3.5742   3
 -11   7  -2 34.3953  3.8112   1
  11   7   2 24.4104  3.7574   4
 -11   7  -2 36.1322  3.8764   4
 -13  -7  -2 27.4383  4.0462   1
  13  -7   2 25.4887  4.2384   3
 -13   7  -2 34.4021  4.4292   4
  13   7   2 24.9913  4.7473   4
 -15  -7  -2 -0.2109  3.7401   1
 -15   7  -2 -3.7604  2.9819   4
  15   7   2 -2.1709  3.3350   4
  14  -8  -2 3.89158 3.20061   3
  14   8  -2 -2.4919  3.5966   4
 -14   8   2 -0.3783  3.5576   4
  12  -8  -2 6.32930 3.02064   3
 -12  -8   2 13.3097  3.5312   1
 -12   8   2 8.36952 3.27712   4
  12   8  -2 6.56390 3.00307   4
 -10  -8   2 17.0223  3.3251   2
 -10  -8   2 14.3957  3.0344   1
  10  -8  -2 11.5367  2.7759   3
 -10  -8   2 14.5719  2.6707   3
  10   8  -2 17.2512  3.1284   4
 -10   8   2 9.98417 2.72793   4
  -8  -8   2 33.6050  3.2231   2
   8  -8  -2 39.1677  2.9917   2
   8  -8  -2 26.1646  2.8865   3
  -8  -8   2 25.2229  2.9616   1
  -8  -8   2 34.2330  2.9444   3
  -8   8   2 28.3441  2.9546   1
  -8   8   2 28.3899  3.0549   4
   8   8  -2 28.6775  3.1664   4
  -6  -8   2 466.061  15.713   2
   6  -8  -2 449.925  15.252   3
  -6  -8   2 455.323  15.701   1
  -6  -8   2 448.191  14.713   3
   6  -8  -2 419.192  14.877   2
  -6   8   2 444.835  15.111   1
   6   8  -2 414.358  15.090   4
   6   8  -2 424.126  15.462   1
  -6   8   2 437.650  15.504   4
   4  -8  -2 80.4898  4.3176   2
  -4  -8   2 81.3582  4.5799   2
   4  -8  -2 84.8646  4.1466   3
  -4  -8   2 85.3717  4.0199   3
  -4   8   2 86.6721  4.4685   4
   4   8  -2 77.0435  4.0825   4
   4   8  -2 83.0132  4.5917   1
  -4   8   2 89.8111  4.4797   1
  -2  -8   2 8.25746 1.54801   3
   2  -8  -2 6.08307 1.46736   2
  -2  -8   2 6.40016 1.50317   2
   2  -8  -2 4.76265 1.31000   3
  -2   8   2 4.54148 1.47827   1
  -2   8   2 7.66239 1.53873   4
   2   8  -2 2.77662 1.49743   1
   2   8  -2 4.00663 1.22558   4
   0  -8  -2 1.18619 1.11551   2
   0  -8  -2 3.25521 1.02156   3
   0  -8   2 2.24256 1.15863   3
   0  -8   2 1.02881 1.11978   2
   0   8   2 1.50547 1.30748   1
   0   8  -2 2.26281 0.97542   4
   0   8   2 1.68129 1.09013   4
   0   8  -2 0.69637 1.18092   1
   2  -8   2 136.644   5.853   3
  -2  -8  -2 132.940   6.044   2
  -2  -8  -2 139.693   4.755   3
   2  -8   2 133.386   5.875   2
  -2   8  -2 147.910   6.325   1
  -2   8  -2 146.161   5.449   4
   2   8   2 127.256   5.925   4
   2   8   2 135.760   6.180   1
  -4  -8  -2 51.8253  3.3830   2
   4  -8   2 41.0732  3.1026   3
  -4  -8  -2 52.7204  3.6982   1
   4  -8   2 54.4604  3.2765   2
  -4   8  -2 57.0474  3.1743   4
   4   8   2 53.3970  3.6365   4
  -4   8  -2 46.8510  3.5181   1
   6  -8   2 702.557  21.701   2
  -6  -8  -2 702.960  22.497   2
   6  -8   2 682.812  22.797   3
  -6  -8  -2 681.180  22.859   1
  -6   8  -2 671.492  22.339   4
  -6   8  -2 670.093  22.770   1
   6   8   2 704.673  23.268   4
  -8  -8  -2 124.696   6.196   2
  -8  -8  -2 115.883   6.341   1
   8  -8   2 119.958   6.405   3
   8   8   2 119.501   6.707   4
  -8   8  -2 121.532   6.548   1
  -8   8  -2 122.735   6.235   4
  10  -8   2 67.9843  5.0597   3
 -10  -8  -2 66.8522  4.9871   1
 -10   8  -2 68.7687  4.9429   1
  10   8   2 53.8552  4.8981   4
 -10   8  -2 69.2792  4.9621   4
 -12  -8  -2 65.7345  5.3372   1
  12  -8   2 61.1693  5.2463   3
 -12   8  -2 68.4375  5.4057   4
  12   8   2 65.2845  5.6627   4
  14  -8   2 -0.9771  3.1444   3
 -14   8  -2 1.00103 3.38312   4
  14   8   2 -2.1195  3.3380   4
  13  -9  -2 51.1726  5.0416   3
 -13  -9   2 62.9157  5.5575   1
 -13   9   2 56.6134  5.6257   4
  11  -9  -2 61.2758  4.9500   3
 -11  -9   2 62.3005  4.9481   2
 -11  -9   2 59.5601  4.9809   1
 -11   9   2 70.0619  5.4446   4
  11   9  -2 61.3395  5.0370   4
  -9  -9   2 13.2314  2.7575   2
   9  -9  -2 12.8868  2.6617   3
  -9  -9   2 10.9115  2.7420   1
  -9   9   2 8.68312 2.64243   4
   9   9  -2 16.6072  3.1095   4
  -7  -9   2 -1.6752  1.6300   3
   7  -9  -2 -0.6750  1.4960   3
   7  -9  -2 4.23290 1.81725   2
  -7   9   2 -2.0871  1.5652   4
   7   9  -2 0.39528 1.80598   4
   7   9  -2 -0.0996  1.6909   1
  -7   9   2 2.02165 1.65053   1
  -5  -9   2 6.84864 2.16879   2
   5  -9  -2 11.4595  2.0983   3
   5  -9  -2 16.7150  2.1625   2
   5   9  -2 18.5350  2.5717   1
  -5   9   2 12.3727  2.3037   4
  -5   9   2 10.0545  2.1353   1
   5   9  -2 15.5120  2.3449   4
   3  -9  -2 535.317  17.470   3
  -3  -9   2 540.098  18.383   2
   3  -9  -2 548.273  18.264   2
  -3  -9   2 555.260  17.569   3
  -3   9   2 541.706  18.179   1
  -3   9   2 533.068  18.070   4
   3   9  -2 542.548  18.535   1
   3   9  -2 557.549  17.584   4
  -1  -9   2 1260.68   36.78   3
  -1  -9   2 1177.15   37.10   2
   1  -9  -2 1173.91   36.03   3
   1  -9  -2 1228.23   37.22   2
   1   9  -2 1149.83   36.23   4
   1   9  -2 1238.17   37.53   1
  -1   9   2 1213.97   37.14   4
  -1   9   2 1236.88   37.29   1
  -1  -9  -2 0.20992 0.92488   3
   1  -9   2 0.11964 1.22191   3
   1  -9   2 1.18764 1.27831   2
  -1  -9  -2 0.24496 1.24626   2
  -1   9  -2 1.22001 1.04384   4
  -1   9  -2 4.14315 1.42868   1
   1   9   2 4.48140 1.55815   4
   1   9   2 2.21698 1.22922   1
   3  -9   2 135.511   5.781   2
  -3  -9  -2 118.904   5.814   2
  -3  -9  -2 121.293   6.049   1
   3  -9   2 108.856   5.448   3
  -3   9  -2 113.880   5.834   1
  -3   9  -2 122.187   5.198   4
   3   9   2 116.714   5.939   1
   3   9   2 117.409   5.773   4
   5  -9   2 22.7914  2.4104   2
  -5  -9  -2 30.8735  2.9269   2
  -5  -9  -2 24.1454  2.9931   1
   5  -9   2 24.7252  2.7369   3
  -5   9  -2 28.1408  2.6003   4
  -5   9  -2 24.0119  2.9325   1
   5   9   2 26.2884  2.9414   4
  -7  -9  -2 302.019  11.168   2
   7  -9   2 278.375  11.202   3
  -7  -9  -2 279.979  11.433   1
   7   9   2 258.315  11.289   4
  -7   9  -2 262.162  10.681   4
  -7   9  -2 272.744  11.314   1
  -9  -9  -2 91.7091  5.9241   1
  -9  -9  -2 94.1243  5.6223   2
   9  -9   2 89.7525  5.7805   3
  -9   9  -2 98.3930  5.7866   4
   9   9   2 90.6602  5.9958   4
  -9   9  -2 100.326   6.026   1
  11  -9   2 25.6929  4.4511   3
 -11  -9  -2 24.0005  3.6059   1
  11   9   2 28.6256  4.5317   4
 -11   9  -2 13.1706  3.4426   4
 -11   9  -2 27.3371  3.7552   1
 -13  -9  -2 60.1238  5.4800   1
  13  -9   2 60.1463  5.7532   3
  13   9   2 60.5196  5.7559   4
 -13   9  -2 52.8059  5.6189   4
  14 -10  -2 91.0737  7.2170   3
 -14  10   2 92.1419  7.2825   4
  12 -10  -2 26.8506  4.0361   3
 -12 -10   2 36.7597  4.6057   1
 -12  10   2 32.6701  4.1727   4
 -10 -10   2 307.672  13.258   1
 -10 -10   2 333.182  13.409   2
  10 -10  -2 304.304  13.052   3
 -10  10   2 336.277  13.633   4
  10  10  -2 319.180  13.322   1
   8 -10  -2 -1.7226  1.6969   2
  -8 -10   2 -0.5655  1.5852   2
   8  10  -2 1.54903 1.96240   1
  -8  10   2 2.34512 2.26849   1
  -8  10   2 -1.2614  1.7060   4
  -6 -10   2 108.018   6.152   2
   6 -10  -2 113.113   5.808   3
   6 -10  -2 117.571   5.936   2
  -6  10   2 111.792   6.018   1
   6  10  -2 123.251   6.486   1
  -6  10   2 114.079   6.019   4
  -4 -10   2 123.445   5.391   3
  -4 -10   2 128.568   6.360   2
   4 -10  -2 120.995   6.002   2
   4 -10  -2 122.526   5.512   3
  -4  10   2 109.500   5.828   1
  -4  10   2 120.734   5.879   4
   4  10  -2 115.874   5.449   4
   4  10  -2 109.726   6.081   1
   2 -10  -2 41.3047  2.7026   3
   2 -10  -2 38.5867  3.2625   2
  -2 -10   2 40.3482  3.2277   2
   2  10  -2 45.4798  3.5186   1
  -2  10   2 38.2823  3.1290   1
   2  10  -2 37.3044  2.5614   4
  -2  10   2 39.4327  3.0397   4
   0 -10  -2 46.6964  3.5775   2
   0 -10   2 49.6207  3.5514   2
   0 -10   2 54.1944  3.4116   3
   0  10  -2 49.3084  2.8508   4
   0  10   2 56.5509  3.5534   4
   0  10   2 54.5352  3.7651   1
   0  10  -2 47.5831  3.6541   1
   2 -10   2 328.914  12.362   2
  -2 -10  -2 338.059  12.722   2
   2 -10   2 347.429  12.205   3
  -2  10  -2 327.939  12.699   1
  -2  10  -2 349.869  11.660   4
   2  10   2 343.069  12.411   4
   2  10   2 339.531  12.757   1
  -4 -10  -2 163.195   7.788   1
   4 -10   2 162.944   7.306   3
  -4 -10  -2 166.311   7.621   2
   4 -10   2 150.899   7.049   2
   4  10   2 163.343   7.521   4
   4  10   2 162.246   7.708   1
  -4  10  -2 156.016   7.570   1
  -4  10  -2 173.198   6.854   4
   6 -10   2 41.2522  3.6767   3
   6 -10   2 44.2356  3.3564   2
  -6 -10  -2 40.6681  3.8949   1
  -6 -10  -2 41.9580  3.6692   2
  -6  10  -2 45.0488  3.5308   4
  -6  10  -2 43.2876  3.9022   1
   6  10   2 50.5657  4.1148   4
   8 -10   2 6.23196 2.64049   3
  -8 -10  -2 8.76908 2.51903   1
  -8 -10  -2 12.0996  2.6795   2
  -8  10  -2 10.3933  2.6358   4
   8  10   2 12.5016  2.9258   4
  -8  10  -2 10.8453  2.8703   1
  10 -10   2 8.28205 3.24293   3
 -10 -10  -2 5.27256 3.05829   1
 -10 -10  -2 4.82452 2.90381   2
 -10  10  -2 4.68034 3.07321   1
  10  10   2 5.01123 2.80385   4
 -10  10  -2 13.4556  3.2189   4
 -12 -10  -2 34.1033  4.5055   1
  12 -10   2 29.5479  4.3667   3
 -12  10  -2 36.7207  4.4987   4
  12  10   2 37.4930  4.7843   4
  13 -11  -2 101.161   7.263   3
 -13  11   2 93.0681  7.2169   4
  13  11  -2 90.3857  7.1372   1
 -11 -11   2 6.52167 3.12305   2
  11 -11  -2 3.26091 3.00333   3
 -11  11   2 2.40137 2.84990   4
  11  11  -2 2.97949 2.78777   1
  -9 -11   2 -1.8511  2.4417   2
   9 -11  -2 3.75877 2.63543   3
   9  11  -2 8.58418 2.93760   1
   7 -11  -2 54.0120  4.0513   2
   7 -11  -2 51.2267  4.2033   3
  -7 -11   2 51.6381  4.3126   2
  -7  11   2 58.5754  4.3986   4
   7  11  -2 49.9914  4.3634   1
  -7  11   2 53.5797  4.2526   1
   5 -11  -2 5.29045 2.05573   2
  -5 -11   2 3.91181 1.94564   2
   5 -11  -2 3.66842 1.89663   3
   5  11  -2 6.29318 2.47602   1
  -5  11   2 2.30631 1.93609   1
  -5  11   2 5.44904 2.11493   4
   3 -11  -2 33.6119  3.2572   2
   3 -11  -2 41.2276  2.9899   3
  -3 -11   2 32.7250  3.4287   2
  -3  11   2 44.0843  3.3003   4
  -3  11   2 36.1830  3.2117   1
   3  11  -2 31.5022  3.3796   1
  -1 -11   2 101.845   5.816   2
   1 -11  -2 102.040   5.761   2
  -1 -11   2 106.889   5.209   3
  -1  11   2 95.5862  5.5588   1
   1  11  -2 106.365   5.903   1
  -1  11   2 107.474   5.290   4
   1 -11   2 131.452   6.059   3
   1 -11   2 122.550   6.275   2
  -1 -11  -2 134.024   6.657   2
  -1  11  -2 120.040   6.374   1
   1  11   2 120.750   6.425   1
   1  11   2 121.315   5.973   4
   3 -11   2 152.967   6.886   3
  -3 -11  -2 140.953   7.185   2
   3 -11   2 142.335   6.858   2
   3  11   2 152.728   7.476   1
  -3  11  -2 142.502   7.304   1
   3  11   2 159.949   7.150   4
   5 -11   2 144.390   7.139   3
  -5 -11  -2 156.745   7.529   2
   5 -11   2 143.886   6.872   2
   5  11   2 153.538   7.678   1
  -5  11  -2 130.915   7.214   1
   5  11   2 141.544   7.313   4
  -7 -11  -2 149.524   8.016   1
   7 -11   2 157.765   7.939   3
  -7 -11  -2 154.006   7.784   2
   7  11   2 164.403   8.268   4
  -7  11  -2 154.634   8.050   1
  -9 -11  -2 29.4981  3.7550   1
   9 -11   2 27.2295  3.6783   3
  -9 -11  -2 29.3793  3.7441   2
   9  11   2 27.3343  3.9202   4
  -9  11  -2 24.6277  3.7630   1
 -11 -11  -2 71.2667  5.9033   1
  11 -11   2 62.9115  5.8444   3
  11  11   2 68.2567  6.0928   4
 -13 -11  -2 7.85167 4.03937   1
  12 -12  -2 0.50043 3.63448   3
  12  12  -2 1.09693 3.62271   1
 -12  12   2 -2.5646  3.2890   4
 -10 -12   2 5.95932 3.14409   2
  10 -12  -2 1.62003 3.38573   3
  10  12  -2 6.45595 3.17228   1
 -10  12   2 9.40014 3.49542   4
  -8 -12   2 198.272   9.931   2
   8 -12  -2 209.022   9.629   3
   8  12  -2 210.090  10.175   1
  -8  12   2 228.620  10.025   4
  -8  12   2 204.969   9.629   1
   6 -12  -2 270.662  10.947   3
   6 -12  -2 265.770  11.257   2
  -6 -12   2 271.304  11.821   2
  -6  12   2 276.823  11.283   4
  -6  12   2 285.770  11.531   1
   6  12  -2 259.782  11.716   1
  -4 -12   2 213.311   9.769   2
   4 -12  -2 202.332   9.312   2
  -4  12   2 215.037   9.047   4
   4  12  -2 212.340   9.699   1
  -4  12   2 210.612   9.412   1
  -2 -12   2 133.479   7.061   2
   2 -12  -2 127.537   6.823   2
  -2  12   2 149.577   7.186   1
  -2  12   2 134.142   6.459   4
   2  12  -2 118.856   6.847   1
   0 -12  -2 267.593  11.139   2
   0 -12   2 276.964  11.102   2
   0  12   2 255.788  10.964   1
   0  12   2 267.610  10.436   4
   0  12  -2 257.736  11.151   1
   2 -12   2 125.658   6.583   2
  -2 -12  -2 129.238   6.813   2
   2 -12   2 125.303   6.268   3
   2  12   2 119.655   6.731   1
  -2  12  -2 116.524   6.585   1
   2  12   2 126.524   6.356   4
   4 -12   2 283.795  11.103   3
   4 -12   2 252.907  10.867   2
  -4 -12  -2 280.738  11.552   2
   4  12   2 267.579  11.093   4
   4  12   2 256.901  11.421   1
  -4  12  -2 283.720  11.621   1
  -6 -12  -2 137.473   7.513   2
   6 -12   2 142.509   7.459   3
   6 -12   2 149.473   7.163   2
  -6  12  -2 137.470   7.619   1
   6  12   2 137.351   7.625   1
   6  12   2 140.666   7.546   4
   8 -12   2 239.195  11.098   3
  -8 -12  -2 244.904  11.072   2
  -8 -12  -2 239.578  11.354   1
  -8  12  -2 247.127  11.365   1
  10 -12   2 7.28701 3.24333   3
 -10 -12  -2 3.76595 2.80891   1
 -10 -12  -2 11.9633  3.6775   2
 -10  12  -2 -0.4064  3.0395   1
 -12 -12  -2 5.73972 3.86911   1
  12 -12   2 2.30341 3.70399   3
  11 -13  -2 31.6548  5.1556   3
 -11 -13   2 29.0318  5.0775   2
  11  13  -2 23.6227  4.5501   1
   9 -13  -2 27.3596  3.9807   3
  -9 -13   2 26.8640  4.0866   2
   9  13  -2 33.8254  4.1228   1
   7 -13  -2 31.6476  3.7495   2
  -7 -13   2 26.3514  3.7529   2
  -7  13   2 37.4763  4.1690   1
   7  13  -2 37.6371  4.2170   1
  -5 -13   2 78.8762  5.5566   2
   5 -13  -2 73.6970  5.2047   2
   5  13  -2 73.5631  5.3669   1
  -5  13   2 66.5892  5.1112   1
  -3 -13   2 308.764  13.140   2
   3 -13  -2 325.164  13.114   2
  -3  13   2 338.083  13.168   1
   3  13  -2 319.600  13.407   1
  -1 -13   2 20.6356  3.0169   2
   1 -13  -2 19.3646  2.8478   2
  -1  13   2 16.0605  3.1103   1
   1  13  -2 21.3285  3.2213   1
  -1 -13  -2 468.465  17.966   2
   1 -13   2 501.383  17.915   2
   1  13   2 492.856  18.143   1
  -1  13  -2 493.038  18.186   1
  -3 -13  -2 4.68252 2.40583   2
   3 -13   2 0.92086 2.15862   3
   3 -13   2 -0.9123  1.7834   2
   3  13   2 1.45201 2.04421   1
  -3  13  -2 2.92596 2.36512   1
   5 -13   2 1.03970 2.03599   2
  -5 -13  -2 0.87628 2.16822   2
  -5  13  -2 0.48892 2.27364   1
   5  13   2 -1.0317  2.0882   1
   7 -13   2 -2.6092  2.5966   3
  -7 -13  -2 1.07335 2.76865   2
   7  13   2 -0.0968  2.2098   1
  -7  13  -2 0.55197 2.64105   1
   9 -13   2 -2.9033  2.9734   3
  -9 -13  -2 -2.9801  2.7001   2
   9  13   2 -2.9495  2.6297   1
  -9  13  -2 4.17228 3.29076   1
 -11 -13  -2 88.9749  7.2789   1
  11 -13   2 99.6501  7.5584   3
  11  13   2 100.561   7.282   1
 -10 -14   2 8.61586 4.01679   2
  10  14  -2 18.4961  4.1763   1
  -8 -14   2 -3.0914  3.4823   2
   8  14  -2 1.63299 3.19204   1
  -6 -14   2 20.8806  3.7958   2
   6 -14  -2 22.8607  3.8122   2
  -6  14   2 30.4477  3.9604   1
   6  14  -2 25.3537  4.2013   1
   4 -14  -2 439.612  16.819   2
  -4 -14   2 407.503  16.968   2
  -4  14   2 465.744  17.042   1
   4  14  -2 435.281  17.242   1
  -2 -14   2 31.0165  3.7192   2
   2 -14  -2 26.4226  4.0874   2
  -2  14   2 29.0786  3.7281   1
   2  14  -2 26.7334  3.5450   1
   0 -14  -2 22.4127  3.3717   2
   0 -14   2 26.8634  3.2591   2
   0  14   2 14.5750  3.3235   1
   0  14  -2 21.4001  3.6510   1
  -2 -14  -2 41.9087  4.1780   2
   2 -14   2 42.8603  4.0203   2
  -2  14  -2 37.8020  4.1361   1
   2  14   2 42.9574  4.3931   1
  -4 -14  -2 69.0495  5.4826   2
   4 -14   2 79.0256  5.2571   2
   4  14   2 66.4172  5.2735   1
  -4  14  -2 63.4278  5.2701   1
   6 -14   2 8.25663 3.00056   3
  -6 -14  -2 -0.2349  2.4819   2
   6  14   2 3.78315 2.82585   1
  -6  14  -2 -1.2325  2.7202   1
   8 -14   2 24.1644  4.5950   3
  -8 -14  -2 20.7842  4.3227   2
  -8  14  -2 29.8842  4.4930   1
   8  14   2 25.4302  4.5956   1
 -10 -14  -2 -2.5782  3.5778   2
  10 -14   2 5.61589 3.67725   3
  10  14   2 4.34069 4.05021   1
  -9 -15   2 46.8777  5.6029   2
   9  15  -2 45.1746  5.4532   1
   7 -15  -2 29.0533  4.2285   2
  -7 -15   2 36.6975  4.5126   2
   7  15  -2 38.5186  4.7652   1
  -5 -15   2 354.191  15.293   2
   5 -15  -2 359.070  14.792   2
   5  15  -2 374.472  15.579   1
  -5  15   2 339.130  14.689   1
   3 -15  -2 57.8505  4.9588   2
  -3 -15   2 56.9388  5.1789   2
   3  15  -2 55.0210  5.2353   1
  -3  15   2 57.3434  4.9949   1
  -1 -15   2 43.7918  4.3939   2
   1 -15  -2 40.7142  4.1759   2
   1  15  -2 39.0461  4.4542   1
  -1  15   2 46.4620  4.6079   1
   1 -15   2 31.3184  3.7111   2
  -1 -15  -2 31.1470  4.0922   2
  -1  15  -2 32.0196  4.0165   1
   1  15   2 34.8924  4.0589   1
  -3 -15  -2 -1.9134  2.5598   2
   3 -15   2 -0.1967  2.4397   2
   3  15   2 -0.7921  2.5794   1
  -3  15  -2 0.48661 2.71617   1
  -5 -15  -2 132.939   8.014   2
   5 -15   2 129.310   7.481   2
   5  15   2 114.028   7.700   1
  -5  15  -2 125.455   7.955   1
  -7 -15  -2 25.5311  4.8067   2
  -7  15  -2 14.5216  4.3649   1
   7  15   2 18.8617  4.4907   1
  -9 -15  -2 24.1676  5.0630   2
  -9  15  -2 24.0115  5.3491   1
  -6 -16   2 50.8839  5.4122   2
   6 -16  -2 51.2897  5.2233   2
  -6  16   2 61.6812  5.7470   1
   6  16  -2 60.4988  5.8578   1
   4 -16  -2 6.41530 3.18709   2
  -4 -16   2 15.5589  3.8227   2
  -4  16   2 7.29233 2.97240   1
   4  16  -2 11.1613  3.6464   1
  -2 -16   2 8.23412 2.89525   2
   2 -16  -2 6.67387 3.10240   2
   2  16  -2 9.24188 3.80213   1
  -2  16   2 12.3636  3.4705   1
   0 -16   2 39.0614  4.6343   2
   0 -16  -2 28.4594  3.9968   2
   0  16   2 35.5084  4.2529   1
   0  16  -2 35.6814  4.5091   1
   2 -16   2 24.4365  4.0803   2
  -2 -16  -2 18.5912  3.7403   2
   2  16   2 20.7633  4.5470   1
  -2  16  -2 12.0376  3.8912   1
   4 -16   2 305.584  13.544   2
  -4 -16  -2 300.515  13.994   2
  -4  16  -2 321.146  14.172   1
   4  16   2 307.427  14.165   1
  -6 -16  -2 77.2090  6.4245   2
  -6  16  -2 90.0398  7.1589   1
   6  16   2 84.8327  6.8684   1
   5 -17  -2 52.8079  5.4445   2
  -5  17   2 54.2527  5.9207   1
   3 -17  -2 0.54311 3.16924   2
  -3 -17   2 4.68399 3.14110   2
   3  17  -2 4.23787 3.30597   1
  -3  17   2 6.00917 3.24775   1
   1 -17  -2 16.0970  3.9972   2
  -1 -17   2 23.3915  4.3238   2
   1  17  -2 23.4660  4.3740   1
  -1  17   2 20.9427  4.6821   1
   1 -17   2 60.5325  5.7462   2
  -1 -17  -2 44.0801  5.0476   2
  -1  17  -2 53.5580  5.4966   1
   1  17   2 56.3094  5.6924   1
  -3 -17  -2 4.88294 3.32789   2
   3 -17   2 1.36496 3.07200   2
  -3  17  -2 -3.4189  3.2518   1
   3  17   2 -1.3298  2.8012   1
  -5  17  -2 49.8983  5.8197   1
   0 -18   2 19.0734  4.4179   2
 -16   0   3 0.69390 3.00805   4
  16   0  -3 -1.2566  2.9681   3
 -14   0   3 -1.8033  2.3391   4
  14   0  -3 2.27229 2.42207   3
 -12   0   3 -0.1682  2.1389   4
  12   0  -3 2.90403 2.27557   3
 -10   0   3 3.26038 1.44282   1
  10   0  -3 -1.4993  1.2734   2
  10   0  -3 -0.4847  1.3815   3
 -10   0   3 -0.0132  1.4895   4
  -8   0   3 0.76494 1.09607   4
  -8   0   3 -0.0777  0.8740   1
   8   0  -3 -0.3928  0.9667   3
   8   0  -3 2.58400 1.32729   2
  -6   0   3 -0.6044  0.7382   4
  -6   0   3 -0.5940  0.9046   3
  -6   0   3 2.62508 0.84912   1
   6   0  -3 0.57030 0.98173   2
  -4   0   3 -0.2006  0.5982   4
  -4   0   3 0.45809 0.46329   1
   4   0  -3 -0.2741  0.7365   2
  -4   0   3 -0.1558  0.7016   3
  -2   0   3 0.46721 0.54425   4
  -2   0   3 1.03569 0.59070   3
   2   0  -3 2.37346 0.77281   2
   2   0  -3 1.69648 0.28975   1
   0   0   3 0.04897 0.32508   3
   0   0  -3 0.27440 0.32752   1
   0   0   3 -0.2488  0.2766   4
   0   0  -3 -0.0941  0.3255   2
  -2   0  -3 -0.0003  0.5171   4
   2   0   3 -0.2949  0.4583   3
  -2   0  -3 1.42543 0.32960   2
  -2   0  -3 0.87969 0.65574   1
  -4   0  -3 -1.0070  0.7604   1
  -4   0  -3 0.46108 0.68117   4
   4   0   3 -0.2312  0.6548   3
  -6   0  -3 0.94522 1.08061   1
   6   0   3 0.14227 0.85523   3
  -6   0  -3 0.08810 0.83334   4
   8   0   3 -1.3408  1.0663   3
  -8   0  -3 -0.3356  1.1664   4
  -8   0  -3 -1.3851  1.1935   1
 -10   0  -3 0.55720 1.53871   4
 -10   0  -3 -0.0359  1.5029   1
  10   0   3 -0.2315  1.4998   3
  12   0   3 -0.9237  1.7749   3
 -12   0  -3 -0.9270  2.0476   1
 -14   0  -3 0.15886 2.66359   4
  16   0   3 -0.7933  3.2302   3
 -16   0  -3 -0.9140  3.1717   4
  15  -1  -3 471.005  18.775   3
 -15  -1   3 454.292  19.088   4
  15   1  -3 497.116  18.722   3
 -15   1   3 493.701  19.579   4
 -13  -1   3 5.86390 2.59416   4
  13  -1  -3 4.78929 2.57853   3
 -13   1   3 6.56120 2.53570   4
  13   1  -3 1.91395 2.40704   3
  11  -1  -3 719.230  25.614   3
 -11  -1   3 779.086  26.186   4
 -11  -1   3 817.100  24.630   1
  11   1  -3 776.129  25.678   3
 -11   1   3 776.436  26.277   4
  -9  -1   3 -0.0220  1.2219   4
  -9  -1   3 0.63380 1.14242   1
   9  -1  -3 1.18779 1.20774   2
   9  -1  -3 -1.3386  1.3062   3
   9   1  -3 0.06790 1.29185   2
  -9   1   3 0.91599 1.47300   4
  -9   1   3 1.25424 1.19562   1
  -7  -1   3 107.684   4.354   1
   7  -1  -3 109.772   5.020   3
  -7  -1   3 109.398   5.074   4
   7  -1  -3 106.241   4.558   2
  -7  -1   3 111.596   5.048   3
  -7   1   3 104.115   4.173   1
   7   1  -3 107.884   4.755   2
  -7   1   3 111.184   5.189   4
  -5  -1   3 533.592  16.536   1
  -5  -1   3 555.918  17.332   4
  -5  -1   3 544.717  17.244   3
  -5   1   3 559.795  17.330   3
  -5   1   3 574.037  16.380   1
  -5   1   3 542.797  17.429   4
   5   1  -3 515.345  17.036   2
  -3  -1   3 239.364   7.997   3
  -3  -1   3 244.267   7.476   1
   3  -1  -3 249.159   7.956   2
  -3  -1   3 238.973   7.835   4
  -3   1   3 242.787   7.946   3
  -3   1   3 244.481   7.275   1
  -3   1   3 231.853   8.018   4
   3   1  -3 239.989   8.032   2
   1  -1  -3 1161.91   33.92   1
  -1  -1   3 1188.96   34.21   4
  -1  -1   3 1166.53   34.26   3
  -1   1   3 1193.61   34.05   3
   1   1  -3 1163.70   33.92   1
  -1   1   3 1134.73   34.38   4
   1   1  -3 1157.24   34.03   2
  -1  -1  -3 445.792  13.406   1
  -1  -1  -3 435.485  13.083   2
   1  -1   3 420.228  13.380   3
   1   1   3 413.764  13.554   4
   1   1   3 449.085  13.113   3
  -1   1  -3 433.827  13.475   1
  -1   1  -3 465.051  13.314   4
  -1   1  -3 447.330  13.068   2
  -3  -1  -3 95.8454  4.1420   4
  -3  -1  -3 94.4627  4.0595   1
  -3  -1  -3 104.492   3.413   2
   3  -1   3 96.5307  3.9673   3
   3   1   3 105.803   3.800   3
  -3   1  -3 111.080   4.150   4
  -3   1  -3 107.817   4.298   1
  -5  -1  -3 112.527   4.830   1
  -5  -1  -3 111.967   4.923   4
  -5  -1  -3 113.026   3.730   2
   5  -1   3 105.248   4.612   3
  -5   1  -3 105.998   4.750   4
   5   1   3 104.915   4.393   3
  -5   1  -3 112.002   4.871   1
   7  -1   3 152.441   6.325   3
  -7  -1  -3 146.979   6.364   1
  -7  -1  -3 153.772   6.736   4
   7   1   3 151.922   5.061   2
  -7   1  -3 155.736   6.516   1
  -7   1  -3 144.988   6.548   4
   7   1   3 141.828   6.047   3
   9  -1   3 178.184   7.795   3
  -9  -1  -3 182.141   8.264   4
  -9  -1  -3 196.932   8.013   1
  -9   1  -3 174.376   7.739   1
  -9   1  -3 169.305   8.038   4
   9   1   3 181.246   7.619   3
  11  -1   3 385.770  14.609   3
 -11  -1  -3 386.799  14.505   1
 -11  -1  -3 359.072  15.020   4
 -11   1  -3 424.173  14.774   1
 -11   1  -3 392.452  15.154   4
  11   1   3 388.625  14.394   3
  13  -1   3 5.13318 2.67983   3
 -13  -1  -3 4.50874 2.54450   1
 -13  -1  -3 9.06495 2.90718   4
  13   1   3 8.53334 2.79004   3
 -13   1  -3 7.84940 2.74460   1
 -13   1  -3 10.9990  3.3558   4
 -15  -1  -3 69.4109  6.3549   4
  15  -1   3 85.9565  6.4115   3
  15   1   3 84.1929  6.2671   3
 -15   1  -3 67.7742  6.0385   4
 -16  -2   3 33.7449  5.4436   4
  16  -2  -3 27.3757  4.1158   3
 -16   2   3 32.5036  5.3302   4
  16   2  -3 30.6651  4.4005   3
  14  -2  -3 -2.0429  2.0278   3
 -14   2   3 1.06762 2.30653   4
  14   2  -3 2.00192 2.71298   3
  12  -2  -3 220.733   9.797   3
 -12  -2   3 194.956   9.660   4
  12   2  -3 221.784   9.600   3
 -12   2   3 212.531   9.967   4
  10  -2  -3 196.253   8.551   3
 -10  -2   3 173.202   8.335   4
 -10  -2   3 192.540   7.646   1
  10   2  -3 199.113   8.000   2
 -10   2   3 188.604   8.616   4
  10   2  -3 189.082   8.317   3
 -10   2   3 202.632   7.439   1
  -8  -2   3 5.13603 1.59486   3
  -8  -2   3 3.58070 1.24389   1
   8  -2  -3 3.38507 1.38674   3
   8  -2  -3 2.71491 1.18745   2
  -8  -2   3 1.59380 1.40009   4
  -8   2   3 4.53162 1.20949   1
   8   2  -3 5.89996 1.52932   2
  -8   2   3 2.51379 1.44219   4
  -6  -2   3 1.94327 1.04157   4
   6  -2  -3 7.19400 1.23074   2
  -6  -2   3 2.45968 1.02635   3
   6  -2  -3 1.99779 1.15754   3
  -6  -2   3 3.28161 1.00332   1
   6   2  -3 3.74357 1.21645   2
  -6   2   3 4.36596 1.33362   4
  -6   2   3 6.36654 1.04340   1
  -4  -2   3 196.443   7.283   2
  -4  -2   3 212.916   7.204   4
  -4  -2   3 214.253   6.947   1
   4  -2  -3 205.622   7.114   2
  -4  -2   3 207.608   7.283   3
   4  -2  -3 215.942   7.297   3
  -4   2   3 206.625   6.609   1
  -4   2   3 211.636   7.499   4
  -2  -2   3 167.467   5.361   4
   2  -2  -3 159.000   5.702   2
  -2  -2   3 157.538   5.780   2
  -2  -2   3 157.947   5.747   3
  -2   2   3 167.847   5.239   1
   2   2  -3 174.294   5.561   1
  -2   2   3 178.651   5.601   3
   0  -2  -3 899.914  25.025   1
   0  -2   3 843.230  24.952   2
   0  -2  -3 867.535  25.005   2
   0  -2   3 886.903  25.517   4
   0  -2   3 787.929  25.231   3
   0   2   3 843.785  24.867   3
   0   2  -3 813.673  25.078   1
   0   2   3 839.251  25.461   4
   2  -2   3 356.059  11.761   3
  -2  -2  -3 356.374  11.757   1
  -2  -2  -3 372.418  11.388   2
   2  -2   3 379.090  11.175   2
   2   2   3 385.889  11.234   3
  -2   2  -3 369.655  11.910   1
  -2   2  -3 386.631  11.624   4
  -4  -2  -3 0.04839 0.68978   1
  -4  -2  -3 0.28352 0.73715   4
   4  -2   3 0.73472 0.83324   3
  -4  -2  -3 0.25164 0.57443   2
   4  -2   3 1.44443 0.39563   2
  -4   2  -3 0.98004 0.78660   4
   4   2   3 -0.2104  0.6164   3
  -4   2  -3 -0.1028  0.7513   1
   6  -2   3 50.0652  3.0925   3
  -6  -2  -3 55.0140  3.3912   4
  -6  -2  -3 50.1625  3.1293   1
  -6  -2  -3 50.8971  2.3635   2
   6   2   3 51.0118  2.8203   3
  -6   2  -3 49.3654  3.1505   4
  -6   2  -3 51.3529  3.2209   1
  -8  -2  -3 484.739  16.947   4
   8  -2   3 468.517  16.399   3
  -8  -2  -3 461.466  16.321   1
  -8   2  -3 509.804  16.900   4
   8   2   3 475.309  16.008   3
  -8   2  -3 491.664  16.538   1
 -10  -2  -3 37.8294  3.3097   1
 -10  -2  -3 28.4456  3.2350   4
  10  -2   3 26.9646  3.0087   3
  10   2   3 30.7156  2.9329   3
 -10   2  -3 34.2013  3.1815   1
 -10   2  -3 33.4289  3.4299   4
  12  -2   3 43.6054  4.0645   3
 -12  -2  -3 44.3419  4.4033   4
 -12  -2  -3 42.7041  3.8820   1
 -12   2  -3 39.1908  3.8059   1
 -12   2  -3 40.3770  4.0679   4
  12   2   3 41.7088  3.7924   3
 -14  -2  -3 5.46933 2.82399   1
 -14  -2  -3 8.25549 3.02913   4
  14  -2   3 3.84200 2.96672   3
 -14   2  -3 10.0799  3.2525   4
  14   2   3 9.33350 3.08884   3
  16  -2   3 -1.5699  3.3754   3
  16   2   3 -0.3432  3.3371   3
 -16   2  -3 0.49574 3.35327   4
  15  -3  -3 9.98793 3.31737   3
 -15  -3   3 15.2972  3.7694   4
  15   3  -3 6.60904 3.19602   3
 -15   3   3 7.60147 3.41103   4
 -13  -3   3 58.5739  5.0612   4
  13  -3  -3 59.5322  4.9203   3
 -13   3   3 55.6869  5.0088   4
  13   3  -3 65.3449  4.9362   3
 -11  -3   3 150.195   6.701   1
 -11  -3   3 145.049   7.492   4
  11  -3  -3 147.850   7.427   3
  11   3  -3 147.907   7.198   3
 -11   3   3 156.688   7.823   4
   9  -3  -3 40.7253  2.6619   2
   9  -3  -3 42.7049  3.4432   3
  -9  -3   3 41.9998  3.4354   4
  -9  -3   3 34.9787  3.0771   3
  -9  -3   3 39.0218  2.8109   1
  -9   3   3 38.9261  2.6074   1
   9   3  -3 46.1099  3.1879   2
  -9   3   3 38.8105  3.3243   4
  -7  -3   3 123.930   5.112   1
  -7  -3   3 137.945   5.602   2
  -7  -3   3 122.337   5.546   4
   7  -3  -3 116.669   5.418   3
  -7  -3   3 121.375   5.460   3
   7  -3  -3 121.094   4.952   2
  -7   3   3 116.479   4.738   1
  -7   3   3 115.983   5.596   4
  -5  -3   3 6.79922 1.20149   3
  -5  -3   3 4.86237 1.20307   2
   5  -3  -3 5.58087 1.10758   2
   5  -3  -3 4.63195 1.15064   3
  -5  -3   3 7.00048 1.25785   4
  -5  -3   3 5.45791 1.08880   1
  -5   3   3 4.03147 1.26865   4
  -5   3   3 6.31648 0.94313   1
  -3  -3   3 1068.35   31.39   2
   3  -3  -3 1026.97   31.17   3
  -3  -3   3 1069.46   31.23   4
  -3  -3   3 1058.65   31.41   3
   3   3  -3 1036.75   31.14   1
  -3   3   3 1034.11   31.74   4
  -3   3   3 1065.95   30.80   1
  -1  -3   3 1362.93   39.39   3
   1  -3  -3 1260.65   38.97   2
   1  -3  -3 1342.29   38.90   1
   1  -3  -3 1399.89   38.79   3
  -1   3   3 1316.90   39.59   4
   1   3  -3 1362.14   39.17   1
   1   3  -3 1284.76   39.72   4
   1  -3   3 497.543  15.085   2
  -1  -3  -3 523.430  15.440   1
   1  -3   3 456.248  15.375   3
  -1  -3  -3 512.488  15.297   2
   1   3   3 513.020  15.756   4
  -1   3  -3 488.947  15.464   1
  -1   3  -3 501.572  14.903   4
  -3  -3  -3 694.598  20.719   2
  -3  -3  -3 667.212  21.219   1
   3  -3   3 693.766  20.337   2
   3  -3   3 681.357  21.264   3
  -3   3  -3 685.042  21.325   1
   3   3   3 689.943  20.448   3
  -3   3  -3 732.550  21.114   4
   3   3   3 675.185  21.570   4
  -5  -3  -3 4.58610 0.97896   2
   5  -3   3 4.44110 0.64093   2
  -5  -3  -3 5.10524 1.29695   4
   5  -3   3 6.11114 1.42624   3
  -5  -3  -3 3.76425 1.26084   1
  -5   3  -3 3.67955 1.16966   4
   5   3   3 6.66932 1.09282   3
   5   3   3 3.77871 1.25077   4
  -5   3  -3 5.55950 1.40566   1
  -7  -3  -3 4.89933 1.25218   2
  -7  -3  -3 2.96841 1.42108   4
  -7  -3  -3 4.08380 1.52540   1
   7  -3   3 4.71965 1.58544   3
  -7   3  -3 4.69318 1.56854   4
   7   3   3 7.35088 1.50354   3
  -7   3  -3 9.08278 1.69565   1
  -9  -3  -3 3.16569 1.74652   4
  -9  -3  -3 2.13834 1.68391   1
   9  -3   3 1.63824 1.73323   3
  -9   3  -3 2.95315 1.90607   1
   9   3   3 2.26442 1.38744   3
  -9   3  -3 4.12863 1.90460   4
 -11  -3  -3 -0.8382  1.9024   4
  11  -3   3 -0.0850  1.8294   3
 -11  -3  -3 -0.9137  1.6637   1
 -11   3  -3 -1.5102  1.5608   4
 -11   3  -3 0.03987 1.73311   1
  11   3   3 -1.1547  1.6244   3
 -13  -3  -3 25.2067  3.7840   4
 -13  -3  -3 34.6582  3.9136   1
  13  -3   3 36.1776  3.9980   3
 -13   3  -3 33.3328  4.0608   4
  13   3   3 36.0423  3.8378   3
 -13   3  -3 33.5847  3.7239   1
 -15  -3  -3 24.3049  4.6104   1
 -15  -3  -3 28.6077  4.9383   4
  15  -3   3 27.0695  4.8824   3
 -15   3  -3 26.5426  5.0393   4
  15   3   3 27.6400  4.6204   3
  16  -4  -3 3.29841 3.34800   3
 -16  -4   3 0.55151 3.37327   4
  16   4  -3 5.55465 3.46767   3
 -16   4   3 6.95162 4.05196   4
  14  -4  -3 17.0505  3.4786   3
 -14  -4   3 20.3514  4.0907   4
  14   4  -3 14.1277  3.4549   3
 -14   4   3 16.4296  3.8311   4
 -12  -4   3 84.1893  5.8658   4
  12  -4  -3 90.8656  5.7685   3
  12   4  -3 99.6669  5.7982   3
 -12   4   3 88.1849  6.0039   4
 -10  -4   3 157.194   7.399   4
 -10  -4   3 149.242   6.647   1
  10  -4  -3 150.419   7.210   3
  10   4  -3 146.307   6.851   2
 -10   4   3 134.580   7.255   4
  10   4  -3 151.075   6.981   3
  -8  -4   3 355.764  12.575   4
   8  -4  -3 337.616  11.536   2
   8  -4  -3 337.291  12.371   3
  -8  -4   3 347.121  12.290   3
  -8  -4   3 334.998  12.243   2
  -8  -4   3 350.301  11.968   1
  -8   4   3 341.435  11.493   1
  -8   4   3 325.690  12.569   4
   6  -4  -3 323.346  11.390   3
   6  -4  -3 338.572  11.032   2
  -6  -4   3 326.130  11.360   4
  -6  -4   3 335.746  11.349   3
  -6  -4   3 329.215  11.169   1
  -6  -4   3 332.669  11.461   2
  -6   4   3 308.532  10.661   1
  -6   4   3 325.342  11.701   4
  -4  -4   3 16.0633  1.6589   2
  -4  -4   3 15.7681  1.3585   4
  -4  -4   3 13.0598  1.4306   3
   4  -4  -3 18.0992  1.5795   2
  -4  -4   3 16.8430  1.5441   1
   4  -4  -3 16.1896  1.4966   3
  -4   4   3 16.3864  1.6867   4
  -4   4   3 15.1058  1.2689   1
  -2  -4   3 1094.15   33.60   3
   2  -4  -3 1093.77   33.09   3
  -2  -4   3 1127.27   33.58   2
   2  -4  -3 1204.29   33.54   2
   2   4  -3 1130.33   33.54   1
  -2   4   3 1147.66   33.23   1
   2   4  -3 1051.09   33.13   4
  -2   4   3 1172.54   33.98   4
   0  -4   3 720.227  21.976   2
   0  -4  -3 702.884  22.063   2
   0  -4   3 744.982  22.259   3
   0  -4  -3 742.039  21.393   3
   0  -4  -3 734.013  22.062   1
   0   4  -3 749.177  21.538   4
   0   4  -3 709.856  22.198   1
   0   4   3 721.315  22.417   4
  -2  -4  -3 1233.52   35.59   2
   2  -4   3 1254.22   36.02   3
  -2  -4  -3 1190.50   35.94   1
   2  -4   3 1221.30   35.29   2
   2   4   3 1188.66   35.10   3
   2   4   3 1187.64   36.43   4
  -2   4  -3 1177.95   35.53   4
  -2   4  -3 1179.53   35.98   1
   4  -4   3 22.8185  1.4352   2
  -4  -4  -3 22.2289  1.9414   1
   4  -4   3 23.8430  1.9576   3
  -4  -4  -3 28.7170  1.8606   2
   4   4   3 20.6854  1.3712   3
   4   4   3 23.3070  2.1183   4
  -4   4  -3 24.4536  2.0612   1
  -4   4  -3 22.4818  1.7301   4
   6  -4   3 105.162   3.764   2
  -6  -4  -3 109.909   4.457   2
   6  -4   3 103.325   5.038   3
  -6  -4  -3 98.9710  4.9802   1
   6   4   3 102.681   5.321   4
  -6   4  -3 110.742   5.226   1
   6   4   3 106.814   4.353   3
  -6   4  -3 105.607   4.946   4
  -8  -4  -3 779.702  26.063   1
  -8  -4  -3 798.110  26.773   4
  -8  -4  -3 843.562  24.963   2
   8  -4   3 786.250  26.209   3
   8   4   3 828.830  25.332   3
  -8   4  -3 805.707  26.314   4
  -8   4  -3 830.266  26.273   1
 -10  -4  -3 17.9756  3.0844   4
 -10  -4  -3 10.7621  2.5357   1
  10  -4   3 15.9893  2.7543   3
 -10   4  -3 13.3846  2.8860   1
  10   4   3 14.2097  2.5064   3
 -10   4  -3 17.5855  2.8468   4
 -12  -4  -3 438.874  16.577   1
 -12  -4  -3 412.186  17.226   4
  12  -4   3 440.437  16.960   3
 -12   4  -3 447.854  17.245   4
 -12   4  -3 448.135  16.417   1
  12   4   3 462.129  16.160   3
  14  -4   3 -2.5102  2.4114   3
 -14  -4  -3 5.09169 2.88104   4
 -14  -4  -3 -1.3986  2.8895   1
 -14   4  -3 2.99714 2.90145   4
 -16   4  -3 100.778   7.997   4
  15  -5  -3 59.2609  5.6527   3
 -15  -5   3 68.8190  6.2783   4
 -15   5   3 64.2433  5.8261   4
  15   5  -3 83.0740  6.0827   3
  13  -5  -3 34.0800  4.1321   3
 -13  -5   3 38.9911  4.3120   4
  13   5  -3 41.6799  4.1500   3
 -13   5   3 43.4990  4.3544   4
 -11  -5   3 123.136   6.867   4
 -11  -5   3 124.548   6.185   1
  11  -5  -3 114.481   6.560   3
 -11   5   3 127.874   7.079   4
  11   5  -3 122.636   6.390   2
  11   5  -3 127.423   6.520   3
   9  -5  -3 10.6327  2.3579   3
  -9  -5   3 16.5703  2.3818   2
   9  -5  -3 13.6693  2.0662   2
  -9  -5   3 10.4473  2.2793   3
  -9  -5   3 15.6202  2.2924   1
  -9  -5   3 16.8149  2.6872   4
  -9   5   3 12.3305  2.4384   4
  -9   5   3 12.6403  2.0939   1
   7  -5  -3 269.246  10.190   3
   7  -5  -3 279.783   9.734   2
  -7  -5   3 251.981  10.032   4
  -7  -5   3 286.626  10.076   1
  -7  -5   3 284.059  10.063   3
  -7  -5   3 267.428  10.249   2
  -7   5   3 266.626   9.488   1
  -7   5   3 270.496  10.434   4
   5  -5  -3 41.7125  2.6157   2
  -5  -5   3 38.6649  2.7779   2
   5  -5  -3 45.4890  2.7334   3
  -5  -5   3 47.9582  2.7342   3
  -5  -5   3 41.6444  2.6210   4
  -5  -5   3 47.3328  2.8806   1
  -5   5   3 42.2043  2.4459   1
  -5   5   3 41.9190  2.8798   4
  -3  -5   3 288.497  10.165   2
  -3  -5   3 310.337   9.955   3
   3  -5  -3 301.089   9.678   3
   3  -5  -3 291.371   9.987   2
  -3   5   3 281.106  10.139   4
  -3   5   3 292.735   9.703   1
   3   5  -3 289.310   9.518   4
   3   5  -3 290.495  10.049   1
  -1  -5   3 255.581   8.843   3
  -1  -5   3 256.911   8.901   2
   1  -5  -3 262.641   8.083   3
   1  -5  -3 260.131   8.933   2
  -1   5   3 267.352   9.032   4
   1   5  -3 244.400   8.864   1
   1   5  -3 245.741   7.914   4
  -1   5   3 268.047   8.740   1
   1  -5   3 303.281  10.304   2
   1  -5   3 288.522  10.424   3
  -1  -5  -3 330.479  10.615   2
  -1  -5  -3 320.615  10.594   1
   1   5   3 310.168  10.748   4
  -1   5  -3 323.262   9.754   4
  -1   5  -3 326.722  10.735   1
  -3  -5  -3 463.495  14.704   2
   3  -5   3 488.359  15.061   3
   3  -5   3 468.090  14.312   2
  -3  -5  -3 447.699  14.973   1
   3   5   3 428.237  15.155   4
   3   5   3 448.505  13.640   3
  -3   5  -3 448.330  14.410   4
  -3   5  -3 475.697  15.155   1
  -5  -5  -3 1564.69   47.71   1
   5  -5   3 1537.85   47.71   3
   5  -5   3 1604.31   46.26   2
  -5  -5  -3 1674.76   47.00   2
  -5   5  -3 1604.54   47.81   1
   5   5   3 1591.73   46.53   3
   5   5   3 1542.11   48.28   4
  -5   5  -3 1572.30   47.59   4
   7  -5   3 699.929  22.684   3
  -7  -5  -3 717.232  21.730   2
  -7  -5  -3 695.227  22.616   1
   7   5   3 671.076  23.091   4
  -7   5  -3 661.122  22.382   4
  -7   5  -3 715.605  22.718   1
   7   5   3 672.093  21.420   3
   9  -5   3 155.856   7.454   3
  -9  -5  -3 146.542   7.149   1
   9   5   3 151.682   6.431   3
  -9   5  -3 148.030   7.208   1
  -9   5  -3 144.930   7.184   4
   9   5   3 158.628   7.835   4
  11  -5   3 113.242   6.674   3
 -11  -5  -3 111.458   6.497   1
 -11  -5  -3 126.360   7.233   4
  11   5   3 114.454   6.960   4
  11   5   3 115.433   5.986   3
 -11   5  -3 110.319   6.355   1
 -11   5  -3 126.642   6.926   4
 -13  -5  -3 69.3474  5.9313   4
 -13  -5  -3 72.3319  5.5133   1
  13  -5   3 69.0837  5.7401   3
 -13   5  -3 68.6902  5.8013   4
  13   5   3 77.5109  6.2371   4
  15  -5   3 32.7832  4.5762   3
 -15  -5  -3 41.3250  4.8763   1
  15   5   3 39.0743  5.1603   4
 -15   5  -3 38.4171  5.0895   4
 -16  -6   3 2.90996 3.89695   4
  14  -6  -3 22.4249  4.0931   3
 -14  -6   3 18.0942  3.8659   4
 -14   6   3 15.9107  3.5753   4
  14   6  -3 24.9748  4.2501   3
 -12  -6   3 99.2454  6.4654   4
  12  -6  -3 94.9798  6.2601   3
 -12  -6   3 109.897   6.013   1
  12   6  -3 93.8632  5.8536   3
 -12   6   3 111.430   6.852   4
  10  -6  -3 14.7980  2.7041   3
 -10  -6   3 25.3368  3.0692   4
 -10  -6   3 18.4101  2.5112   3
 -10  -6   3 22.0667  2.7573   2
 -10  -6   3 21.3889  2.6896   1
 -10   6   3 18.1096  2.7884   4
  -8  -6   3 1495.94   44.53   1
  -8  -6   3 1393.68   44.45   2
  -8  -6   3 1455.31   45.01   4
   8  -6  -3 1527.55   43.82   2
   8  -6  -3 1418.68   44.64   3
  -8  -6   3 1455.91   44.31   3
  -8   6   3 1436.43   43.79   1
  -8   6   3 1474.19   45.34   4
  -6  -6   3 9.33261 1.86740   1
   6  -6  -3 5.54122 1.54503   3
  -6  -6   3 12.0529  1.9202   4
  -6  -6   3 9.82748 1.98346   2
  -6  -6   3 10.9845  1.8132   3
   6  -6  -3 10.9989  1.6289   2
  -6   6   3 8.02767 1.75719   4
  -6   6   3 9.83882 1.62902   1
   4  -6  -3 492.899  16.277   2
   4  -6  -3 497.215  16.026   3
  -4  -6   3 495.691  16.597   2
  -4  -6   3 535.860  16.277   3
  -4   6   3 494.586  15.981   1
   4   6  -3 499.950  16.018   4
   4   6  -3 491.354  16.397   1
  -4   6   3 518.165  16.729   4
   2  -6  -3 3.56114 0.90858   3
  -2  -6   3 8.06242 1.47945   2
  -2  -6   3 5.82542 1.32419   3
   2  -6  -3 3.03795 1.11429   2
   2   6  -3 2.24423 0.75849   4
  -2   6   3 3.60315 1.07664   4
   2   6  -3 3.23614 1.11457   1
  -2   6   3 4.17734 1.13083   1
   0  -6   3 37.8859  2.4682   3
   0  -6  -3 38.6558  1.6869   3
   0  -6  -3 41.3181  2.6541   2
   0  -6   3 38.7599  2.4354   2
   0   6   3 38.5585  2.5295   4
   0   6   3 43.6706  2.5820   1
   0   6  -3 38.2334  1.7571   4
   0   6  -3 35.8904  2.5654   1
   2  -6   3 1615.18   48.31   3
  -2  -6  -3 1612.81   48.35   1
   2  -6   3 1636.25   47.72   2
  -2  -6  -3 1608.15   48.02   2
   2   6   3 1650.16   48.93   4
  -2   6  -3 1607.10   47.73   4
  -4  -6  -3 38.6978  2.9138   1
   4  -6   3 45.6748  2.9545   3
   4  -6   3 43.7104  2.4944   2
  -4  -6  -3 46.4302  2.8677   2
   4   6   3 44.8732  3.1302   4
  -4   6  -3 46.6631  3.1018   1
  -4   6  -3 44.0966  2.5928   4
   4   6   3 42.1914  1.9646   3
  -6  -6  -3 1158.46   33.50   2
   6  -6   3 1116.18   32.59   2
  -6  -6  -3 1044.04   34.07   1
   6  -6   3 1074.38   34.15   3
   6   6   3 1086.83   32.71   3
  -6   6  -3 1087.62   33.89   4
   6   6   3 1084.98   34.69   4
  -6   6  -3 1115.48   34.24   1
  -8  -6  -3 9.36772 2.02742   2
  -8  -6  -3 9.49209 2.22958   1
   8  -6   3 12.2841  2.6045   3
   8   6   3 6.73337 2.31390   4
   8   6   3 10.9440  1.9871   3
  -8   6  -3 10.4573  2.3470   1
  -8   6  -3 7.76132 2.02368   4
  10  -6   3 6.82816 2.59295   3
 -10  -6  -3 10.8652  2.6614   1
 -10   6  -3 9.93628 2.55879   1
 -10   6  -3 14.7696  2.8209   4
  10   6   3 8.75918 2.68415   4
  12  -6   3 63.1729  5.1143   3
 -12  -6  -3 58.1698  4.8786   1
 -12   6  -3 74.9616  5.1704   1
 -12   6  -3 63.5779  5.0511   4
  12   6   3 62.3001  5.3296   4
 -14  -6  -3 32.9825  4.4544   1
  14  -6   3 30.2558  4.3548   3
  14   6   3 35.3486  4.8715   4
 -14   6  -3 28.9236  4.7204   4
  15  -7  -3 2.24263 3.32072   3
 -15  -7   3 3.04818 3.60432   4
 -15   7   3 -0.3546  3.4967   4
 -13  -7   3 7.53782 3.34847   4
  13  -7  -3 -2.6473  2.5873   3
 -13   7   3 2.83898 2.79095   4
 -11  -7   3 81.8896  5.3769   2
 -11  -7   3 75.1123  5.0642   1
 -11  -7   3 78.2270  5.4813   4
  11  -7  -3 70.2774  5.1142   3
  11   7  -3 83.9774  5.1013   3
 -11   7   3 80.0061  5.5499   4
  -9  -7   3 55.3784  4.2138   4
  -9  -7   3 56.5371  4.0729   1
   9  -7  -3 62.6358  4.2776   3
   9  -7  -3 60.1434  3.7631   2
  -9  -7   3 60.3862  4.2059   2
  -9  -7   3 56.9836  3.9134   3
  -9   7   3 61.4541  4.4440   4
  -7  -7   3 215.185   8.658   1
   7  -7  -3 201.817   8.127   2
  -7  -7   3 205.449   8.175   3
   7  -7  -3 209.426   8.486   3
  -7  -7   3 206.386   8.723   2
  -7   7   3 205.731   8.772   4
  -7   7   3 208.972   8.063   1
   7   7  -3 207.224   8.501   4
   5  -7  -3 316.057  11.092   3
  -5  -7   3 303.897  11.498   2
   5  -7  -3 314.710  11.244   2
  -5  -7   3 323.741  11.052   3
  -5   7   3 310.262  11.556   4
   5   7  -3 309.668  11.396   1
  -5   7   3 327.814  11.021   1
   5   7  -3 317.364  11.030   4
  -3  -7   3 133.825   5.866   2
   3  -7  -3 133.351   5.764   2
  -3  -7   3 136.768   5.536   3
   3  -7  -3 127.308   5.173   3
   3   7  -3 121.571   5.707   1
  -3   7   3 132.515   5.578   1
  -3   7   3 132.233   5.758   4
   3   7  -3 135.420   5.138   4
  -1  -7   3 557.801  17.152   3
   1  -7  -3 509.151  17.211   2
   1  -7  -3 524.757  16.131   3
  -1  -7   3 516.269  17.232   2
   1   7  -3 538.047  16.170   4
  -1   7   3 532.614  17.290   4
   1   7  -3 537.717  17.401   1
  -1   7   3 523.113  17.116   1
  -1  -7  -3 142.920   5.946   2
   1  -7   3 133.643   5.679   3
  -1  -7  -3 139.170   5.924   1
   1  -7   3 134.459   5.665   2
  -1  -7  -3 138.770   4.453   3
   1   7   3 135.505   5.903   4
  -1   7  -3 131.009   5.919   1
  -1   7  -3 143.556   4.954   4
  -3  -7  -3 511.015  14.745   3
   3  -7   3 477.893  15.913   2
  -3  -7  -3 507.844  16.445   2
  -3  -7  -3 484.252  16.596   1
   3  -7   3 502.584  16.457   3
   3   7   3 468.965  16.687   4
  -3   7  -3 503.620  15.762   4
  -3   7  -3 509.402  16.734   1
  -5  -7  -3 12.9339  1.8569   2
   5  -7   3 12.0863  2.2079   3
  -5  -7  -3 12.0180  2.0266   1
   5  -7   3 11.3675  1.6982   2
   5   7   3 9.81902 2.10067   4
  -5   7  -3 14.6224  2.1462   1
  -5   7  -3 13.3233  1.7088   4
   5   7   3 12.6889  1.2628   3
  -7  -7  -3 56.7028  3.5731   2
  -7  -7  -3 45.5344  3.7567   1
   7  -7   3 48.7179  3.7992   3
   7   7   3 46.3714  3.8124   4
  -7   7  -3 45.9428  3.7573   1
  -7   7  -3 54.0008  3.5771   4
   9  -7   3 -1.7475  1.6886   3
  -9  -7  -3 -1.8591  1.5324   2
  -9  -7  -3 0.46685 1.81362   1
  -9   7  -3 -1.7594  1.6264   4
  11  -7   3 0.12107 2.01059   3
 -11  -7  -3 7.36204 2.29310   1
 -11   7  -3 1.97613 2.29814   4
  11   7   3 -0.8193  2.4641   4
 -11   7  -3 1.88102 2.38321   1
  13  -7   3 43.1292  4.7215   3
 -13  -7  -3 33.4710  4.1945   1
 -13   7  -3 33.5792  4.4117   4
  13   7   3 36.5403  4.5014   4
 -15  -7  -3 47.0023  5.3547   1
 -15   7  -3 36.8637  5.1244   4
  15   7   3 38.9902  6.2183   4
  14  -8  -3 136.353   8.537   3
 -14   8   3 149.432   9.016   4
  14   8  -3 134.471   8.524   4
  12  -8  -3 82.2954  5.9847   3
 -12  -8   3 86.1804  5.8989   1
 -12   8   3 79.7160  6.0730   4
  12   8  -3 76.4267  6.0237   4
 -10  -8   3 4.53977 2.35134   1
 -10  -8   3 2.60179 2.19949   2
 -10  -8   3 5.74768 2.37481   3
  10  -8  -3 5.88486 2.38552   3
 -10   8   3 2.03136 2.00524   4
  10   8  -3 9.19569 2.87455   4
  -8  -8   3 -0.7014  1.6984   2
   8  -8  -3 -0.7174  1.4985   2
  -8  -8   3 -0.2318  1.6154   1
   8  -8  -3 -0.7350  1.6090   3
   8   8  -3 0.39943 1.65011   4
  -8   8   3 -2.3582  1.5877   4
  -8   8   3 -0.7186  1.7418   1
   6  -8  -3 108.101   5.271   2
   6  -8  -3 102.655   5.199   3
  -6  -8   3 100.820   5.524   2
  -6  -8   3 107.403   5.084   3
  -6   8   3 114.032   5.330   1
   6   8  -3 110.147   5.286   4
  -6   8   3 113.427   5.665   4
   6   8  -3 100.627   5.388   1
   4  -8  -3 245.459   9.479   2
  -4  -8   3 247.202   9.794   2
  -4  -8   3 258.711   9.198   3
   4  -8  -3 259.487   9.131   3
   4   8  -3 245.013   9.000   4
   4   8  -3 252.790   9.808   1
  -4   8   3 245.486   9.603   4
  -4   8   3 259.169   9.436   1
   2  -8  -3 137.653   5.188   3
  -2  -8   3 133.231   6.054   2
   2  -8  -3 126.318   5.928   2
  -2  -8   3 131.286   5.686   3
   2   8  -3 140.848   6.183   1
  -2   8   3 128.964   5.834   4
   2   8  -3 141.407   5.070   4
  -2   8   3 132.240   5.838   1
   0  -8   3 101.784   4.710   3
   0  -8   3 92.2152  4.7070   2
   0  -8  -3 92.5854  4.8396   2
   0  -8  -3 99.2263  3.7331   3
   0   8  -3 97.9787  3.8134   4
   0   8  -3 94.5738  4.9713   1
   0   8   3 99.0447  4.8029   1
   0   8   3 99.9519  4.7732   4
  -2  -8  -3 96.1076  4.9403   2
   2  -8   3 92.5031  4.6375   2
   2  -8   3 91.9669  4.7158   3
  -2  -8  -3 105.055   5.138   1
  -2   8  -3 106.591   5.157   1
  -2   8  -3 100.174   4.119   4
   2   8   3 101.859   5.059   4
  -4  -8  -3 5.63361 1.57009   2
  -4  -8  -3 2.70672 1.56367   1
   4  -8   3 9.30594 1.74972   2
   4  -8   3 7.14365 1.82522   3
   4   8   3 6.27231 1.87224   4
  -4   8  -3 6.20542 1.94737   1
  -4   8  -3 2.14685 1.32593   4
   6  -8   3 78.1523  3.9124   2
   6  -8   3 69.4740  4.5003   3
  -6  -8  -3 76.3520  4.4058   2
  -6  -8  -3 70.7774  4.6029   1
  -6   8  -3 69.4548  4.1424   4
   6   8   3 71.3754  4.7544   4
  -6   8  -3 71.8299  4.6978   1
  -8  -8  -3 263.631  10.359   2
   8  -8   3 260.978  10.976   3
  -8  -8  -3 266.424  11.076   1
  -8   8  -3 261.082  10.534   4
   8   8   3 243.370  11.082   4
  -8   8  -3 276.801  11.158   1
  10  -8   3 9.97296 2.77862   3
 -10  -8  -3 11.8325  2.6537   1
  10   8   3 17.7275  3.4210   4
 -10   8  -3 9.66568 3.00406   1
 -10   8  -3 12.5513  2.8787   4
 -12  -8  -3 0.16689 2.32642   1
  12  -8   3 -1.8268  2.6436   3
 -12   8  -3 -0.3838  2.9056   1
 -12   8  -3 1.95246 2.92623   4
 -14  -8  -3 1.38060 3.21086   1
 -14   8  -3 0.39039 3.41254   4
  14   8   3 2.53823 3.30282   4
 -13  -9   3 3.75419 3.14983   1
  13  -9  -3 -2.1208  2.7966   3
 -13   9   3 -1.5691  2.8753   4
  11  -9  -3 26.9898  3.3862   3
 -11  -9   3 26.1148  3.5898   1
 -11  -9   3 27.1058  3.7446   2
 -11   9   3 31.9959  4.0582   4
   9  -9  -3 5.55526 2.04814   3
  -9  -9   3 7.26055 2.22908   2
   9   9  -3 2.76419 2.16999   4
  -9   9   3 7.45143 2.22926   4
   9   9  -3 4.95643 2.51277   1
   7  -9  -3 1.44674 1.71661   3
   7  -9  -3 3.69030 1.80829   2
  -7  -9   3 2.38859 1.74791   3
  -7  -9   3 0.18543 1.43691   2
  -7   9   3 0.74104 1.73520   1
   7   9  -3 4.72135 1.83269   1
  -7   9   3 1.30627 1.62265   4
   7   9  -3 3.65355 1.93327   4
  -5  -9   3 347.180  12.204   3
  -5  -9   3 339.821  13.025   2
   5  -9  -3 346.515  12.699   2
   5  -9  -3 355.202  12.342   3
  -5   9   3 341.482  12.880   4
   5   9  -3 342.132  12.284   4
   5   9  -3 341.500  13.053   1
  -5   9   3 376.515  12.722   1
   3  -9  -3 413.136  14.516   2
  -3  -9   3 390.600  14.648   2
   3  -9  -3 419.869  13.645   3
  -3  -9   3 429.942  14.098   3
  -3   9   3 401.234  14.288   1
   3   9  -3 395.972  14.628   1
  -3   9   3 438.968  14.575   4
   3   9  -3 415.089  13.527   4
   1  -9  -3 461.015  14.137   3
  -1  -9   3 456.524  15.545   2
   1  -9  -3 449.733  15.523   2
  -1  -9   3 446.717  15.058   3
  -1   9   3 456.404  15.367   4
  -1   9   3 448.871  15.346   1
   1   9  -3 433.444  15.580   1
   1   9  -3 426.647  14.065   4
  -1  -9  -3 51.6060  3.5053   2
   1  -9   3 58.5944  3.5605   2
   1  -9   3 48.8549  3.2886   3
  -1   9  -3 46.2923  2.5894   4
   1   9   3 56.1523  3.5275   4
  -1   9  -3 45.4428  3.3799   1
   1   9   3 53.1119  3.6517   1
   3  -9   3 32.7405  2.8025   3
  -3  -9  -3 33.2797  3.0178   1
   3  -9   3 30.3123  2.5863   2
  -3  -9  -3 23.2201  2.5336   2
  -3   9  -3 30.9558  2.2314   4
  -3   9  -3 23.0719  2.6885   1
   3   9   3 27.6298  2.8064   4
   5  -9   3 639.907  20.418   2
  -5  -9  -3 615.018  20.980   2
  -5  -9  -3 625.014  21.476   1
   5  -9   3 673.843  21.415   3
  -5   9  -3 663.456  20.611   4
  -5   9  -3 599.355  21.316   1
   5   9   3 605.053  21.541   4
   7  -9   3 83.7646  5.3299   3
  -7  -9  -3 84.8585  5.2642   1
  -7  -9  -3 89.6810  5.1431   2
  -7   9  -3 83.4724  4.8002   4
  -7   9  -3 83.7143  5.3299   1
   7   9   3 81.3380  5.3609   4
  -9  -9  -3 25.7696  3.1464   1
   9  -9   3 27.7345  3.3565   3
  -9  -9  -3 24.5436  3.0818   2
  -9   9  -3 26.8585  3.2170   4
   9   9   3 23.4361  3.6089   4
  -9   9  -3 22.4948  3.3230   1
 -11  -9  -3 90.4816  6.3586   1
  11  -9   3 92.6826  6.5548   3
  11   9   3 101.498   6.940   4
 -11   9  -3 95.1463  6.2961   4
 -11   9  -3 100.350   6.598   1
  13  -9   3 5.89010 3.66160   3
 -13  -9  -3 1.76569 3.26375   1
  13   9   3 -0.3465  3.1464   4
 -13   9  -3 0.67919 3.19334   4
  14 -10  -3 3.93327 3.98105   3
 -14  10   3 13.9307  4.0101   4
  12 -10  -3 0.66065 2.92135   3
 -12  10   3 0.43600 2.70827   4
  12  10  -3 2.51270 2.96858   1
  10 -10  -3 287.164  12.435   3
 -10 -10   3 276.492  12.502   2
 -10  10   3 322.213  13.118   4
  10  10  -3 310.133  12.769   1
   8 -10  -3 10.6313  2.5339   2
   8 -10  -3 12.6482  2.6614   3
  -8 -10   3 9.59288 2.58690   2
  -8  10   3 12.0514  2.5688   4
   8  10  -3 11.5330  2.6507   1
  -8  10   3 11.2097  2.6943   1
   6 -10  -3 584.433  18.840   3
  -6 -10   3 512.065  19.297   2
   6 -10  -3 565.885  19.052   2
   6  10  -3 545.674  19.510   1
  -6  10   3 545.779  19.245   4
  -6  10   3 567.169  18.948   1
  -4 -10   3 139.033   6.798   2
  -4 -10   3 149.775   6.194   3
   4 -10  -3 128.834   6.451   2
   4 -10  -3 136.067   5.934   3
  -4  10   3 134.840   6.401   1
   4  10  -3 146.163   6.945   1
  -4  10   3 112.953   6.136   4
  -2 -10   3 122.378   5.557   3
  -2 -10   3 111.948   5.971   2
   2 -10  -3 112.753   4.882   3
   2 -10  -3 111.965   5.826   2
  -2  10   3 115.291   5.795   1
   2  10  -3 120.485   6.115   1
  -2  10   3 121.386   5.741   4
   0 -10  -3 18.3011  2.2750   2
   0 -10   3 18.2288  2.2906   2
   0 -10   3 18.1846  2.1979   3
   0  10   3 18.3261  2.4303   1
   0  10   3 17.9991  2.2830   4
   0  10  -3 17.8104  2.3932   1
  -2 -10  -3 47.1906  3.6134   2
   2 -10   3 52.6738  3.6810   3
   2 -10   3 55.6796  3.7542   2
  -2  10  -3 54.1641  3.9184   1
   2  10   3 52.1721  3.8030   1
   2  10   3 53.2785  3.7427   4
  -4 -10  -3 550.662  19.571   1
   4 -10   3 544.581  18.690   2
  -4 -10  -3 556.374  19.259   2
   4 -10   3 598.003  19.353   3
   4  10   3 555.577  19.558   4
  -4  10  -3 545.898  19.538   1
  -4  10  -3 577.669  18.386   4
   6 -10   3 1.81703 1.71457   2
  -6 -10  -3 1.77717 1.99543   2
   6 -10   3 0.88660 1.99837   3
  -6 -10  -3 0.94165 1.84946   1
   6  10   3 -1.2792  1.7928   4
  -6  10  -3 -0.2871  1.6181   1
  -6  10  -3 3.48351 1.81120   4
  -8 -10  -3 116.214   6.875   1
  -8 -10  -3 122.896   6.617   2
   8 -10   3 124.663   6.843   3
  -8  10  -3 114.701   6.294   4
  -8  10  -3 113.076   6.789   1
   8  10   3 111.272   6.924   4
  10 -10   3 1.26513 2.73389   3
 -10 -10  -3 0.56414 2.62273   1
  10  10   3 5.63172 2.98077   4
 -10  10  -3 1.77387 2.48003   4
 -10  10  -3 2.73396 3.21222   1
 -12 -10  -3 -0.4570  2.8037   1
  12 -10   3 2.38704 2.87912   3
 -12  10  -3 -0.4963  3.1598   4
  12  10   3 -2.7969  3.1875   4
  13 -11  -3 49.5646  5.5007   3
 -13  11   3 57.1620  5.7408   4
  11 -11  -3 16.9342  3.9386   3
 -11 -11   3 11.4952  3.7446   2
  11  11  -3 22.2783  3.8789   1
 -11  11   3 23.0970  4.3200   4
   9 -11  -3 3.68932 2.49720   3
  -9 -11   3 4.44340 2.86273   2
  -9  11   3 5.88823 2.39497   4
   9  11  -3 8.63549 2.81857   1
  -7 -11   3 32.4299  3.4596   2
   7 -11  -3 30.9559  3.3039   3
   7 -11  -3 31.4639  3.2684   2
   7  11  -3 35.8639  3.8384   1
  -7  11   3 31.9799  3.4880   4
  -7  11   3 32.9198  3.5630   1
   5 -11  -3 179.066   7.438   3
   5 -11  -3 161.414   7.785   2
  -5 -11   3 146.083   7.832   2
   5  11  -3 160.250   8.010   1
  -5  11   3 174.859   7.919   4
  -5  11   3 168.088   7.742   1
  -3 -11   3 360.683  13.727   2
   3 -11  -3 363.286  13.409   2
  -3 -11   3 356.299  12.611   3
   3  11  -3 335.861  13.480   1
  -3  11   3 354.987  13.139   4
  -3  11   3 348.058  13.254   1
  -1 -11   3 160.299   7.623   2
  -1 -11   3 154.437   6.896   3
   1 -11  -3 161.099   7.553   2
   1  11  -3 168.152   7.831   1
  -1  11   3 151.794   7.109   4
  -1  11   3 169.193   7.665   1
  -1 -11  -3 171.028   8.011   2
   1 -11   3 174.480   7.833   2
   1 -11   3 174.610   7.583   3
  -1  11  -3 161.800   7.919   1
   1  11   3 177.837   7.747   4
   1  11   3 172.865   8.030   1
  -3 -11  -3 108.580   5.953   2
   3 -11   3 97.7599  5.4470   3
   3 -11   3 102.897   5.595   2
   3  11   3 109.622   5.924   4
  -3  11  -3 107.625   6.123   1
   3  11   3 111.992   6.188   1
  -5 -11  -3 66.4125  4.8323   1
   5 -11   3 73.5000  4.7903   3
   5 -11   3 60.6837  4.2028   2
  -5 -11  -3 68.0018  4.7168   2
   5  11   3 73.8715  4.9449   4
  -5  11  -3 63.1868  4.7201   1
  -7 -11  -3 51.0619  4.4071   1
   7 -11   3 49.6459  4.3871   3
  -7 -11  -3 51.2930  4.3283   2
   7  11   3 48.6699  4.5848   4
  -7  11  -3 44.7772  4.4332   1
  -9 -11  -3 279.315  11.591   2
   9 -11   3 262.642  11.841   3
  -9 -11  -3 257.370  11.935   1
  -9  11  -3 247.948  11.752   1
   9  11   3 257.399  12.238   4
  11 -11   3 115.759   7.725   3
 -11 -11  -3 102.454   7.382   1
  11  11   3 106.104   7.569   4
 -11  11  -3 117.667   7.540   1
 -12 -12   3 86.0655  6.8842   2
  12 -12  -3 73.4166  6.1543   3
 -12  12   3 86.7520  6.7432   4
  12  12  -3 68.2838  6.2499   1
 -10 -12   3 1.00710 3.07787   2
  10 -12  -3 7.87525 3.35891   3
 -10  12   3 7.15203 3.25440   4
  10  12  -3 2.46556 2.71187   1
   8 -12  -3 19.5194  3.4112   3
   8 -12  -3 17.3321  3.2404   2
  -8 -12   3 15.1238  3.2364   2
  -8  12   3 17.9585  3.4564   4
   8  12  -3 17.8270  3.5814   1
   6 -12  -3 153.330   7.747   2
  -6 -12   3 151.571   8.232   2
   6  12  -3 150.761   8.139   1
  -6  12   3 168.901   7.937   1
  -6  12   3 162.177   7.901   4
   4 -12  -3 -2.3054  1.6985   2
  -4 -12   3 0.07979 1.75567   2
  -4  12   3 1.58748 2.11191   4
   4  12  -3 -0.7619  1.8141   1
  -4  12   3 -0.7018  1.9634   1
  -2 -12   3 330.024  12.960   2
   2 -12  -3 311.637  12.666   2
  -2  12   3 326.751  12.732   1
  -2  12   3 317.649  12.331   4
   2  12  -3 324.072  13.063   1
   0 -12  -3 27.8893  3.2985   2
   0 -12   3 47.8828  3.9240   2
   0 -12   3 36.7838  3.2573   3
   0  12   3 36.5348  3.6164   1
   0  12   3 30.8476  3.1491   4
   0  12  -3 30.8888  3.5223   1
  -2 -12  -3 19.1502  2.6777   2
   2 -12   3 21.0805  2.6230   2
   2 -12   3 18.7252  2.6162   3
   2  12   3 22.2966  2.8673   4
   2  12   3 21.0957  3.3449   1
  -2  12  -3 15.7766  2.9320   1
   4 -12   3 18.2753  2.7805   3
   4 -12   3 17.3162  2.6263   2
  -4 -12  -3 18.9116  2.7493   2
   4  12   3 18.7969  3.2218   4
  -4  12  -3 13.0855  3.1090   1
   4  12   3 15.3806  3.2736   1
   6 -12   3 33.7358  3.8192   3
  -6 -12  -3 29.6765  3.4537   2
  -6 -12  -3 26.5137  3.8994   1
  -6  12  -3 41.8453  4.2549   1
   6  12   3 34.7967  4.0133   1
   6  12   3 43.0500  4.1464   4
  -8 -12  -3 66.1952  5.6133   1
   8 -12   3 65.9936  5.3547   3
  -8 -12  -3 58.7196  5.0829   2
  -8  12  -3 61.7722  5.3943   1
   8  12   3 66.9386  5.6958   4
 -10 -12  -3 69.8756  6.0656   1
  10 -12   3 82.4839  6.4557   3
 -10  12  -3 72.7230  6.1858   1
 -12 -12  -3 33.8178  5.3469   1
  12 -12   3 21.3242  4.6715   3
 -11 -13   3 18.5179  4.0835   2
  11 -13  -3 26.0313  4.7971   3
 -11  13   3 21.0779  4.5348   4
  11  13  -3 27.2569  5.0932   1
  -9 -13   3 1.66343 2.67604   2
  -9  13   3 -0.8958  2.8696   4
   7 -13  -3 6.57345 2.85835   2
  -7 -13   3 2.92534 2.49318   2
  -7  13   3 3.19234 2.90403   1
  -7  13   3 2.81092 2.77170   4
   7  13  -3 2.96805 2.67827   1
  -5 -13   3 93.7320  6.2575   2
   5 -13  -3 99.8876  6.1308   2
   5  13  -3 91.5213  6.0938   1
  -5  13   3 85.7008  5.5675   4
  -5  13   3 91.6937  6.0056   1
  -3 -13   3 158.054   8.215   2
   3 -13  -3 152.570   7.898   2
  -3  13   3 156.220   7.632   4
  -3  13   3 150.923   7.796   1
   3  13  -3 149.440   8.086   1
   1 -13  -3 147.744   7.916   2
  -1 -13   3 172.203   8.289   2
   1  13  -3 147.930   8.143   1
  -1  13   3 168.443   8.144   1
  -1  13   3 172.318   7.825   4
   1 -13   3 -0.2006  1.6434   2
  -1 -13  -3 -0.1569  1.9348   2
   1  13   3 0.14016 2.13169   4
   1  13   3 -0.3819  1.9369   1
  -1  13  -3 -2.1878  1.8645   1
   3 -13   3 97.7734  5.9218   2
  -3 -13  -3 97.1658  6.1625   2
   3 -13   3 107.072   5.950   3
   3  13   3 104.926   6.511   1
  -3  13  -3 97.7274  6.3050   1
   5 -13   3 91.0697  5.5516   2
  -5 -13  -3 83.9923  5.8099   2
   5 -13   3 102.734   6.185   3
   5  13   3 88.0197  6.0306   1
  -5  13  -3 83.3484  6.0716   1
   7 -13   3 135.974   7.768   3
  -7 -13  -3 132.270   7.711   2
  -7  13  -3 132.628   7.950   1
   7  13   3 132.403   7.951   1
  -9 -13  -3 -1.3909  2.5352   1
   9 -13   3 0.35833 3.10502   3
  -9 -13  -3 1.31747 3.08102   2
  -9  13  -3 -0.3682  3.3754   1
  11 -13   3 1.95892 3.89875   3
 -10 -14   3 57.1581  5.8163   2
  10  14  -3 55.7650  5.4324   1
  -8 -14   3 17.5404  3.8983   2
   8  14  -3 21.9146  4.1681   1
   6 -14  -3 43.4908  4.4978   2
  -6 -14   3 33.0712  4.2252   2
   6  14  -3 38.5222  4.1704   1
  -6  14   3 35.9176  4.1973   1
   4 -14  -3 153.729   8.006   2
  -4 -14   3 135.141   8.043   2
   4  14  -3 140.000   8.218   1
  -4  14   3 140.832   7.768   1
   2 -14  -3 9.58837 2.80674   2
  -2 -14   3 6.86899 2.53002   2
  -2  14   3 12.9187  3.2178   1
   2  14  -3 8.50029 3.02695   1
   0 -14  -3 5.14266 2.40017   2
   0 -14   3 0.86867 2.22238   2
   0  14  -3 7.25386 2.90464   1
   0  14   3 1.28173 2.20187   1
  -2 -14  -3 1.74375 2.16342   2
   2 -14   3 -3.3176  2.0096   2
   2  14   3 -1.9755  2.0581   1
  -2  14  -3 -1.7927  2.2325   1
  -4 -14  -3 19.6101  3.3800   2
   4 -14   3 20.2077  3.6416   2
   4  14   3 23.5484  4.1242   1
  -4  14  -3 20.1454  3.6651   1
   6 -14   3 5.93289 3.09470   3
  -6 -14  -3 2.99412 2.60948   2
   6  14   3 1.89076 2.55388   1
  -6  14  -3 3.75266 2.88371   1
   8 -14   3 46.0056  5.0309   3
  -8 -14  -3 43.1733  4.9565   2
  -8  14  -3 39.3759  5.1868   1
   8  14   3 38.4808  4.6393   1
  10 -14   3 74.5869  6.6012   3
 -10 -14  -3 76.7891  6.3785   2
  10  14   3 63.0452  6.4241   1
   9  15  -3 -0.3986  3.3718   1
   7 -15  -3 16.4616  3.5513   2
  -7 -15   3 19.0008  4.4355   2
   7  15  -3 22.0024  4.5150   1
   5 -15  -3 -1.4816  2.1695   2
  -5 -15   3 -1.7042  2.3744   2
   5  15  -3 -1.7069  2.7562   1
  -5  15   3 -3.9833  2.6365   1
   3 -15  -3 133.404   7.706   2
  -3 -15   3 127.804   7.747   2
  -3  15   3 112.800   7.228   1
   3  15  -3 120.819   7.575   1
   1 -15  -3 14.4990  3.5697   2
  -1 -15   3 9.79992 3.03112   2
   1  15  -3 11.7609  3.3062   1
  -1  15   3 12.3416  3.8812   1
   1 -15   3 65.1936  5.2075   2
  -1 -15  -3 60.5111  5.2409   2
  -1  15  -3 63.8698  5.3712   1
   1  15   3 61.1397  5.2574   1
   3 -15   3 39.6923  4.2034   2
  -3 -15  -3 39.4551  4.2819   2
   3  15   3 37.5158  4.5161   1
  -3  15  -3 44.8044  4.7886   1
  -5 -15  -3 2.82548 2.69565   2
   5 -15   3 4.41109 3.15364   2
   5  15   3 3.36428 3.20802   1
  -5  15  -3 4.80477 3.10313   1
  -7 -15  -3 57.6979  5.4839   2
  -7  15  -3 64.2294  6.0087   1
   7  15   3 56.3647  5.6048   1
  -6 -16   3 18.4076  4.5055   2
   6 -16  -3 19.4819  4.0831   2
   6  16  -3 29.5648  5.1537   1
   4 -16  -3 14.7905  3.7097   2
  -4 -16   3 6.07517 3.49175   2
  -4  16   3 6.95920 3.36320   1
   4  16  -3 10.7997  3.4834   1
   2 -16  -3 133.225   7.991   2
  -2 -16   3 118.858   7.727   2
  -2  16   3 129.082   7.873   1
   2  16  -3 116.335   7.728   1
   0 -16  -3 33.8599  4.2870   2
   0 -16   3 29.1571  4.1110   2
   0  16   3 31.2620  4.2284   1
   0  16  -3 28.9675  4.6612   1
  -2 -16  -3 2.97368 2.57796   2
   2 -16   3 4.76041 3.27922   2
  -2  16  -3 4.95440 3.01687   1
   2  16   3 5.38312 3.07581   1
   4 -16   3 185.808   9.520   2
  -4 -16  -3 169.514   9.689   2
   4  16   3 150.483   9.313   1
  -4  16  -3 182.571  10.005   1
  -6 -16  -3 30.3019  5.3078   2
   6  16   3 37.5028  4.8114   1
  -6  16  -3 26.4946  5.0852   1
   5 -17  -3 20.0970  4.6736   2
  -5  17   3 22.6248  4.9805   1
   3 -17  -3 -0.9559  2.9812   2
  -3 -17   3 -1.9930  2.7381   2
  -3  17   3 -0.7911  3.1805   1
   3  17  -3 -2.2410  3.2105   1
  -1 -17   3 5.76433 3.77202   2
   1 -17  -3 2.16155 3.37113   2
  -1  17   3 11.2739  4.2024   1
   1  17  -3 -1.1621  3.0762   1
   1 -17   3 6.62109 3.34786   2
  -1 -17  -3 4.54842 3.19107   2
   1  17   3 8.26031 3.96312   1
  -1  17  -3 6.73409 3.75724   1
   3 -17   3 36.6040  4.7405   2
  -3 -17  -3 33.3935  4.4204   2
   3  17   3 30.1712  5.4138   1
  -3  17  -3 23.1291  4.5149   1
  -5  17  -3 2.90008 3.97715   1
 -16   0   4 227.283  11.938   4
  16   0  -4 230.140  11.518   3
  14   0  -4 -0.5400  2.2428   3
 -14   0   4 -2.3767  2.3011   4
 -12   0   4 12.8183  2.7737   4
  12   0  -4 14.7250  2.9552   3
 -10   0   4 7.80813 2.19714   4
  10   0  -4 12.2521  2.1085   2
  10   0  -4 6.39115 1.85050   3
  -8   0   4 6.70233 1.20800   1
   8   0  -4 6.55165 1.62950   3
   8   0  -4 8.71048 1.75118   2
  -8   0   4 8.71257 1.85156   4
  -6   0   4 788.120  24.719   4
  -6   0   4 791.355  24.645   3
  -6   0   4 804.311  23.446   1
   6   0  -4 774.003  24.272   2
  -4   0   4 9766.04  278.34   4
  -4   0   4 9999.99  276.84   1
  -4   0   4 9248.10  276.63   3
   4   0  -4 9481.92  274.75   2
  -2   0   4 1731.28   49.29   4
   2   0  -4 1662.68   48.91   2
   2   0  -4 1644.64   48.84   1
   0   0   4 111.129   3.913   4
   0   0   4 104.719   3.921   3
   0   0  -4 115.943   3.965   2
   0   0  -4 107.458   3.893   1
   2   0   4 251.087   8.269   3
   2   0   4 260.006   8.554   4
  -2   0  -4 261.040   8.653   1
  -2   0  -4 255.102   7.821   2
  -4   0  -4 214.890   7.919   4
   4   0   4 223.074   7.643   3
  -4   0  -4 217.285   7.965   1
  -6   0  -4 473.090  15.893   4
  -6   0  -4 466.050  15.671   1
   6   0   4 465.508  15.310   3
  -8   0  -4 625.334  19.418   1
   8   0   4 555.050  18.886   3
  -8   0  -4 547.765  19.487   4
  10   0   4 967.563  30.778   3
 -10   0  -4 928.669  31.512   4
 -10   0  -4 983.167  30.977   1
 -12   0  -4 6.71070 2.56145   1
  12   0   4 9.50027 2.44055   3
 -12   0  -4 8.17189 2.56106   4
 -14   0  -4 -0.6408  2.4473   4
 -14   0  -4 -1.7762  2.7520   1
  14   0   4 -1.1382  2.5660   3
  16   0   4 203.177  10.813   3
  17   1  -4 14.8674  4.4630   3
  15  -1  -4 48.1068  4.9387   3
 -15  -1   4 43.9735  5.1447   4
  15   1  -4 59.1897  5.0992   3
 -15   1   4 51.5887  5.1452   4
 -13  -1   4 6.16387 2.70026   4
  13  -1  -4 0.44146 2.04878   3
 -13   1   4 2.22334 2.50390   4
  13   1  -4 3.63803 2.35003   3
  11  -1  -4 194.753   8.920   3
 -11  -1   4 215.074   9.306   4
 -11   1   4 187.818   8.995   4
  11   1  -4 202.268   8.876   3
   9  -1  -4 25.7908  2.3118   2
  -9  -1   4 23.3203  2.0289   1
   9  -1  -4 23.5738  2.4160   3
  -9  -1   4 23.2217  2.4674   4
   9   1  -4 27.5055  2.5637   2
   9   1  -4 24.6498  2.4715   3
  -9   1   4 23.5377  2.4844   4
  -9   1   4 22.8528  1.8740   1
  -7  -1   4 60.8238  3.5071   3
  -7  -1   4 59.0037  2.7514   1
   7  -1  -4 60.3361  3.2458   2
   7  -1  -4 57.8738  3.3594   3
  -7  -1   4 49.7266  3.2052   4
   7   1  -4 54.4429  3.2741   2
  -7   1   4 49.5369  3.3153   4
  -7   1   4 55.1988  2.5315   1
  -5  -1   4 164.143   6.206   3
  -5  -1   4 153.602   6.006   4
  -5  -1   4 166.214   5.374   1
   5  -1  -4 148.609   5.943   2
  -5   1   4 165.446   6.166   3
  -5   1   4 157.163   5.047   1
  -5   1   4 154.825   6.148   4
   5   1  -4 159.122   6.149   2
  -3  -1   4 547.697  16.066   4
  -3  -1   4 511.469  16.229   3
   3  -1  -4 531.642  16.226   2
  -3   1   4 527.214  16.328   4
   3   1  -4 524.344  15.536   1
   3   1  -4 496.775  16.221   2
  -3   1   4 526.338  16.177   3
  -1  -1   4 285.821   8.676   4
   1  -1  -4 273.112   8.533   1
   1  -1  -4 282.556   8.988   2
  -1   1   4 279.565   8.788   3
   1   1  -4 283.968   8.734   1
   1   1  -4 288.984   9.069   2
  -1   1   4 280.688   9.040   4
  -1  -1  -4 849.192  24.851   1
   1  -1   4 848.366  24.813   4
   1  -1   4 790.964  24.852   3
  -1  -1  -4 828.654  24.457   2
  -1   1  -4 804.774  24.926   1
   1   1   4 820.517  25.142   4
  -1   1  -4 876.052  24.501   2
   1   1   4 850.817  24.583   3
  -3  -1  -4 2226.90   66.45   1
   3  -1   4 2326.82   66.46   3
  -3  -1  -4 2365.61   65.39   2
   3   1   4 2273.04   66.12   3
  -3   1  -4 2239.33   65.63   2
  -3   1  -4 2329.26   66.89   4
  -3   1  -4 2160.61   66.54   1
   3   1   4 2278.32   67.15   4
  -5  -1  -4 222.655   8.044   1
   5  -1   4 202.165   7.698   3
  -5  -1  -4 211.883   6.571   2
  -5  -1  -4 203.651   8.036   4
  -5   1  -4 207.311   7.926   4
   5   1   4 210.124   7.479   3
  -5   1  -4 219.329   8.094   1
  -7  -1  -4 62.1367  3.9085   4
  -7  -1  -4 61.8966  3.7025   1
   7  -1   4 56.9696  3.4758   3
  -7   1  -4 71.4448  4.0214   1
  -7   1  -4 68.3336  3.9424   4
   7   1   4 56.5125  3.3525   3
  -9  -1  -4 176.747   7.863   1
   9  -1   4 180.319   7.816   3
  -9  -1  -4 183.949   8.260   4
   9   1   4 173.987   7.522   3
  -9   1  -4 172.284   7.799   1
  -9   1  -4 180.783   8.185   4
 -11  -1  -4 -0.7068  1.7391   1
  11  -1   4 0.36149 1.68363   3
 -11  -1  -4 0.80311 1.83834   4
  11   1   4 0.36085 1.93769   3
 -11   1  -4 -2.1120  1.8375   1
 -11   1  -4 -0.3443  2.0323   4
 -13  -1  -4 42.1066  4.1312   1
  13  -1   4 32.8954  3.7930   3
 -13  -1  -4 30.5021  3.9719   4
 -13   1  -4 29.5299  3.9537   4
  13   1   4 28.6412  3.7043   3
 -13   1  -4 32.5430  3.9592   1
 -15  -1  -4 0.13478 2.56510   4
 -15  -1  -4 -1.9713  3.0815   1
  15  -1   4 -4.1142  2.6703   3
 -15   1  -4 -3.6837  2.7749   4
  15   1   4 -3.5857  2.5365   3
 -16  -2   4 19.2547  4.2283   4
  16  -2  -4 15.0964  3.8876   3
  16   2  -4 17.9083  4.3584   3
 -16   2   4 14.3764  3.9263   4
  14  -2  -4 3.50466 2.53748   3
 -14  -2   4 0.57599 2.63444   4
  14   2  -4 -1.4814  2.4232   3
 -14   2   4 6.13157 3.08394   4
  12  -2  -4 13.3815  2.9313   3
 -12  -2   4 13.3453  2.9317   4
 -12   2   4 15.1282  2.9685   4
  12   2  -4 21.4835  2.8018   3
  10  -2  -4 69.1440  4.5114   3
  10  -2  -4 61.8010  3.6543   2
 -10  -2   4 69.7206  3.7199   1
 -10  -2   4 60.0996  4.2638   4
  10   2  -4 61.2384  4.2274   3
 -10   2   4 60.4934  4.4810   4
  10   2  -4 66.7037  4.0874   2
   8  -2  -4 400.681  14.428   3
  -8  -2   4 432.383  13.615   1
   8  -2  -4 434.075  13.884   2
  -8  -2   4 419.936  14.493   3
  -8  -2   4 417.910  14.554   4
  -8   2   4 426.163  13.216   1
   8   2  -4 401.300  14.203   2
  -8   2   4 410.831  14.752   4
   6  -2  -4 1877.11   54.29   3
   6  -2  -4 1801.50   53.52   2
  -6  -2   4 1902.66   54.36   3
  -6  -2   4 1803.01   53.31   1
  -6  -2   4 1792.03   54.39   4
  -6   2   4 1810.17   52.94   1
   6   2  -4 1755.52   53.84   2
  -6   2   4 1858.63   54.75   4
  -4  -2   4 585.468  18.195   4
  -4  -2   4 566.751  18.361   3
   4  -2  -4 618.340  18.299   2
  -4  -2   4 609.498  18.493   2
  -4   2   4 597.590  17.417   1
   4   2  -4 590.400  18.483   2
  -4   2   4 585.698  18.631   4
   4   2  -4 581.572  17.801   1
  -4   2   4 583.971  18.321   3
  -2  -2   4 485.151  15.177   2
  -2  -2   4 492.247  15.259   3
   2  -2  -4 476.675  14.437   1
  -2  -2   4 486.570  14.652   4
   2   2  -4 505.164  14.828   1
  -2   2   4 486.115  14.869   3
  -2   2   4 491.391  15.296   4
   0  -2   4 908.344  27.586   2
   0  -2   4 969.407  27.620   4
   0  -2  -4 964.431  27.632   1
   0  -2  -4 946.922  27.642   2
   0   2  -4 917.115  27.772   1
   0   2   4 915.031  27.395   3
   2  -2   4 584.991  17.271   2
  -2  -2  -4 583.680  17.468   2
  -2  -2  -4 595.519  17.987   1
   2  -2   4 539.502  17.889   3
  -2   2  -4 579.827  17.737   4
   2   2   4 609.528  17.371   3
   2   2   4 588.602  18.287   4
   4  -2   4 22.4134  1.8750   3
  -4  -2  -4 24.0944  1.9225   1
  -4  -2  -4 23.4591  1.3732   2
  -4   2  -4 25.6136  1.8273   4
  -4   2  -4 24.2281  1.0493   2
   4   2   4 24.0178  1.5358   3
   4   2   4 23.5236  2.0877   4
  -4   2  -4 22.7069  1.9248   1
  -6  -2  -4 400.393  14.278   1
   6  -2   4 436.704  14.368   3
  -6  -2  -4 435.268  14.731   4
  -6  -2  -4 412.184  12.930   2
  -6   2  -4 420.483  14.479   1
  -6   2  -4 421.174  14.409   4
   6   2   4 433.981  13.773   3
  -8  -2  -4 8.00808 2.01494   4
   8  -2   4 5.46537 1.65683   3
  -8  -2  -4 9.53110 2.07382   1
   8   2   4 8.42584 1.81167   3
  -8   2  -4 7.73395 2.01391   1
  -8   2  -4 9.17492 2.01435   4
  10  -2   4 1.45813 1.80084   3
 -10  -2  -4 3.19659 1.79779   4
 -10  -2  -4 4.17859 1.87772   1
 -10   2  -4 2.51546 1.83115   4
  10   2   4 3.27777 1.81707   3
 -10   2  -4 1.42632 1.92658   1
 -12  -2  -4 166.294   8.163   1
 -12  -2  -4 153.648   8.505   4
  12  -2   4 157.193   8.134   3
 -12   2  -4 162.164   8.515   4
  12   2   4 158.983   7.801   3
 -12   2  -4 166.543   8.097   1
 -14  -2  -4 14.6637  3.6508   1
 -14  -2  -4 20.8360  3.8253   4
  14  -2   4 15.1064  3.7773   3
  14   2   4 17.3137  3.8096   3
 -14   2  -4 16.1252  3.5253   4
 -14   2  -4 16.3047  3.4902   1
  16  -2   4 71.8126  6.4746   3
  16   2   4 63.8599  5.9057   3
 -16   2  -4 56.4846  5.9681   4
 -15  -3   4 6.08774 3.38520   4
  15  -3  -4 11.1891  3.3586   3
 -15   3   4 10.4628  3.6889   4
  15   3  -4 20.0045  3.9056   3
  13  -3  -4 323.244  13.750   3
 -13  -3   4 312.298  13.911   4
 -13   3   4 352.078  14.443   4
  13   3  -4 368.048  14.016   3
  11  -3  -4 134.627   6.951   3
 -11  -3   4 130.659   6.902   4
 -11  -3   4 138.421   6.178   1
 -11   3   4 128.786   7.038   4
  11   3  -4 119.442   6.532   3
  11   3  -4 137.707   6.593   2
  -9  -3   4 54.9645  3.2778   1
   9  -3  -4 49.0721  3.1277   2
   9  -3  -4 55.1191  3.8894   3
  -9  -3   4 52.6587  3.7136   4
  -9  -3   4 50.4807  3.6721   3
  -9   3   4 50.9784  3.8563   4
   9   3  -4 58.7546  3.7462   2
   7  -3  -4 107.366   4.806   2
  -7  -3   4 121.459   4.833   1
  -7  -3   4 117.919   5.267   3
  -7  -3   4 130.126   5.429   4
   7  -3  -4 105.206   5.105   3
  -7   3   4 110.989   5.400   4
  -7   3   4 110.743   4.311   1
   7   3  -4 95.9015  4.9932   2
   5  -3  -4 509.749  16.505   3
  -5  -3   4 518.876  16.452   4
   5  -3  -4 505.295  16.354   2
  -5  -3   4 512.548  16.119   1
  -5  -3   4 529.715  16.734   2
  -5  -3   4 534.722  16.655   3
  -5   3   4 515.418  15.629   1
  -5   3   4 517.209  16.885   4
  -3  -3   4 34.3715  2.1637   2
   3  -3  -4 36.4697  1.9505   3
  -3  -3   4 33.4588  2.1033   3
  -3  -3   4 35.0503  1.7143   4
   3  -3  -4 33.7231  2.0457   2
  -3   3   4 33.0003  1.5629   1
  -3   3   4 35.3572  2.1809   4
   3   3  -4 34.6036  1.9051   1
  -1  -3   4 494.886  14.499   2
  -1  -3   4 447.319  14.576   3
   1  -3  -4 463.393  14.034   1
   1   3  -4 449.674  14.319   1
  -1   3   4 454.096  14.628   4
  -1   3   4 461.565  13.825   3
   1  -3   4 573.349  18.273   3
  -1  -3  -4 625.926  18.209   1
   1  -3   4 601.618  17.849   2
  -1  -3  -4 616.152  18.042   2
   1   3   4 583.767  18.573   4
  -1   3  -4 588.347  17.643   4
   1   3   4 572.226  17.485   3
  -1   3  -4 572.372  18.268   1
   3  -3   4 3972.47  117.28   3
  -3  -3  -4 3964.62  117.06   1
   3  -3   4 4094.82  115.71   2
  -3  -3  -4 4127.95  115.98   2
   3   3   4 4163.72  116.54   3
  -3   3  -4 3937.52  117.60   4
   3   3   4 3987.24  118.25   4
  -3   3  -4 4092.59  117.22   1
  -5  -3  -4 1760.78   51.82   1
   5  -3   4 1737.29   49.99   2
   5  -3   4 1725.72   51.80   3
  -5  -3  -4 1802.95   50.58   2
   5   3   4 1710.68   50.94   3
  -5   3  -4 1683.83   51.88   1
  -5   3  -4 1747.05   51.96   4
   5   3   4 1724.90   52.50   4
  -7  -3  -4 189.022   6.573   2
  -7  -3  -4 188.960   7.751   1
  -7  -3  -4 179.808   7.961   4
   7  -3   4 171.582   7.530   3
  -7   3  -4 186.409   7.717   4
   7   3   4 185.536   7.009   3
  -7   3  -4 180.478   7.766   1
  -9  -3  -4 56.1210  3.9869   1
  -9  -3  -4 56.0647  4.2756   4
   9  -3   4 54.4045  3.9655   3
  -9   3  -4 60.5492  4.2347   4
  -9   3  -4 58.9329  4.1914   1
   9   3   4 64.8151  3.7834   3
  11  -3   4 0.13843 1.96538   3
 -11  -3  -4 1.75192 2.26689   4
 -11  -3  -4 0.53405 2.06770   1
 -11   3  -4 0.48188 2.03954   1
  11   3   4 3.54839 1.98710   3
 -11   3  -4 3.03157 1.97151   4
  13  -3   4 64.2375  5.3681   3
 -13  -3  -4 56.8889  5.4069   4
 -13  -3  -4 67.5139  5.2029   1
 -13   3  -4 68.3561  5.0387   1
 -13   3  -4 70.4754  5.4873   4
  13   3   4 63.8527  4.9147   3
 -15  -3  -4 2.72393 3.22211   4
 -15  -3  -4 7.05592 3.51736   1
  15  -3   4 2.97577 3.41660   3
 -15   3  -4 1.36894 3.09733   4
  16  -4  -4 1.72596 2.89876   3
 -16  -4   4 -5.1430  3.2501   4
 -16   4   4 9.04703 3.77329   4
  16   4  -4 9.69866 3.42916   3
 -14  -4   4 53.3696  5.1574   4
  14  -4  -4 55.5192  5.1405   3
  14   4  -4 69.4775  5.2680   3
 -14   4   4 56.6055  5.2133   4
  12  -4  -4 19.5494  2.9800   3
 -12  -4   4 22.0715  3.5356   4
  12   4  -4 17.7913  3.0818   3
 -12   4   4 14.2736  3.2858   4
 -10  -4   4 428.390  15.493   4
  10  -4  -4 407.894  14.114   2
  10  -4  -4 405.561  15.215   3
 -10  -4   4 431.644  14.508   1
 -10  -4   4 416.251  15.071   3
 -10   4   4 413.367  15.660   4
  10   4  -4 422.959  15.007   2
  -8  -4   4 159.261   6.808   2
   8  -4  -4 141.372   6.078   2
  -8  -4   4 156.142   6.300   1
   8  -4  -4 142.640   6.641   3
  -8  -4   4 139.005   6.478   3
  -8  -4   4 145.713   6.604   4
  -8   4   4 150.567   6.988   4
  -8   4   4 153.696   5.788   1
   6  -4  -4 1629.98   51.24   3
  -6  -4   4 1732.70   51.36   2
  -6  -4   4 1779.13   51.47   3
   6  -4  -4 1745.39   50.83   2
  -6  -4   4 1723.23   50.92   1
  -6  -4   4 1797.15   51.62   4
  -6   4   4 1625.83   51.93   4
  -6   4   4 1731.60   50.35   1
  -4  -4   4 0.34006 0.69513   4
   4  -4  -4 -0.0689  0.7738   2
  -4  -4   4 -0.9375  0.8217   3
   4  -4  -4 -0.4235  0.7327   3
  -4  -4   4 0.90536 0.94029   2
  -4   4   4 0.93918 0.68501   1
  -4   4   4 1.03408 0.84770   4
   4   4  -4 -0.5497  0.6939   1
   2  -4  -4 3515.84  102.32   3
  -2  -4   4 3406.09  102.93   3
  -2  -4   4 3549.42  102.35   2
   2  -4  -4 3584.69  102.23   2
  -2   4   4 3551.88  103.70   4
  -2   4   4 3597.33  102.22   1
   2   4  -4 3609.14  102.64   1
   0  -4  -4 647.922  21.098   2
   0  -4  -4 717.233  21.160   1
   0  -4  -4 699.287  20.384   3
   0  -4   4 725.140  21.189   2
   0  -4   4 703.640  21.471   3
   0   4   4 683.507  21.612   4
   0   4  -4 681.702  21.301   1
   2  -4   4 143.800   5.159   2
   2  -4   4 141.840   5.637   3
  -2  -4  -4 154.641   5.513   2
  -2  -4  -4 140.633   5.607   1
  -2   4  -4 136.628   4.944   4
  -2   4  -4 151.680   5.785   1
   2   4   4 139.250   5.844   4
  -4  -4  -4 52.9177  3.0940   1
  -4  -4  -4 50.6968  2.6876   2
   4  -4   4 49.6788  2.2829   2
   4  -4   4 46.5655  2.9447   3
  -4   4  -4 51.6715  3.1813   1
   4   4   4 53.0585  3.2037   4
  -4   4  -4 53.0212  2.7650   4
   4   4   4 49.5156  2.2530   3
  -6  -4  -4 386.554  12.422   2
   6  -4   4 371.903  13.332   3
   6  -4   4 365.525  11.575   2
  -6  -4  -4 387.690  13.447   1
   6   4   4 388.033  13.877   4
  -6   4  -4 381.965  13.212   4
   6   4   4 394.231  12.442   3
  -6   4  -4 391.129  13.577   1
  -8  -4  -4 1573.87   48.07   1
   8  -4   4 1598.04   48.27   3
   8   4   4 1550.81   48.95   4
   8   4   4 1534.84   47.07   3
  -8   4  -4 1554.86   48.32   4
  -8   4  -4 1626.87   48.30   1
 -10  -4  -4 155.506   7.414   1
 -10  -4  -4 132.047   7.453   4
  10  -4   4 148.773   7.494   3
  10   4   4 140.625   6.548   3
 -10   4  -4 163.097   7.645   4
 -10   4  -4 146.417   7.339   1
  12  -4   4 75.1763  5.4394   3
 -12  -4  -4 82.4035  5.5921   1
 -12  -4  -4 64.3402  5.3968   4
  12   4   4 78.3226  4.9377   3
 -12   4  -4 69.5968  5.1233   1
 -12   4  -4 75.6026  5.5940   4
 -14  -4  -4 54.4117  5.5365   4
  14  -4   4 53.3600  5.2612   3
 -14  -4  -4 64.7297  5.7823   1
 -14   4  -4 58.5256  5.5565   4
 -15  -5   4 28.8591  5.0478   4
  15  -5  -4 22.6888  4.1713   3
  15   5  -4 27.0938  4.1411   3
 -15   5   4 28.0312  4.8650   4
 -13  -5   4 353.760  14.505   4
  13  -5  -4 329.092  14.080   3
  13   5  -4 345.601  13.660   3
 -13   5   4 327.152  14.379   4
  11  -5  -4 45.7833  4.0128   3
 -11  -5   4 42.3834  3.9862   4
 -11  -5   4 48.9829  3.7509   1
 -11  -5   4 42.6813  3.8989   3
 -11   5   4 47.2665  4.1204   4
  11   5  -4 39.2363  3.6513   2
  11   5  -4 48.1712  3.7837   3
  -9  -5   4 23.2940  2.6259   3
   9  -5  -4 20.7385  2.6035   3
   9  -5  -4 21.8635  2.3758   2
  -9  -5   4 17.5011  2.7692   2
  -9  -5   4 22.4692  2.4021   1
  -9  -5   4 20.5297  2.5753   4
  -9   5   4 23.2252  2.8912   4
   7  -5  -4 1670.38   51.15   2
  -7  -5   4 1746.48   51.56   1
  -7  -5   4 1812.14   52.23   4
  -7  -5   4 1839.92   52.04   2
   7  -5  -4 1708.59   51.87   3
  -7  -5   4 1647.41   51.74   3
  -7   5   4 1704.83   52.58   4
  -7   5   4 1682.38   50.83   1
  -5  -5   4 281.886  10.236   2
   5  -5  -4 279.214   9.822   3
  -5  -5   4 274.625   9.657   4
  -5  -5   4 285.934  10.006   3
   5  -5  -4 282.846   9.871   2
   5   5  -4 280.060   9.869   1
  -5   5   4 275.527  10.300   4
  -5   5   4 289.091   9.397   1
  -3  -5   4 555.031  18.130   2
  -3  -5   4 555.032  18.018   3
   3  -5  -4 560.067  17.994   2
   3  -5  -4 584.476  17.541   3
  -3   5   4 557.473  18.313   4
  -3   5   4 582.421  17.566   1
   3   5  -4 589.705  17.406   4
   3   5  -4 566.404  17.985   1
   1  -5  -4 763.710  22.383   3
  -1  -5   4 731.281  23.404   3
   1  -5  -4 754.494  23.081   1
  -1  -5   4 754.438  23.331   2
   1  -5  -4 789.457  23.391   2
   1   5  -4 759.776  23.421   1
  -1   5   4 759.911  23.670   4
   1  -5   4 113.131   4.729   3
   1  -5   4 106.455   4.474   2
  -1  -5  -4 110.721   4.637   2
  -1  -5  -4 108.344   4.667   1
   1   5   4 113.496   4.909   4
  -1   5  -4 109.316   4.803   1
  -1   5  -4 111.806   3.773   4
   3  -5   4 1037.95   31.51   3
  -3  -5  -4 1033.77   31.50   1
   3  -5   4 1016.11   30.53   2
  -3  -5  -4 1059.10   31.00   2
   3   5   4 1069.96   32.07   4
  -3   5  -4 970.081  30.795   4
   3   5   4 1022.95   29.99   3
  -5  -5  -4 57.3781  3.5474   1
   5  -5   4 57.5384  2.6322   2
  -5  -5  -4 60.1956  3.1384   2
   5  -5   4 61.7828  3.7134   3
  -5   5  -4 57.3999  3.6085   1
   5   5   4 61.5826  3.7766   4
   5   5   4 51.2048  2.5210   3
  -5   5  -4 52.5435  3.1026   4
  -7  -5  -4 706.148  21.037   2
  -7  -5  -4 687.366  22.147   1
   7  -5   4 629.404  21.959   3
   7   5   4 655.936  20.798   3
  -7   5  -4 686.108  22.245   1
   7   5   4 657.991  22.599   4
  -7   5  -4 651.994  21.818   4
  -9  -5  -4 0.80228 1.59687   1
   9   5   4 1.57929 1.85346   4
  -9   5  -4 0.58260 1.65503   4
  -9   5  -4 2.37721 1.91174   1
   9   5   4 0.71972 1.46895   3
 -11  -5  -4 2.02117 1.99289   1
  11  -5   4 -1.7941  1.8933   3
  11   5   4 4.73231 2.47090   4
 -11   5  -4 0.56238 2.18037   1
 -11   5  -4 -0.3019  1.9524   4
 -13  -5  -4 420.113  16.925   1
  13  -5   4 442.230  17.381   3
 -13   5  -4 452.643  17.675   4
  13   5   4 413.705  17.758   4
 -13   5  -4 439.910  16.778   1
  15  -5   4 17.9993  4.5388   3
 -15  -5  -4 23.9313  4.7318   1
 -15   5  -4 17.3980  4.6856   4
  15   5   4 13.5550  4.4969   4
 -16  -6   4 32.7861  5.7935   4
  14  -6  -4 25.0098  4.4522   3
 -14  -6   4 33.3952  4.9480   4
  14   6  -4 28.0438  3.9427   3
 -14   6   4 25.7611  3.8815   4
  12  -6  -4 36.7338  3.8238   3
 -12  -6   4 40.1529  4.2192   4
 -12   6   4 36.5778  4.0020   4
  12   6  -4 37.6058  3.7335   3
 -10  -6   4 -0.2956  1.8984   4
  10  -6  -4 -0.4101  1.5896   3
 -10  -6   4 -0.5091  1.7293   2
 -10  -6   4 1.50011 1.87298   1
 -10  -6   4 -2.0522  1.4779   3
 -10   6   4 0.18435 1.67063   4
  -8  -6   4 51.7957  3.5874   1
  -8  -6   4 54.9757  3.7329   4
  -8  -6   4 44.7988  3.4359   3
   8  -6  -4 55.7024  3.7754   3
   8  -6  -4 53.4368  3.4284   2
  -8  -6   4 52.6101  3.8983   2
  -8   6   4 52.7806  3.2516   1
  -8   6   4 54.2520  4.0501   4
   6  -6  -4 44.6561  2.9901   2
   6  -6  -4 46.3303  3.0368   3
  -6  -6   4 48.8785  2.9886   4
  -6  -6   4 46.0061  3.0260   3
  -6  -6   4 46.5325  3.2753   2
   6   6  -4 48.3171  3.1165   1
  -6   6   4 43.3596  3.1800   4
  -6   6   4 45.3837  2.7164   1
  -4  -6   4 2.84797 1.25876   2
   4  -6  -4 1.09866 1.06898   2
  -4  -6   4 -0.0136  0.9229   3
   4  -6  -4 0.29742 0.90703   3
  -4   6   4 0.22205 0.89024   1
  -4   6   4 0.73991 0.99976   4
   4   6  -4 1.04918 1.02421   1
   4   6  -4 0.91960 0.88640   4
  -2  -6   4 953.270  28.199   3
   2  -6  -4 924.375  27.238   3
   2  -6  -4 889.307  28.045   2
  -2  -6   4 953.197  28.271   2
   2   6  -4 886.825  27.073   4
  -2   6   4 922.259  27.778   1
  -2   6   4 914.389  28.422   4
   2   6  -4 881.371  28.118   1
   0  -6   4 1005.26   30.39   2
   0  -6  -4 996.020  30.422   2
   0  -6  -4 969.125  30.353   1
   0  -6  -4 1031.02   29.23   3
   0  -6   4 1020.98   30.67   3
   0   6  -4 1007.71   30.69   1
   0   6  -4 1005.11   29.40   4
   0   6   4 967.169  30.846   4
  -2  -6  -4 38.7192  2.5277   2
   2  -6   4 34.4063  2.5387   3
   2  -6   4 37.2178  2.3696   2
  -2  -6  -4 35.3170  2.5472   1
   2   6   4 40.2157  2.8225   4
  -2   6  -4 35.8187  1.9205   4
  -2   6  -4 33.5838  2.5395   1
  -4  -6  -4 49.5339  2.9698   2
  -4  -6  -4 50.7178  3.2484   1
   4  -6   4 49.1190  2.5983   2
   4  -6   4 45.5543  3.1309   3
   4   6   4 45.5441  1.9921   3
  -4   6  -4 45.1226  3.2250   1
  -4   6  -4 48.8053  2.7113   4
   4   6   4 46.6075  3.3264   4
   6  -6   4 284.721   9.676   2
  -6  -6  -4 302.708  10.538   2
  -6  -6  -4 271.395  11.057   1
   6  -6   4 293.248  11.232   3
  -6   6  -4 298.091  11.295   1
   6   6   4 297.038   9.725   3
   6   6   4 301.090  11.568   4
  -6   6  -4 310.422  10.817   4
  -8  -6  -4 320.298  10.875   2
   8  -6   4 299.222  11.794   3
  -8  -6  -4 282.893  11.576   1
  -8   6  -4 285.557  11.284   4
   8   6   4 288.986  11.993   4
  -8   6  -4 290.219  11.695   1
 -10  -6  -4 -1.8717  1.6941   1
  10  -6   4 -0.8115  1.9120   3
 -10   6  -4 0.49486 1.94435   1
 -10   6  -4 -0.2230  1.9770   4
  10   6   4 -0.7850  1.8632   4
 -12  -6  -4 -2.0426  2.1229   1
  12  -6   4 -1.3585  2.2966   3
 -12   6  -4 0.52026 2.36793   1
  12   6   4 0.93756 2.70390   4
 -12   6  -4 0.75366 2.55981   4
  14  -6   4 4.58814 3.41442   3
 -14  -6  -4 7.57856 3.42846   1
  14   6   4 18.7523  4.2893   4
 -14   6  -4 11.3883  3.8230   4
  15  -7  -4 12.1424  3.7562   3
 -15  -7   4 15.4785  4.2578   4
 -15   7   4 13.3684  3.6380   4
 -13  -7   4 165.878   8.960   4
  13  -7  -4 159.619   8.799   3
 -13   7   4 159.513   9.163   4
  13   7  -4 166.103   8.372   3
 -11  -7   4 46.5927  4.1140   4
  11  -7  -4 33.2874  3.8032   3
 -11  -7   4 43.5946  3.7708   1
 -11  -7   4 42.2611  4.0041   2
 -11  -7   4 42.4251  3.7338   3
 -11   7   4 37.8044  3.9599   4
   9  -7  -4 190.562   8.073   2
  -9  -7   4 203.395   8.904   2
  -9  -7   4 203.962   8.431   3
  -9  -7   4 208.330   8.809   4
   9  -7  -4 174.200   8.392   3
  -9  -7   4 203.530   8.572   1
  -9   7   4 193.246   8.997   4
  -7  -7   4 1.88684 1.47107   3
  -7  -7   4 1.57357 1.55799   2
   7  -7  -4 -2.2221  1.3770   3
  -7  -7   4 -1.8949  1.3647   4
   7  -7  -4 -0.5868  1.3006   2
  -7   7   4 2.93492 1.77106   4
   5  -7  -4 175.544   7.473   2
   5  -7  -4 190.920   7.295   3
  -5  -7   4 200.214   7.539   3
  -5  -7   4 200.246   8.001   2
   5   7  -4 175.673   7.058   4
  -5   7   4 193.034   7.883   4
   5   7  -4 178.614   7.607   1
  -5   7   4 192.864   7.210   1
  -3  -7   4 1508.07   46.09   2
   3  -7  -4 1561.00   46.00   2
   3  -7  -4 1530.50   45.30   3
  -3  -7   4 1611.18   46.06   3
   3   7  -4 1512.46   46.10   1
  -3   7   4 1473.99   46.41   4
  -3   7   4 1522.16   45.63   1
   3   7  -4 1531.90   45.29   4
  -1  -7   4 3.49473 1.30530   2
   1  -7  -4 5.87791 0.87106   3
  -1  -7   4 5.22623 1.35763   3
   1  -7  -4 2.88281 1.16744   2
   1   7  -4 5.14263 0.75630   4
  -1   7   4 3.49818 1.18577   1
  -1   7   4 5.82941 1.49819   4
   1   7  -4 2.09403 1.12686   1
  -1  -7  -4 17.1067  1.9371   1
   1  -7   4 16.4744  1.8111   2
  -1  -7  -4 18.2240  1.9504   2
   1  -7   4 19.0467  1.9645   3
  -1   7  -4 17.3056  1.2247   4
   1   7   4 16.6477  2.0204   4
  -1   7  -4 15.9172  1.9363   1
   3  -7   4 229.113   8.395   2
   3  -7   4 242.719   9.031   3
  -3  -7  -4 237.979   8.829   2
  -3  -7  -4 229.068   8.998   1
  -3   7  -4 226.618   9.111   1
   3   7   4 230.035   9.251   4
  -3   7  -4 232.127   8.037   4
  -5  -7  -4 2.66042 1.30038   2
   5  -7   4 2.13835 1.13336   2
  -5  -7  -4 2.00944 1.55290   1
   5  -7   4 1.01410 1.36913   3
  -5   7  -4 3.35424 1.41452   4
  -5   7  -4 2.94840 1.50755   1
   5   7   4 1.86724 1.36229   4
  -7  -7  -4 13.0549  2.5482   1
  -7  -7  -4 14.3706  2.0344   2
   7  -7   4 15.1458  2.5972   3
  -7   7  -4 14.0281  2.1446   4
  -7   7  -4 13.7844  2.6110   1
   7   7   4 16.5871  2.8470   4
  -9  -7  -4 361.922  13.779   1
   9  -7   4 352.514  13.730   3
  -9   7  -4 330.508  13.527   1
   9   7   4 330.302  13.894   4
  -9   7  -4 354.364  13.359   4
 -11  -7  -4 33.5040  3.8755   1
  11  -7   4 35.4315  3.8350   3
 -11   7  -4 31.2723  3.7084   4
 -11   7  -4 29.2448  3.7582   1
  11   7   4 29.0547  3.9629   4
  13  -7   4 0.92245 2.65299   3
 -13  -7  -4 -2.1401  2.6684   1
 -13   7  -4 -1.9941  2.6426   4
  13   7   4 -2.9256  3.1056   4
  14  -8  -4 15.2218  4.0234   3
 -14  -8   4 10.9471  3.9209   4
 -14   8   4 25.3722  4.8719   4
 -12  -8   4 39.0504  4.4262   2
  12  -8  -4 26.2378  3.8369   3
 -12  -8   4 37.3760  4.1505   1
 -12  -8   4 39.8200  4.3573   4
 -12   8   4 37.2525  4.2252   4
 -10  -8   4 -0.9766  1.9560   3
  10  -8  -4 2.05697 2.19456   3
 -10  -8   4 -1.1088  2.0334   2
 -10  -8   4 0.82442 2.30203   1
 -10   8   4 -2.7556  2.0700   4
  10   8  -4 -1.1163  2.1456   4
  -8  -8   4 -0.1232  1.5098   3
  -8  -8   4 -1.4279  1.4581   2
   8  -8  -4 -2.1378  1.5186   2
   8  -8  -4 -2.0088  1.6801   3
   8   8  -4 -0.0015  1.6499   1
   8   8  -4 -0.4398  1.6448   4
  -8   8   4 1.01795 1.65614   4
  -6  -8   4 6.21002 1.87235   2
  -6  -8   4 4.95960 1.98384   3
   6  -8  -4 6.28832 1.82027   3
   6  -8  -4 2.75693 1.66585   2
   6   8  -4 5.21775 1.66078   4
  -6   8   4 6.07443 1.65214   1
   6   8  -4 0.89398 1.76348   1
  -6   8   4 4.65852 1.83972   4
   4  -8  -4 454.929  15.458   2
  -4  -8   4 444.892  15.102   3
   4  -8  -4 467.886  14.809   3
  -4  -8   4 447.807  15.720   2
   4   8  -4 428.141  14.525   4
  -4   8   4 450.983  15.651   4
  -4   8   4 462.845  15.099   1
   4   8  -4 445.109  15.517   1
  -2  -8   4 4.80046 1.49554   3
  -2  -8   4 4.68621 1.48707   2
   2  -8  -4 3.44615 1.12606   3
   2  -8  -4 4.15478 1.64229   2
   2   8  -4 3.99552 0.95425   4
   2   8  -4 1.74690 1.45228   1
  -2   8   4 2.32350 1.46042   4
  -2   8   4 2.97053 1.46942   1
   0  -8  -4 671.322  19.615   3
   0  -8   4 662.280  21.162   2
   0  -8  -4 632.730  21.161   2
   0  -8   4 678.080  21.269   3
   0   8  -4 660.754  19.793   4
   0   8   4 652.078  21.422   4
   0   8  -4 624.365  21.322   1
   0   8   4 678.098  21.238   1
  -2  -8  -4 0.39264 1.35531   1
   2  -8   4 1.94258 1.19294   2
  -2  -8  -4 2.69893 1.28495   2
   2  -8   4 0.70107 1.24568   3
  -2   8  -4 3.12503 1.50006   1
   2   8   4 1.14805 1.29938   4
  -2   8  -4 2.11776 0.97824   4
   4  -8   4 194.033   7.918   3
  -4  -8  -4 186.752   7.911   1
  -4  -8  -4 191.974   7.699   2
   4  -8   4 172.554   7.019   2
   4   8   4 186.527   8.127   4
  -4   8  -4 183.859   6.925   4
  -4   8  -4 155.963   7.644   1
   6  -8   4 99.9302  4.5920   2
  -6  -8  -4 97.0792  5.1497   2
  -6  -8  -4 98.5579  5.6627   1
   6  -8   4 96.0290  5.3907   3
   6   8   4 102.800   5.872   4
  -6   8  -4 98.6074  4.9221   4
  -6   8  -4 98.7021  5.6795   1
  -8  -8  -4 455.996  15.667   2
   8  -8   4 466.083  16.683   3
  -8  -8  -4 435.798  16.433   1
   8   8   4 417.032  16.752   4
  -8   8  -4 457.812  16.620   1
  -8   8  -4 429.198  15.851   4
  10  -8   4 2.32593 2.25690   3
 -10  -8  -4 3.94971 2.25664   1
 -10   8  -4 5.16577 2.48159   1
  10   8   4 6.29444 2.70128   4
 -10   8  -4 4.35314 2.50094   4
  12  -8   4 74.7780  5.9540   3
 -12  -8  -4 81.8566  6.0483   1
 -12   8  -4 87.3845  6.4749   1
  12   8   4 84.4459  6.5223   4
 -12   8  -4 90.9910  6.3402   4
 -14  -8  -4 88.3109  6.9011   1
  14  -8   4 83.7909  7.0679   3
 -14   8  -4 90.2386  7.0043   4
  14   8   4 82.4383  7.1180   4
  13  -9  -4 7.77188 3.19415   3
 -13   9   4 15.2373  4.0742   4
 -11  -9   4 374.751  15.137   2
  11  -9  -4 353.540  14.767   3
 -11   9   4 404.330  15.668   4
  11   9  -4 370.537  14.750   1
  -9  -9   4 165.546   7.636   3
  -9  -9   4 173.835   8.425   2
   9  -9  -4 162.375   7.942   3
   9  -9  -4 170.830   7.623   2
   9   9  -4 151.970   7.784   1
  -9   9   4 165.402   8.295   4
   7  -9  -4 63.6718  4.1722   2
  -7  -9   4 74.8729  4.8023   2
  -7  -9   4 72.2510  4.3208   3
   7  -9  -4 65.4361  4.2467   3
  -7   9   4 78.6707  4.4919   1
  -7   9   4 69.7431  4.7220   4
   7   9  -4 72.7989  4.6756   1
  -5  -9   4 97.8988  4.9879   3
   5  -9  -4 100.846   4.878   3
  -5  -9   4 84.7377  5.1875   2
   5  -9  -4 99.0939  5.2131   2
   5   9  -4 99.8539  5.4045   1
  -5   9   4 95.7424  5.2828   4
  -5   9   4 95.3804  4.9007   1
  -3  -9   4 43.1831  3.1229   3
   3  -9  -4 46.6385  2.7638   3
  -3  -9   4 43.7049  3.3769   2
   3  -9  -4 55.3050  3.5764   2
   3   9  -4 41.1005  3.3885   1
  -3   9   4 48.0825  3.3320   4
  -3   9   4 51.1109  3.3525   1
   1  -9  -4 4.95676 1.57256   2
  -1  -9   4 3.24918 1.55702   3
  -1  -9   4 3.58341 1.39665   2
  -1   9   4 3.14595 1.55760   1
  -1   9   4 5.32155 1.58219   4
   1   9  -4 2.71601 1.67751   1
   1  -9   4 862.442  26.675   3
   1  -9   4 823.342  26.503   2
  -1  -9  -4 891.697  26.953   2
   1   9   4 841.731  27.001   4
  -1   9  -4 791.615  26.812   1
   1   9   4 833.370  26.776   1
  -1   9  -4 821.083  25.239   4
  -3  -9  -4 15.1175  2.3886   2
   3  -9   4 17.9586  2.1700   2
   3  -9   4 19.6654  2.4035   3
  -3  -9  -4 16.3740  2.3791   1
  -3   9  -4 16.2797  2.2034   1
   3   9   4 19.0611  2.5224   4
  -3   9  -4 17.0601  1.7665   4
   5  -9   4 1.09838 1.29705   2
   5  -9   4 -0.7779  1.4617   3
  -5  -9  -4 -0.4191  1.4411   1
  -5  -9  -4 1.19942 1.66941   2
  -5   9  -4 0.80630 1.59656   4
   5   9   4 -0.8170  1.7107   4
  -5   9  -4 -0.1083  1.5767   1
  -7  -9  -4 91.2686  5.2167   2
  -7  -9  -4 85.8382  5.4430   1
   7  -9   4 82.2809  5.3755   3
  -7   9  -4 93.0168  5.0937   4
   7   9   4 90.6224  5.8472   4
  -7   9  -4 89.1683  5.7151   1
  -9  -9  -4 19.3007  2.9259   1
  -9  -9  -4 19.4309  3.1328   2
   9  -9   4 12.5585  3.2937   3
  -9   9  -4 15.5176  3.1455   4
  -9   9  -4 11.2244  3.0023   1
   9   9   4 13.0110  3.3738   4
 -11  -9  -4 161.846   8.804   1
  11  -9   4 156.003   8.771   3
 -11   9  -4 159.482   8.550   4
  11   9   4 165.810   9.217   4
 -11   9  -4 158.781   8.801   1
 -13  -9  -4 4.35604 3.17951   1
  13  -9   4 -0.2265  3.2271   3
  13   9   4 -0.4792  3.6088   4
 -13   9  -4 4.15294 3.36055   4
  14 -10  -4 25.3075  5.0200   3
 -14  10   4 33.1020  5.0266   4
  12 -10  -4 26.8641  3.8315   3
 -12 -10   4 29.2445  4.2278   2
  12  10  -4 35.3341  4.4057   1
 -12  10   4 36.7745  4.5201   4
 -10 -10   4 168.516   8.936   2
  10 -10  -4 167.253   8.553   3
 -10  10   4 177.816   8.995   4
  10  10  -4 179.814   8.799   1
  -8 -10   4 20.5996  2.9570   2
   8 -10  -4 25.9587  3.1341   3
   8 -10  -4 26.2041  3.0297   2
   8  10  -4 24.4240  3.1622   1
  -8  10   4 24.7306  3.1824   4
   6 -10  -4 128.998   6.482   2
  -6 -10   4 133.426   6.197   3
  -6 -10   4 105.385   6.344   2
   6 -10  -4 122.494   5.973   3
  -6  10   4 123.641   6.126   1
   6  10  -4 134.877   6.776   1
  -6  10   4 126.528   6.570   4
  -4 -10   4 129.180   6.692   2
   4 -10  -4 137.071   6.579   2
  -4 -10   4 130.938   6.018   3
   4 -10  -4 136.256   5.773   3
  -4  10   4 124.365   6.347   4
   4  10  -4 128.722   6.604   1
  -4  10   4 120.222   6.047   1
   2 -10  -4 -0.7327  1.3366   2
  -2 -10   4 3.67121 1.68427   2
  -2 -10   4 1.36410 1.70848   3
  -2  10   4 4.37267 1.65097   4
   2  10  -4 2.69227 1.55245   1
  -2  10   4 0.56947 1.49425   1
   0 -10  -4 9.39256 2.08255   2
   0 -10   4 8.20644 2.00391   2
   0 -10   4 9.92844 2.12029   3
   0  10   4 5.00073 1.89452   4
   0  10   4 8.51595 2.21845   1
   0  10  -4 9.32484 2.22827   1
   2 -10   4 114.478   5.595   2
  -2 -10  -4 112.282   5.811   2
   2 -10   4 107.439   5.523   3
   2  10   4 104.857   5.683   4
   2  10   4 99.8459  5.6618   1
  -2  10  -4 103.935   5.767   1
  -4 -10  -4 8.95690 2.27054   2
   4 -10   4 7.33321 2.34274   3
   4 -10   4 9.20648 2.05181   2
  -4 -10  -4 6.69071 2.08068   1
   4  10   4 10.0078  2.4840   4
  -4  10  -4 7.63664 2.20968   1
  -6 -10  -4 8.58002 2.54517   1
  -6 -10  -4 3.18675 1.93374   2
   6 -10   4 3.25293 2.25883   3
   6  10   4 6.76128 2.44437   4
  -6  10  -4 10.2124  2.7335   1
  -8 -10  -4 4.52290 2.37124   1
  -8 -10  -4 5.29887 2.31891   2
   8 -10   4 3.06685 2.40602   3
  -8  10  -4 -1.0739  2.5693   1
   8  10   4 4.16144 2.63705   4
 -10 -10  -4 116.454   7.294   1
  10 -10   4 112.233   7.220   3
 -10  10  -4 113.540   7.311   1
  10  10   4 117.243   7.590   4
  12 -10   4 14.1039  4.5214   3
 -12 -10  -4 18.5306  4.1446   1
  12  10   4 17.6554  4.5741   4
  13 -11  -4 11.1984  4.1030   3
 -13  11   4 9.47446 4.22229   4
  11 -11  -4 6.08344 3.07243   3
 -11 -11   4 13.2727  4.0455   2
  11  11  -4 3.07680 3.09813   1
 -11  11   4 8.74702 3.44368   4
   9 -11  -4 8.17480 2.80388   3
  -9 -11   4 12.8673  3.2707   2
  -9  11   4 16.5144  3.5227   4
   9  11  -4 9.78839 3.16022   1
   7 -11  -4 80.5092  4.9838   3
   7 -11  -4 88.3363  5.4012   2
  -7 -11   4 76.9377  5.4627   2
  -7  11   4 85.0570  5.5361   4
  -7  11   4 94.2002  5.3685   1
   7  11  -4 81.9946  5.4850   1
   5 -11  -4 683.615  22.511   2
  -5 -11   4 652.577  22.933   2
  -5  11   4 628.475  22.471   4
  -5  11   4 696.152  22.358   1
   5  11  -4 654.126  22.855   1
  -3 -11   4 2.35865 1.82555   2
   3 -11  -4 4.71973 2.10587   2
  -3 -11   4 3.18534 1.94193   3
   3  11  -4 5.38704 2.10225   1
  -3  11   4 3.74465 1.93822   1
  -3  11   4 4.78759 1.92048   4
  -1 -11   4 242.762   9.907   2
   1 -11  -4 210.052   9.567   2
  -1 -11   4 235.132   9.309   3
  -1  11   4 229.369   9.546   4
   1  11  -4 230.151  10.025   1
  -1  11   4 240.878   9.752   1
   1 -11   4 29.3639  2.9933   3
  -1 -11  -4 28.3679  3.2457   2
   1 -11   4 34.3701  3.1543   2
   1  11   4 33.6935  3.2700   1
  -1  11  -4 32.2203  3.3996   1
   1  11   4 32.7413  3.1612   4
  -3 -11  -4 93.1615  5.5873   2
   3 -11   4 103.676   5.450   2
   3 -11   4 97.5207  5.5153   3
  -3  11  -4 96.5083  5.8581   1
   3  11   4 106.180   5.882   4
   3  11   4 98.7227  5.8146   1
   5 -11   4 14.7251  3.1631   3
  -5 -11  -4 15.5911  2.8755   1
   5 -11   4 14.7847  2.7152   2
  -5 -11  -4 17.6258  2.9538   2
  -5  11  -4 18.2786  3.1341   1
   5  11   4 19.5768  3.2686   4
   7 -11   4 214.105   9.939   3
  -7 -11  -4 223.645   9.753   2
  -7 -11  -4 206.201  10.046   1
   7  11   4 213.724  10.245   4
  -7  11  -4 199.952  10.094   1
  -9 -11  -4 44.6198  4.5622   1
  -9 -11  -4 47.8380  4.5278   2
   9 -11   4 52.4860  5.0103   3
   9  11   4 49.1797  5.1340   4
  -9  11  -4 47.1052  4.8704   1
  11 -11   4 30.2654  5.0270   3
 -11 -11  -4 30.6724  4.8441   1
  11  11   4 35.7020  5.4782   4
 -11  11  -4 41.1905  5.1446   1
 -12 -12   4 69.9443  6.1023   2
  12 -12  -4 49.5934  5.2592   3
  12  12  -4 50.6788  5.5189   1
 -12  12   4 43.2619  5.4914   4
 -10 -12   4 -3.4639  2.6464   2
  10 -12  -4 0.11270 2.69181   3
  10  12  -4 -3.9997  2.7466   1
  -8 -12   4 10.1773  3.1675   2
   8 -12  -4 13.3779  3.0499   2
   8 -12  -4 12.2709  3.4487   3
   8  12  -4 10.9445  3.2171   1
  -8  12   4 12.1550  3.1213   4
   6 -12  -4 3.00192 2.36904   2
  -6 -12   4 2.94255 2.61624   2
   6  12  -4 7.48021 2.60906   1
  -6  12   4 8.96525 2.59038   4
  -6  12   4 5.84940 2.47440   1
   4 -12  -4 429.198  15.908   2
  -4 -12   4 399.867  16.035   2
   4  12  -4 423.673  16.204   1
  -4  12   4 435.799  15.805   4
  -4  12   4 437.167  15.753   1
   2 -12  -4 359.553  14.091   2
  -2 -12   4 384.942  14.441   2
  -2  12   4 345.525  13.612   4
   2  12  -4 373.184  14.382   1
  -2  12   4 364.698  13.917   1
   0 -12  -4 575.893  20.227   2
   0 -12   4 592.285  19.578   3
   0 -12   4 567.962  20.008   2
   0  12   4 567.310  19.790   4
   0  12  -4 563.535  20.294   1
   0  12   4 562.240  20.044   1
  -2 -12  -4 187.716   8.862   2
   2 -12   4 203.969   8.745   3
   2 -12   4 186.725   8.676   2
   2  12   4 184.842   8.823   1
   2  12   4 191.842   8.695   4
  -2  12  -4 187.543   9.009   1
  -4 -12  -4 30.2537  3.4629   2
   4 -12   4 30.9700  2.9913   2
   4 -12   4 32.8965  3.4755   3
   4  12   4 30.0474  3.4780   4
  -4  12  -4 32.2265  3.7824   1
   4  12   4 23.2918  3.2755   1
   6 -12   4 699.210  23.773   3
  -6 -12  -4 664.943  23.387   2
  -6 -12  -4 682.882  24.043   1
  -6  12  -4 671.744  24.026   1
   6  12   4 654.568  23.927   4
  -8 -12  -4 2.58911 2.67642   2
   8 -12   4 -1.9455  2.5705   3
  -8 -12  -4 -0.9629  2.2710   1
  -8  12  -4 -1.8516  2.6765   1
   8  12   4 2.91299 3.42337   4
  10 -12   4 159.979   9.271   3
 -10 -12  -4 148.970   8.920   1
  10  12   4 156.603   9.532   4
 -10  12  -4 172.973   9.589   1
 -11 -13   4 69.3895  6.3564   2
 -11  13   4 63.3334  5.9988   4
  11  13  -4 66.4858  6.2005   1
  -9 -13   4 2.34117 2.70539   2
  -9  13   4 -2.2666  2.6639   4
   9  13  -4 3.71124 3.02820   1
   7 -13  -4 9.27057 3.20613   2
  -7 -13   4 8.41253 3.00603   2
  -7  13   4 12.3615  3.3088   4
   7  13  -4 11.7264  3.2618   1
   5 -13  -4 145.406   7.655   2
  -5 -13   4 132.140   7.865   2
  -5  13   4 147.539   7.666   1
   5  13  -4 145.334   7.991   1
  -5  13   4 140.435   7.441   4
   3 -13  -4 49.7256  4.2882   2
  -3 -13   4 50.6440  4.3259   2
  -3  13   4 45.4864  4.1361   1
  -3  13   4 46.5611  4.0668   4
   3  13  -4 47.4262  4.3705   1
  -1 -13   4 223.131  10.213   2
   1 -13  -4 208.168   9.932   2
   1  13  -4 232.093  10.329   1
  -1  13   4 225.914  10.037   1
  -1  13   4 215.580   9.516   4
   1 -13   4 45.6867  4.1555   2
  -1 -13  -4 47.2549  4.1888   2
   1 -13   4 62.3174  4.5234   3
  -1  13  -4 58.4588  4.6127   1
   1  13   4 56.5206  4.3441   4
   1  13   4 58.8726  4.7494   1
   3 -13   4 54.4563  4.4333   3
  -3 -13  -4 54.6466  4.6120   2
   3 -13   4 50.6320  4.1655   2
   3  13   4 61.4684  4.8485   1
  -3  13  -4 55.9267  4.7449   1
   3  13   4 56.9948  4.6442   4
   5 -13   4 201.260   9.071   2
  -5 -13  -4 188.101   9.394   2
   5 -13   4 187.384   9.262   3
  -5  13  -4 213.783  10.195   1
   5  13   4 196.581   9.732   4
   5  13   4 196.315   9.828   1
  -7 -13  -4 -3.0768  2.3444   2
  -7 -13  -4 -3.9617  2.6202   1
   7 -13   4 3.26951 2.95150   3
   7  13   4 2.81978 2.83721   1
  -7  13  -4 -2.3331  2.7252   1
   9 -13   4 105.552   7.073   3
  -9 -13  -4 102.907   6.875   2
  -9 -13  -4 83.3206  6.8827   1
  -9  13  -4 96.3474  7.2714   1
 -10 -14   4 69.8153  6.3488   2
  10  14  -4 69.3328  6.1800   1
  -8 -14   4 217.990  11.396   2
   8 -14  -4 242.030  11.228   2
   8  14  -4 248.652  11.874   1
  -6 -14   4 26.4930  4.5034   2
   6 -14  -4 33.4931  4.0179   2
   6  14  -4 29.2917  4.5175   1
  -6  14   4 25.2285  3.6142   1
   4 -14  -4 16.4559  3.3112   2
  -4 -14   4 12.3208  3.3048   2
   4  14  -4 10.6429  3.2787   1
  -4  14   4 8.89078 2.98560   1
  -2 -14   4 100.967   6.532   2
   2 -14  -4 99.9742  6.3946   2
   2  14  -4 104.090   6.767   1
  -2  14   4 101.377   6.392   1
   0 -14   4 84.6512  5.8045   2
   0 -14  -4 74.9865  5.5814   2
   0  14  -4 85.3533  5.9323   1
   0  14   4 78.2496  5.6240   1
  -2 -14  -4 27.8120  3.4832   2
   2 -14   4 33.8271  3.7580   2
   2  14   4 36.2727  4.0569   1
  -2  14  -4 27.2606  3.6497   1
  -4 -14  -4 13.8539  3.5098   2
   4 -14   4 11.4250  3.0946   3
   4 -14   4 15.8401  3.3949   2
  -4  14  -4 10.2856  3.6589   1
   4  14   4 13.7313  3.3273   1
   6 -14   4 2.85237 2.95905   3
  -6 -14  -4 -0.7942  2.2080   2
  -6  14  -4 1.81884 2.71226   1
   6  14   4 0.07456 2.50653   1
  -8 -14  -4 40.9358  5.0409   2
   8 -14   4 45.1386  5.2676   3
  -8  14  -4 43.7482  5.4388   1
   8  14   4 43.6131  4.9735   1
  -9 -15   4 30.9106  4.6251   2
   9  15  -4 34.1095  5.4591   1
   7 -15  -4 30.7958  4.1072   2
  -7 -15   4 25.2103  4.5701   2
   7  15  -4 29.3711  4.9225   1
   5 -15  -4 163.579   8.747   2
  -5 -15   4 149.708   8.966   2
  -5  15   4 147.624   8.365   1
   5  15  -4 145.409   8.731   1
   3 -15  -4 26.6713  3.6543   2
  -3 -15   4 28.9763  4.2735   2
   3  15  -4 32.0276  4.8494   1
  -3  15   4 27.2191  4.3002   1
   1 -15  -4 8.73320 3.11411   2
  -1 -15   4 14.0619  3.5029   2
   1  15  -4 12.4717  3.4913   1
  -1  15   4 11.3808  3.3985   1
   1 -15   4 182.384   9.096   2
  -1 -15  -4 163.511   8.976   2
  -1  15  -4 164.557   9.058   1
   1  15   4 171.003   9.096   1
   3 -15   4 9.76108 3.22171   2
  -3 -15  -4 9.81181 3.26216   2
   3  15   4 8.85377 3.37354   1
  -3  15  -4 4.39392 3.03318   1
  -5 -15  -4 6.26620 2.96626   2
   5  15   4 10.5340  3.5102   1
  -5  15  -4 -0.2790  3.0945   1
  -7 -15  -4 2.56163 3.14118   2
   7 -15   4 5.76471 3.75882   3
  -7  15  -4 1.94958 3.25633   1
   7  15   4 8.44927 3.64094   1
  -6 -16   4 18.0745  4.1461   2
   6 -16  -4 25.3112  4.5192   2
   6  16  -4 15.7188  4.4062   1
  -4 -16   4 11.0092  3.9199   2
   4 -16  -4 14.4392  3.9816   2
   4  16  -4 15.9944  3.9060   1
  -4  16   4 15.9971  4.2046   1
  -2 -16   4 34.5126  4.3674   2
   2 -16  -4 30.7719  4.0504   2
  -2  16   4 33.9217  4.4625   1
   2  16  -4 45.2554  4.7755   1
   0 -16   4 -2.6228  2.7909   2
   0 -16  -4 -1.7662  2.3547   2
   0  16   4 1.55239 3.01764   1
   0  16  -4 0.57798 2.89024   1
  -2 -16  -4 36.6056  4.6037   2
   2 -16   4 32.3691  4.3873   2
  -2  16  -4 28.2645  4.1869   1
   2  16   4 37.4869  4.5930   1
  -4 -16  -4 25.5503  4.6091   2
   4 -16   4 30.9357  4.3389   2
   4  16   4 31.2502  5.2101   1
  -4  16  -4 34.0666  4.7221   1
  -6 -16  -4 0.15803 3.48708   2
   6  16   4 10.2923  3.9871   1
  -6  16  -4 -3.4643  3.5470   1
   5 -17  -4 41.5672  5.1188   2
  -3 -17   4 -0.7197  3.2700   2
   3 -17  -4 -3.6750  3.0091   2
  -3  17   4 -0.9169  3.2480   1
   3  17  -4 1.87467 2.79464   1
   1 -17  -4 -4.1026  2.8075   2
  -1 -17   4 -2.3169  2.6573   2
  -1  17   4 0.31758 3.29964   1
   1 -17   4 175.815   9.878   2
  -1 -17  -4 146.367   9.238   2
   1  17   4 170.535   9.864   1
  -1  17  -4 187.478  10.263   1
  -3 -17  -4 21.9993  4.6660   2
   3 -17   4 29.7161  5.1001   2
  -3  17  -4 28.9287  5.1354   1
   3  17   4 17.0729  4.3573   1
 -16   0   5 -4.2611  3.3478   4
 -14   0   5 4.94940 2.50832   4
  14   0  -5 -0.5168  2.2223   3
 -12   0   5 -2.5374  1.6473   4
  10   0  -5 0.04961 1.40625   2
  10   0  -5 0.44845 1.39000   3
 -10   0   5 -0.2185  1.6307   4
  -8   0   5 -0.2334  0.8212   1
  -8   0   5 -0.4063  1.2317   3
   8   0  -5 -0.2034  1.2870   2
  -8   0   5 -0.5075  0.9859   4
  -6   0   5 1.17616 0.64292   1
  -6   0   5 0.66115 0.96219   4
  -6   0   5 0.05933 0.84888   3
   6   0  -5 0.14669 1.03827   2
  -4   0   5 -0.9969  0.6764   4
   4   0  -5 0.04863 0.34978   1
  -4   0   5 0.70407 0.75012   3
   4   0  -5 -0.4609  0.8535   2
   2   0  -5 0.10772 0.70471   2
  -2   0   5 -0.7075  0.6144   3
   2   0  -5 1.66974 0.52946   1
  -2   0   5 -0.8862  0.5648   4
   0   0  -5 0.42700 0.57353   2
   0   0  -5 0.47327 0.56058   1
   0   0   5 -0.0800  0.5454   3
   0   0   5 0.57257 0.58435   4
   2   0   5 0.42474 0.64760   3
   2   0   5 0.12900 0.58361   4
  -2   0  -5 1.85351 0.81071   1
  -2   0  -5 -0.0050  0.4539   2
  -4   0  -5 1.13296 0.92749   4
   4   0   5 0.36897 0.79283   3
  -4   0  -5 0.07300 0.80063   1
  -4   0  -5 0.87805 0.41354   2
  -6   0  -5 -1.2818  1.0117   1
   6   0   5 -1.3331  0.8937   3
  -6   0  -5 0.31856 1.03745   4
  -8   0  -5 -0.4629  1.1888   1
   8   0   5 -0.1042  1.1799   3
  -8   0  -5 -0.0312  1.2836   4
 -10   0  -5 0.22168 1.56482   1
  10   0   5 0.38149 1.60691   3
 -10   0  -5 1.25464 1.73543   4
  12   0   5 -1.9128  1.9529   3
 -12   0  -5 -2.7478  2.0636   4
 -12   0  -5 -0.7455  2.1205   1
 -14   0  -5 -1.5293  2.5848   4
 -14   0  -5 -1.3380  3.1042   1
  14   0   5 1.94834 2.97453   3
  16   0   5 -2.3642  3.4297   3
  15  -1  -5 220.130  10.980   3
 -15  -1   5 217.626  11.302   4
  15   1  -5 239.074  11.216   3
 -15   1   5 214.834  11.255   4
  13  -1  -5 218.127  10.299   3
 -13  -1   5 229.339  10.740   4
 -13   1   5 227.831  10.761   4
  13   1  -5 240.055  10.560   3
  11  -1  -5 17.0334  2.5101   3
 -11  -1   5 13.8242  2.5952   4
  11   1  -5 18.9268  2.5689   3
  11   1  -5 19.7929  2.5046   2
 -11   1   5 19.0444  2.8034   4
   9  -1  -5 195.954   8.408   3
  -9  -1   5 190.630   8.389   4
  -9  -1   5 214.448   8.599   3
  -9  -1   5 207.075   7.299   1
   9  -1  -5 222.249   8.231   2
   9   1  -5 199.525   8.238   2
  -9   1   5 195.330   8.599   4
  -7  -1   5 2454.47   72.31   4
  -7  -1   5 2457.32   71.99   3
  -7  -1   5 2516.51   70.58   1
   7  -1  -5 2306.12   71.19   2
  -7   1   5 2376.11   71.91   3
  -7   1   5 2519.80   70.28   1
  -7   1   5 2437.43   72.46   4
   7   1  -5 2381.92   71.43   2
  -5  -1   5 171.962   6.789   3
   5  -1  -5 171.621   6.750   2
  -5  -1   5 182.079   6.683   4
  -5  -1   5 182.624   5.872   1
   5   1  -5 176.987   6.923   2
  -5   1   5 181.724   6.789   3
  -5   1   5 189.415   6.959   4
   3  -1  -5 496.480  15.597   2
  -3  -1   5 517.269  15.312   4
  -3  -1   5 474.147  15.545   3
  -3   1   5 495.348  15.616   4
   3   1  -5 510.499  14.764   1
   3   1  -5 483.863  15.625   2
  -3   1   5 484.461  15.397   3
  -1  -1   5 0.85558 0.45981   4
   1  -1  -5 -0.5898  0.4292   2
   1  -1  -5 0.75328 0.44682   1
  -1  -1   5 0.68302 0.60342   3
  -1   1   5 0.77675 0.55429   3
   1   1  -5 0.97347 0.57950   1
  -1   1   5 0.23352 0.50262   4
   1   1  -5 -0.0424  0.6443   2
  -1  -1  -5 459.114  14.117   2
  -1  -1  -5 471.747  14.466   1
   1  -1   5 442.186  14.451   3
   1  -1   5 483.063  14.341   4
   1   1   5 459.879  14.683   4
  -1   1  -5 451.139  14.124   2
   1   1   5 473.762  14.219   3
  -1   1  -5 474.903  14.619   1
  -3  -1  -5 4440.42  124.62   2
   3  -1   5 4419.91  126.12   3
  -3  -1  -5 4452.20  126.09   1
  -3   1  -5 4242.06  126.83   4
   3   1   5 4396.00  125.81   3
   3   1   5 4194.61  127.10   4
  -3   1  -5 4274.42  126.17   1
  -3   1  -5 4437.80  124.78   2
  -5  -1  -5 464.046  13.966   2
  -5  -1  -5 444.628  15.688   4
  -5  -1  -5 484.687  15.657   1
   5  -1   5 463.906  15.300   3
  -5   1  -5 476.591  15.789   1
  -5   1  -5 487.090  15.681   4
   5   1   5 472.897  15.078   3
  -7  -1  -5 -0.0392  1.1789   1
   7  -1   5 0.50359 1.14596   3
  -7  -1  -5 0.74813 1.41705   4
   7   1   5 -1.0502  1.0413   3
  -7   1  -5 1.43200 1.22251   4
  -7   1  -5 -0.4284  1.4014   1
   9  -1   5 6.60994 2.05105   3
  -9  -1  -5 8.23894 2.09786   4
  -9  -1  -5 2.64487 1.78778   1
  -9   1  -5 7.14018 1.94604   1
   9   1   5 5.88815 1.88299   3
  -9   1  -5 5.88657 1.97006   4
 -11  -1  -5 310.553  13.169   4
  11  -1   5 305.277  12.471   3
 -11  -1  -5 329.658  12.788   1
 -11   1  -5 322.279  12.719   1
 -11   1  -5 315.186  13.108   4
  11   1   5 299.324  12.147   3
 -13  -1  -5 45.9546  4.7809   4
  13  -1   5 49.3664  4.6685   3
 -13  -1  -5 49.7736  4.5018   1
 -13   1  -5 41.5926  4.4142   4
  13   1   5 47.1807  4.2794   3
 -13   1  -5 51.5843  4.4931   1
  15  -1   5 1.52325 3.23830   3
 -15  -1  -5 6.00015 3.21541   4
 -15  -1  -5 13.8949  4.2142   1
 -15   1  -5 12.1791  3.7869   1
  15   1   5 16.1435  3.8777   3
 -15   1  -5 11.9203  4.0212   4
  16  -2  -5 55.9962  5.5439   3
 -16  -2   5 70.3387  6.3079   4
 -16   2   5 49.2445  5.4650   4
  16   2  -5 59.5800  5.7250   3
  14  -2  -5 1.14621 2.28554   3
 -14  -2   5 1.81493 2.66464   4
 -14   2   5 -1.4597  2.4772   4
  14   2  -5 0.02551 2.17055   3
 -12  -2   5 124.778   7.067   4
  12  -2  -5 128.268   6.971   3
 -12   2   5 131.739   7.336   4
  12   2  -5 131.442   6.948   3
 -10  -2   5 113.924   6.096   3
 -10  -2   5 117.185   6.151   4
  10  -2  -5 121.427   5.581   2
  10  -2  -5 124.462   6.290   3
  10   2  -5 106.216   5.802   2
 -10   2   5 122.122   6.399   4
  -8  -2   5 565.686  19.042   3
  -8  -2   5 524.364  18.868   4
   8  -2  -5 572.079  18.493   2
   8  -2  -5 564.844  19.043   3
  -8  -2   5 583.654  17.900   1
   8   2  -5 564.367  18.915   2
  -8   2   5 612.874  17.443   1
  -8   2   5 584.309  19.379   4
   6  -2  -5 1034.49   32.19   2
  -6  -2   5 1066.07   32.66   3
  -6  -2   5 1067.25   31.59   1
  -6  -2   5 1097.30   32.59   4
  -6   2   5 1066.70   32.92   4
  -6   2   5 1078.97   32.62   3
  -6   2   5 1067.02   31.06   1
   6   2  -5 1047.79   32.51   2
  -4  -2   5 18.8428  1.6526   3
   4  -2  -5 19.9578  1.6974   2
  -4  -2   5 17.1182  1.4168   4
   4   2  -5 17.1726  1.7010   2
  -4   2   5 16.6664  1.5131   3
   4   2  -5 18.7183  1.2719   1
  -4   2   5 17.7685  1.6889   4
  -2  -2   5 35.2723  2.1335   3
   2  -2  -5 32.8543  1.4336   1
   2  -2  -5 32.4586  2.0024   2
  -2  -2   5 29.4399  1.4880   4
   2   2  -5 33.7198  2.1025   2
  -2   2   5 31.1490  1.9722   4
  -2   2   5 32.4165  1.7730   3
   2   2  -5 34.9372  1.7649   1
   0  -2  -5 223.966   7.636   1
   0  -2  -5 247.749   7.865   2
   0  -2   5 236.701   7.348   4
   0  -2   5 230.269   8.081   3
   0  -2   5 235.719   7.792   2
   0   2   5 230.856   8.094   4
   0   2   5 239.589   7.430   3
   0   2  -5 236.339   7.870   1
  -2  -2  -5 339.777  10.294   2
   2  -2   5 332.358  10.801   3
  -2  -2  -5 313.770  10.714   1
  -2   2  -5 314.456  10.855   1
   2   2   5 314.675  10.967   4
  -2   2  -5 327.795  10.123   2
   2   2   5 323.163  10.105   3
  -2   2  -5 337.251  10.433   4
  -4  -2  -5 1217.64   37.41   1
  -4  -2  -5 1265.67   36.19   2
   4  -2   5 1139.87   37.24   3
  -4   2  -5 1241.47   37.43   4
  -4   2  -5 1246.62   37.63   1
   4   2   5 1240.24   36.70   3
   4   2   5 1290.67   38.00   4
  -4   2  -5 1276.68   35.92   2
  -6  -2  -5 37.9509  1.9791   2
   6  -2   5 37.8834  2.7726   3
  -6  -2  -5 39.8820  2.9850   1
  -6  -2  -5 43.0748  3.0716   4
  -6   2  -5 42.0119  2.9323   4
  -6   2  -5 40.4616  3.0851   1
   6   2   5 36.9271  2.4077   3
  -8  -2  -5 0.35757 1.26379   1
   8  -2   5 1.29952 1.35444   3
  -8  -2  -5 -0.2950  1.6152   4
   8   2   5 0.90645 1.29330   3
  -8   2  -5 0.37866 1.28877   1
  -8   2  -5 0.61761 1.41119   4
  10  -2   5 149.547   7.511   3
 -10  -2  -5 164.608   7.758   1
 -10  -2  -5 148.987   7.778   4
  10   2   5 162.238   7.185   3
 -10   2  -5 155.257   7.522   1
 -10   2  -5 151.229   7.725   4
 -12  -2  -5 7.57575 2.81177   1
 -12  -2  -5 9.31457 2.71486   4
  12  -2   5 10.4760  2.9946   3
 -12   2  -5 2.83241 2.27827   1
  12   2   5 3.24207 2.32340   3
 -12   2  -5 3.58667 2.32835   4
  14  -2   5 381.449  15.204   3
 -14  -2  -5 345.569  15.473   4
 -14  -2  -5 364.100  14.967   1
  14   2   5 338.703  14.204   3
 -14   2  -5 322.355  15.014   4
 -14   2  -5 356.492  14.566   1
  15  -3  -5 7.66497 3.05019   3
 -15  -3   5 8.70432 3.26315   4
  15   3  -5 5.69778 3.24750   3
 -15   3   5 4.22439 2.76629   4
 -13  -3   5 6.19831 2.50804   4
  13  -3  -5 8.98460 2.68826   3
 -13   3   5 1.24539 2.47160   4
  13   3  -5 7.39420 2.83954   3
 -11  -3   5 4.19607 2.10232   4
  11  -3  -5 -0.3789  1.8344   3
  11   3  -5 3.00864 1.94634   3
  11   3  -5 4.87649 2.31066   2
 -11   3   5 0.84491 1.94218   4
   9  -3  -5 1967.46   59.32   3
   9  -3  -5 1929.77   58.11   2
  -9  -3   5 2014.09   59.38   3
  -9  -3   5 1885.34   59.46   4
  -9  -3   5 1989.52   58.03   1
  -9   3   5 1967.90   59.94   4
   9   3  -5 1987.54   58.92   2
   7  -3  -5 30.4654  2.4436   3
  -7  -3   5 30.4821  2.4129   4
   7  -3  -5 27.4023  2.2621   2
  -7  -3   5 33.3113  2.2306   1
  -7  -3   5 31.8199  2.6361   3
   7   3  -5 33.8095  2.6680   2
  -7   3   5 35.0343  1.8262   1
  -7   3   5 29.6325  2.6161   4
  -5  -3   5 770.842  23.248   4
  -5  -3   5 776.461  23.579   3
   5  -3  -5 770.429  23.329   2
  -5  -3   5 745.514  23.587   2
   5  -3  -5 767.754  23.374   3
  -5   3   5 730.202  22.194   1
   5   3  -5 742.112  22.794   1
  -5   3   5 731.998  23.779   4
  -3  -3   5 4.78126 1.16533   3
   3  -3  -5 5.88165 1.13794   2
  -3  -3   5 5.13933 0.73200   4
  -3  -3   5 6.66696 1.23864   2
  -3   3   5 6.77569 1.03828   3
  -3   3   5 5.05057 0.66668   1
   3   3  -5 5.34463 1.03152   1
  -3   3   5 4.67052 1.07390   4
   1  -3  -5 2046.11   60.90   2
   1  -3  -5 2178.42   60.80   1
  -1  -3   5 2167.51   62.02   4
  -1  -3   5 2137.31   61.01   2
  -1  -3   5 2005.02   61.53   3
   1   3  -5 2050.86   61.05   1
  -1   3   5 2005.56   61.84   4
  -1   3   5 2171.08   60.76   3
   1  -3   5 2843.51   83.54   3
  -1  -3  -5 2948.48   82.71   2
  -1  -3  -5 3048.03   83.20   1
   1  -3   5 2981.69   82.60   2
  -1   3  -5 2754.77   83.25   4
   1   3   5 2701.29   82.80   3
  -1   3  -5 2782.00   83.29   1
  -3  -3  -5 41.0020  2.6188   1
  -3  -3  -5 45.2068  2.3005   2
   3  -3   5 45.2852  2.7189   3
   3  -3   5 44.6965  2.0531   2
  -3   3  -5 44.4925  2.8232   1
   3   3   5 44.4643  2.8471   4
   3   3   5 45.5924  2.0270   3
  -3   3  -5 39.0877  2.2877   4
   5  -3   5 2171.96   62.66   2
  -5  -3  -5 2146.75   63.12   2
   5  -3   5 2073.61   64.55   3
  -5  -3  -5 2164.50   64.61   1
  -5   3  -5 2241.66   64.84   4
   5   3   5 2124.66   63.66   3
   5   3   5 2281.09   65.55   4
  -5   3  -5 2242.75   64.89   1
   7  -3   5 69.9627  4.1629   3
  -7  -3  -5 68.2441  4.2011   1
  -7  -3  -5 77.9413  3.3573   2
   7   3   5 70.1938  4.4504   4
  -7   3  -5 73.4986  4.4483   1
   7   3   5 75.8191  3.7544   3
  -7   3  -5 70.4215  4.1937   4
   9  -3   5 78.4974  5.0201   3
  -9  -3  -5 80.7788  5.0027   1
  -9  -3  -5 89.6445  5.5128   4
  -9   3  -5 81.6958  5.1199   4
   9   3   5 86.2019  4.5625   3
  -9   3  -5 85.0371  5.2486   1
 -11  -3  -5 5.29633 2.55250   4
 -11  -3  -5 3.98700 2.30808   1
  11  -3   5 2.77344 2.13228   3
  11   3   5 4.73682 2.14580   3
 -11   3  -5 1.36671 2.15882   1
 -11   3  -5 7.78457 2.65964   4
 -13  -3  -5 3.91460 2.61450   1
  13  -3   5 -0.7242  2.5790   3
 -13  -3  -5 1.23043 2.37457   4
  13   3   5 -0.0417  2.3061   3
 -13   3  -5 2.33751 2.70464   4
 -13   3  -5 0.63766 2.49127   1
 -15  -3  -5 44.0942  4.9255   1
 -15  -3  -5 43.8898  5.1853   4
  15  -3   5 44.1160  4.9731   3
 -15   3  -5 36.0468  4.6146   4
 -16  -4   5 -0.1662  2.9214   4
  16  -4  -5 -3.3911  2.8980   3
 -16   4   5 3.22954 3.41694   4
 -14  -4   5 6.46425 3.46324   4
  14  -4  -5 7.78927 2.94963   3
  14   4  -5 11.9974  3.2574   3
 -12  -4   5 149.618   7.993   4
  12  -4  -5 154.588   7.935   3
  12   4  -5 152.602   7.609   3
 -12   4   5 149.779   8.072   4
 -10  -4   5 35.7951  3.2992   3
 -10  -4   5 31.8252  3.2196   4
 -10  -4   5 33.2341  2.8754   1
  10  -4  -5 31.5622  2.8357   2
  10  -4  -5 31.5577  3.1279   3
  10   4  -5 33.6378  3.2198   2
 -10   4   5 30.3193  3.2764   4
  -8  -4   5 1203.02   34.51   1
  -8  -4   5 1203.43   35.45   4
   8  -4  -5 1197.21   34.64   2
   8  -4  -5 969.233  34.873   3
  -8  -4   5 1145.62   35.26   3
  -8   4   5 1117.80   35.73   4
   8   4  -5 1090.92   35.08   2
   6  -4  -5 175.803   7.098   3
   6  -4  -5 186.114   7.152   2
  -6  -4   5 188.568   7.540   2
  -6  -4   5 186.511   7.035   4
  -6   4   5 172.976   6.159   1
   6   4  -5 189.952   6.856   1
  -6   4   5 177.663   7.476   4
   4  -4  -5 96.0631  4.0378   3
   4  -4  -5 85.1037  4.1683   2
  -4  -4   5 90.1024  4.2859   3
  -4  -4   5 102.106   4.586   2
  -4  -4   5 94.8146  3.7817   4
   4   4  -5 90.2979  3.9665   1
  -4   4   5 86.8455  4.3534   4
  -4   4   5 98.3535  3.5554   1
   2  -4  -5 861.644  25.137   3
  -2  -4   5 856.177  26.030   3
   2  -4  -5 823.685  25.710   2
   2  -4  -5 822.640  25.177   1
  -2  -4   5 834.393  25.821   2
  -2  -4   5 866.394  24.943   4
  -2   4   5 840.758  25.196   1
   2   4  -5 853.312  25.669   1
  -2   4   5 851.415  26.204   4
   0  -4   5 45.6957  2.7081   3
   0  -4  -5 43.5465  2.5169   2
   0  -4   5 47.8311  2.5401   2
   0  -4  -5 47.7404  2.4086   1
   0   4   5 51.6299  2.8019   4
   0   4   5 43.5496  1.6428   3
   0   4  -5 41.5143  2.5010   1
   2  -4   5 673.440  21.356   3
  -2  -4  -5 660.982  21.195   1
  -2  -4  -5 655.600  20.848   2
   2  -4   5 696.875  20.624   2
  -2   4  -5 700.018  20.611   4
   2   4   5 696.494  20.066   3
  -2   4  -5 694.886  21.445   1
   2   4   5 672.965  21.729   4
   4  -4   5 719.203  21.254   2
  -4  -4  -5 714.495  22.574   1
   4  -4   5 709.553  22.584   3
  -4  -4  -5 740.023  21.817   2
   4   4   5 697.176  22.946   4
   4   4   5 734.808  21.377   3
  -4   4  -5 723.371  22.181   4
  -4   4  -5 657.102  22.611   1
  -6  -4  -5 39.2771  2.9228   1
   6  -4   5 35.9757  1.7036   2
  -6  -4  -5 35.6252  2.2576   2
   6  -4   5 33.3851  2.7381   3
   6   4   5 34.4767  3.0496   4
  -6   4  -5 34.3395  2.9795   1
  -6   4  -5 38.0299  2.7431   4
   6   4   5 35.2498  2.2391   3
   8  -4   5 4.50731 1.74441   3
  -8  -4  -5 5.10467 1.96455   1
  -8   4  -5 4.16227 1.87387   1
  -8   4  -5 2.54307 1.77153   4
   8   4   5 4.03333 1.58046   3
   8   4   5 2.13579 1.74859   4
  10  -4   5 85.1522  5.4249   3
 -10  -4  -5 82.5393  5.2314   1
  10   4   5 83.7432  4.7650   3
  10   4   5 77.6667  5.5301   4
 -10   4  -5 83.4300  5.3848   1
 -10   4  -5 86.9511  5.3862   4
  12  -4   5 62.7847  5.1047   3
 -12  -4  -5 64.1867  5.2269   1
 -12   4  -5 71.0356  5.3469   1
 -12   4  -5 75.9445  5.5018   4
  12   4   5 61.7489  5.4983   4
  14  -4   5 165.514   9.375   3
 -14  -4  -5 175.905   9.339   1
 -14   4  -5 164.333   9.057   1
  14   4   5 165.983   9.771   4
 -14   4  -5 166.412   9.557   4
  15  -5  -5 -0.4337  2.9613   3
 -15  -5   5 -4.0911  3.1525   4
 -15   5   5 -3.5240  2.6139   4
 -13  -5   5 308.788  13.179   4
  13  -5  -5 298.716  12.985   3
 -13   5   5 295.065  13.331   4
  13   5  -5 304.829  12.663   3
 -11  -5   5 159.899   8.038   4
 -11  -5   5 172.688   7.439   1
 -11  -5   5 158.863   7.764   3
  11  -5  -5 159.888   7.959   3
  11   5  -5 154.682   7.759   2
 -11   5   5 162.295   8.294   4
  -9  -5   5 -0.7611  1.4592   1
  -9  -5   5 -1.7473  1.3750   3
  -9  -5   5 1.61974 1.61999   4
   9  -5  -5 0.22816 1.29447   2
   9  -5  -5 2.85107 1.70706   3
  -9   5   5 -1.4227  1.5554   4
   9   5  -5 0.37264 1.53978   2
  -7  -5   5 1300.54   38.68   4
   7  -5  -5 1268.90   38.67   3
   7  -5  -5 1245.96   38.18   2
  -7  -5   5 1270.88   38.70   3
  -7  -5   5 1270.62   38.80   2
  -7   5   5 1200.00   39.20   4
  -7   5   5 1233.88   37.37   1
   7   5  -5 1289.12   38.20   1
  -5  -5   5 53.1684  3.5047   2
  -5  -5   5 50.9188  2.7828   4
   5  -5  -5 60.5209  3.1327   3
  -5  -5   5 57.1432  3.3193   3
   5  -5  -5 55.9372  3.2382   2
   5   5  -5 50.6509  3.0083   1
  -5   5   5 54.7349  3.4015   4
  -5   5   5 50.1304  2.5499   1
  -3  -5   5 577.944  19.531   2
  -3  -5   5 605.096  18.526   4
   3  -5  -5 650.919  18.908   3
  -3  -5   5 602.449  19.563   3
  -3   5   5 636.335  18.847   1
  -3   5   5 613.172  19.800   4
   3   5  -5 614.897  19.355   1
   1  -5  -5 4.63984 1.12162   2
   1  -5  -5 5.66962 1.11205   1
  -1  -5   5 5.88840 1.21107   2
   1  -5  -5 6.16302 0.73558   3
  -1  -5   5 7.76263 1.47034   3
  -1   5   5 5.46180 1.21838   4
   1   5  -5 7.12962 1.30482   1
   1  -5   5 221.204   8.256   3
   1  -5   5 230.217   8.003   2
  -1  -5  -5 220.476   8.109   2
  -1  -5  -5 227.159   8.129   1
   1   5   5 218.639   8.433   4
  -1   5  -5 228.589   7.094   4
  -1   5  -5 231.702   8.391   1
  -3  -5  -5 2058.80   62.76   1
   3  -5   5 2132.77   61.70   2
  -3  -5  -5 2175.07   62.13   2
   3  -5   5 2144.51   63.02   3
  -3   5  -5 2153.61   62.42   4
  -3   5  -5 2135.30   63.00   1
   3   5   5 2102.58   63.68   4
   3   5   5 2080.36   61.41   3
   5  -5   5 321.156  10.134   2
  -5  -5  -5 326.223  10.786   2
  -5  -5  -5 305.420  11.474   1
   5  -5   5 306.076  11.465   3
   5   5   5 304.386  11.752   4
  -5   5  -5 319.997  11.739   1
   5   5   5 316.331  10.102   3
  -5   5  -5 316.631  10.982   4
   7  -5   5 91.9318  5.0335   3
  -7  -5  -5 84.7042  4.9299   1
  -7   5  -5 83.7687  5.0586   1
   7   5   5 83.9922  5.1295   4
   7   5   5 77.3952  3.8229   3
  -7   5  -5 85.8730  4.6554   4
   9  -5   5 742.668  25.790   3
  -9  -5  -5 762.303  25.844   1
  -9   5  -5 786.755  25.987   1
  -9   5  -5 787.238  25.854   4
   9   5   5 794.489  26.703   4
   9   5   5 771.111  24.501   3
 -11  -5  -5 -2.3673  1.9563   1
  11  -5   5 -1.3049  2.2215   3
 -11   5  -5 -1.3326  2.0017   1
 -11   5  -5 -0.7133  1.9626   4
  11   5   5 -0.8805  2.2497   4
  13  -5   5 2.53087 2.64281   3
 -13  -5  -5 2.47470 2.93154   1
 -13   5  -5 5.85483 3.21947   4
 -13   5  -5 0.34566 2.84005   1
  13   5   5 5.28599 3.34249   4
  15  -5   5 18.1548  4.1377   3
 -15  -5  -5 11.0476  4.1303   1
 -15   5  -5 8.10920 3.91034   4
  15   5   5 10.5889  4.3842   4
 -16  -6   5 15.4078  4.6022   4
  16   6  -5 9.72787 4.18974   3
  14  -6  -5 33.3578  4.2888   3
 -14  -6   5 29.6754  4.4317   4
 -14   6   5 28.0898  4.8304   4
  14   6  -5 26.0731  3.8240   3
  12  -6  -5 57.4828  4.7833   3
 -12  -6   5 53.1782  4.4478   3
 -12  -6   5 58.2855  4.8263   4
 -12   6   5 56.3149  5.0008   4
 -10  -6   5 2.35165 2.13409   2
  10  -6  -5 -1.3745  1.8610   2
  10  -6  -5 -0.1996  1.6999   3
 -10  -6   5 3.88827 1.91518   3
 -10  -6   5 1.11468 1.91132   1
 -10  -6   5 4.73142 2.14099   4
 -10   6   5 -0.4646  1.8725   4
  10   6  -5 1.51796 1.95957   2
  -8  -6   5 61.7265  3.9498   4
   8  -6  -5 49.8358  3.4884   2
   8  -6  -5 60.1589  3.9314   3
  -8  -6   5 51.9135  3.8112   3
  -8  -6   5 55.4198  4.0879   2
   8   6  -5 59.4289  3.7405   1
  -8   6   5 61.1186  4.2243   4
   6  -6  -5 302.286  10.557   3
  -6  -6   5 303.484  10.430   4
  -6  -6   5 292.287  10.712   3
   6  -6  -5 275.738  10.573   2
  -6  -6   5 289.166  11.050   2
  -6   6   5 283.417  11.028   4
  -6   6   5 292.394   9.920   1
   6   6  -5 299.945  10.603   1
   4  -6  -5 495.544  16.269   2
  -4  -6   5 500.138  16.309   3
   4  -6  -5 498.878  15.693   3
  -4  -6   5 476.405  16.455   2
  -4   6   5 508.153  15.663   1
   4   6  -5 489.265  16.139   1
   4   6  -5 493.277  15.472   4
  -4   6   5 475.604  16.532   4
  -2  -6   5 1643.94   49.86   2
   2  -6  -5 1714.12   48.99   3
  -2  -6   5 1721.88   50.17   3
   2  -6  -5 1638.68   49.76   2
   2   6  -5 1647.51   48.96   4
   2   6  -5 1724.67   50.02   1
  -2   6   5 1679.95   49.46   1
  -2   6   5 1635.65   50.51   4
   0  -6   5 1106.38   32.24   2
   0  -6   5 1063.28   32.55   3
   0  -6  -5 1004.36   32.18   2
   0  -6  -5 1052.90   32.15   1
   0   6  -5 1046.10   32.43   1
   0   6   5 1092.01   32.91   4
  -2  -6  -5 95.4624  4.7309   1
   2  -6   5 101.431   4.402   2
   2  -6   5 102.736   4.872   3
  -2  -6  -5 99.6581  4.6584   2
   2   6   5 95.6348  5.0184   4
  -2   6  -5 104.568   3.848   4
  -2   6  -5 108.950   5.050   1
  -4  -6  -5 33.2873  2.4560   2
   4  -6   5 31.6503  2.5799   3
  -4  -6  -5 36.5290  2.8104   1
   4  -6   5 35.7735  2.2040   2
   4   6   5 29.1000  2.8144   4
  -4   6  -5 37.1650  2.9683   1
  -4   6  -5 32.4188  2.2154   4
   4   6   5 28.8977  1.5077   3
   6  -6   5 694.323  23.213   3
  -6  -6  -5 715.354  23.298   1
   6  -6   5 681.122  21.329   2
  -6  -6  -5 713.048  22.258   2
   6   6   5 699.303  23.654   4
  -6   6  -5 751.305  23.602   1
   6   6   5 693.777  21.420   3
  -6   6  -5 701.710  22.624   4
  -8  -6  -5 253.531   9.355   2
  -8  -6  -5 229.503  10.221   1
   8  -6   5 251.071  10.515   3
   8   6   5 256.856  10.946   4
  -8   6  -5 255.873  10.647   1
  -8   6  -5 249.041  10.000   4
  10  -6   5 19.1582  2.8650   3
 -10  -6  -5 18.7265  3.4524   1
  10   6   5 18.7583  3.3254   4
 -10   6  -5 22.2037  3.3430   4
 -10   6  -5 15.2928  3.3428   1
  12  -6   5 74.0114  5.8270   3
 -12  -6  -5 70.4568  5.5372   1
 -12   6  -5 69.4067  5.4944   4
  12   6   5 69.5492  5.9359   4
 -12   6  -5 75.0039  5.6554   1
 -14  -6  -5 -0.6942  3.1077   1
  14  -6   5 6.00867 3.23241   3
  14   6   5 4.65950 3.64162   4
 -14   6  -5 0.67326 3.18079   4
 -15  -7   5 -1.6903  3.4017   4
  15  -7  -5 2.70516 3.06337   3
 -15   7   5 -4.2804  3.1346   4
 -13  -7   5 45.1505  4.7593   4
  13  -7  -5 45.1452  4.6013   3
 -13   7   5 48.9980  4.9804   4
  13   7  -5 38.4542  4.1957   3
 -11  -7   5 93.5346  5.9389   2
  11  -7  -5 85.4706  5.6822   3
 -11  -7   5 98.5559  5.7256   3
 -11  -7   5 98.5112  5.6036   1
 -11  -7   5 107.592   6.228   4
  11   7  -5 87.4165  5.8678   2
 -11   7   5 85.5500  5.9967   4
  -9  -7   5 319.768  12.372   3
  -9  -7   5 336.318  12.577   4
   9  -7  -5 333.796  12.659   3
  -9  -7   5 312.414  12.737   2
   9  -7  -5 338.102  12.165   2
  -9   7   5 305.770  12.848   4
   9   7  -5 340.141  12.409   1
  -7  -7   5 667.775  21.461   4
   7  -7  -5 657.262  21.529   3
  -7  -7   5 654.501  21.509   3
   7  -7  -5 658.652  21.412   2
  -7  -7   5 628.872  21.926   2
  -7   7   5 671.061  20.755   1
  -7   7   5 660.607  22.244   4
   7   7  -5 654.584  21.512   1
  -5  -7   5 50.0298  3.5236   2
   5  -7  -5 54.0217  3.1481   3
   5  -7  -5 44.3312  3.1495   2
  -5  -7   5 53.0826  3.3472   3
  -5   7   5 50.3506  2.9265   1
   5   7  -5 44.9315  2.8015   4
   5   7  -5 53.1096  3.4082   1
  -5   7   5 50.6853  3.5469   4
   3  -7  -5 0.33656 0.90224   3
   3  -7  -5 -0.3965  1.1568   2
  -3  -7   5 -0.2741  1.0334   3
  -3   7   5 1.38172 1.13649   1
   3   7  -5 1.04684 0.80902   4
   3   7  -5 -0.1171  1.1836   1
  -3   7   5 0.17383 1.08487   4
   1  -7  -5 5.90805 1.49450   2
   1  -7  -5 6.80066 0.90443   3
  -1  -7   5 5.02753 1.38014   2
  -1  -7   5 7.64139 1.68039   3
   1   7  -5 5.82260 1.58353   1
  -1   7   5 8.97416 1.56453   1
  -1   7   5 7.75635 1.69810   4
   1  -7   5 100.022   4.881   3
  -1  -7  -5 94.6500  4.7836   1
  -1  -7  -5 99.2421  4.8605   2
   1  -7   5 95.2386  4.5969   2
  -1   7  -5 102.358   3.609   4
   1   7   5 116.123   5.305   4
  -1   7  -5 105.238   5.109   1
  -3  -7  -5 343.704  12.152   2
   3  -7   5 349.061  11.737   2
   3  -7   5 347.402  12.453   3
  -3  -7  -5 341.844  12.433   1
  -3   7  -5 330.825  12.562   1
   3   7   5 366.177  12.941   4
  -3   7  -5 346.940  11.288   4
   5  -7   5 371.409  13.399   3
   5  -7   5 367.452  12.080   2
  -5  -7  -5 363.762  12.749   2
  -5  -7  -5 343.446  13.201   1
  -5   7  -5 368.188  12.505   4
  -5   7  -5 371.682  13.573   1
   5   7   5 363.115  13.738   4
  -7  -7  -5 184.586   7.502   2
  -7  -7  -5 157.680   7.941   1
   7  -7   5 177.579   8.220   3
  -7   7  -5 173.578   7.533   4
  -7   7  -5 190.234   8.435   1
   7   7   5 179.986   8.594   4
   9  -7   5 13.3458  2.8511   3
  -9  -7  -5 9.00434 2.53189   1
  -9   7  -5 8.57490 2.42987   4
   9   7   5 11.5004  3.0556   4
  -9   7  -5 10.0740  2.7473   1
  11  -7   5 3.61269 2.62896   3
 -11  -7  -5 3.26075 2.44167   1
  11   7   5 0.88203 2.63779   4
 -11   7  -5 2.43647 2.72219   1
 -11   7  -5 3.07963 2.34273   4
 -13  -7  -5 10.2357  3.5917   1
  13  -7   5 9.48644 3.81452   3
  13   7   5 2.08359 3.22619   4
 -13   7  -5 5.29829 3.56228   1
 -13   7  -5 18.8362  3.8924   4
  14  -8  -5 1.46868 2.97537   3
 -14   8   5 2.18973 3.35966   4
  12  -8  -5 367.390  14.916   3
 -12  -8   5 370.725  14.443   3
  12   8  -5 357.043  14.830   2
 -12   8   5 365.093  15.333   4
 -10  -8   5 216.432   9.631   2
 -10  -8   5 197.626   8.843   3
 -10  -8   5 200.019   9.120   4
  10  -8  -5 183.860   8.903   3
  10   8  -5 193.189   8.903   1
 -10   8   5 199.608   9.603   4
   8  -8  -5 68.3630  4.5124   3
  -8  -8   5 76.3640  4.6062   3
   8  -8  -5 72.4001  4.4669   2
  -8  -8   5 73.5415  5.0048   2
   8   8  -5 67.6409  4.4446   4
  -8   8   5 72.9078  4.9872   4
   8   8  -5 75.2032  4.6728   1
   6  -8  -5 28.8001  2.5268   3
  -6  -8   5 29.0729  2.9167   2
  -6  -8   5 26.9358  2.5931   3
   6  -8  -5 23.5203  2.4826   2
  -6   8   5 29.3034  2.5536   1
   6   8  -5 27.4852  2.8615   1
  -6   8   5 24.9920  2.8211   4
   6   8  -5 20.4785  2.2310   4
  -4  -8   5 46.6648  3.3977   2
   4  -8  -5 42.9976  3.1758   2
   4  -8  -5 43.4405  2.7434   3
  -4  -8   5 45.4298  3.1381   3
   4   8  -5 43.7277  3.2398   1
  -4   8   5 42.1301  3.1912   4
   4   8  -5 45.4730  2.5396   4
  -4   8   5 46.3256  3.0792   1
   2  -8  -5 2249.86   66.37   2
   2  -8  -5 2214.27   65.24   3
  -2  -8   5 2253.51   66.51   2
  -2  -8   5 2203.38   66.57   3
  -2   8   5 2191.77   67.16   4
   2   8  -5 2239.83   65.24   4
  -2   8   5 2326.84   66.27   1
   2   8  -5 2234.74   66.69   1
   0  -8  -5 120.066   5.691   2
   0  -8   5 121.818   5.522   2
   0  -8   5 119.776   5.614   3
   0   8   5 121.587   5.742   4
   0   8   5 124.313   5.544   1
   0   8  -5 111.946   5.632   1
   0   8  -5 110.702   3.926   4
   2  -8   5 292.470  10.558   2
  -2  -8  -5 305.464  11.142   1
   2  -8   5 293.069  10.958   3
  -2  -8  -5 302.208  10.996   2
  -2   8  -5 290.914   9.571   4
  -2   8  -5 291.320  11.202   1
   2   8   5 292.257  11.311   4
  -4  -8  -5 0.73419 1.21495   2
  -4  -8  -5 0.33627 1.56886   1
   4  -8   5 3.41386 1.58254   3
   4  -8   5 0.95542 1.37466   2
  -4   8  -5 1.49163 1.63877   1
  -4   8  -5 2.80882 1.27888   4
   4   8   5 2.68993 1.59288   4
  -6  -8  -5 631.098  20.091   2
   6  -8   5 602.445  20.696   3
  -6  -8  -5 566.726  20.593   1
  -6   8  -5 604.853  19.782   4
   6   8   5 622.065  21.328   4
  -6   8  -5 584.195  20.755   1
   8  -8   5 417.732  16.384   3
  -8  -8  -5 427.619  16.396   1
  -8  -8  -5 471.791  15.719   2
   8   8   5 458.457  17.292   4
  -8   8  -5 458.065  16.804   1
  -8   8  -5 424.452  15.740   4
  10  -8   5 0.25446 2.30120   3
 -10  -8  -5 2.07190 2.48092   1
 -10   8  -5 -0.6685  2.4062   1
 -10   8  -5 -2.1307  1.9476   4
  10   8   5 -0.8953  2.3907   4
  12  -8   5 8.23733 3.54555   3
 -12  -8  -5 10.1079  3.4386   1
 -12   8  -5 11.0201  3.4911   4
 -12   8  -5 12.5161  3.5912   1
  12   8   5 13.9197  3.8187   4
 -14  -8  -5 -1.3719  3.4802   1
  14   8   5 5.50309 3.54453   4
 -14   8  -5 0.00996 3.45585   4
  13  -9  -5 -3.5250  2.6254   3
 -13   9   5 2.28480 3.24002   4
 -11  -9   5 39.9199  4.2959   2
  11  -9  -5 33.2542  3.7324   3
 -11  -9   5 28.9483  3.6359   3
 -11   9   5 26.4890  3.6619   4
  11   9  -5 28.8512  3.5257   1
  -9  -9   5 711.010  23.399   3
  -9  -9   5 694.756  24.086   2
   9  -9  -5 705.505  23.297   2
   9  -9  -5 705.201  23.627   3
   9   9  -5 677.740  23.542   1
  -9   9   5 682.057  24.272   4
   7  -9  -5 122.745   6.258   2
  -7  -9   5 129.010   6.786   2
   7  -9  -5 125.282   6.137   3
  -7  -9   5 134.011   6.329   3
   7   9  -5 123.162   6.471   1
  -7   9   5 118.521   6.473   4
  -5  -9   5 177.581   8.127   2
   5  -9  -5 179.694   7.951   2
  -5  -9   5 179.204   7.605   3
   5  -9  -5 179.942   7.210   3
   5   9  -5 167.525   7.841   1
  -5   9   5 178.321   8.003   4
  -5   9   5 188.866   7.529   1
  -3  -9   5 0.19312 1.30351   2
   3  -9  -5 0.65395 1.27769   2
   3  -9  -5 0.78359 1.26089   3
  -3  -9   5 3.21267 1.58750   3
  -3   9   5 -0.7651  1.2798   4
  -3   9   5 0.66399 1.46841   1
   3   9  -5 0.80985 1.55919   1
  -1  -9   5 99.2000  5.1083   3
   1  -9  -5 95.7604  5.2628   2
  -1  -9   5 101.683   5.261   2
  -1   9   5 93.6895  5.1592   4
   1   9  -5 111.382   5.554   1
  -1   9   5 95.5147  5.0552   1
   1  -9   5 703.058  23.050   3
   1  -9   5 709.706  22.863   2
  -1  -9  -5 714.792  23.164   1
  -1  -9  -5 682.267  23.023   2
  -1   9  -5 702.866  23.344   1
   1   9   5 729.272  23.513   4
   3  -9   5 459.923  15.997   3
  -3  -9  -5 448.316  15.870   2
   3  -9   5 441.231  15.343   2
  -3  -9  -5 449.604  16.129   1
   3   9   5 455.946  16.376   4
  -3   9  -5 472.360  16.456   1
  -5  -9  -5 425.454  15.023   2
   5  -9   5 423.777  15.392   3
  -5  -9  -5 414.670  15.387   1
   5  -9   5 427.607  14.279   2
  -5   9  -5 404.955  15.477   1
   5   9   5 415.266  15.773   4
  -7  -9  -5 81.2448  5.2880   1
  -7  -9  -5 85.3067  4.9154   2
   7  -9   5 65.4030  4.9444   3
   7   9   5 72.1443  5.2946   4
  -7   9  -5 70.7146  5.1116   1
  -7   9  -5 72.8966  4.4826   4
   9  -9   5 6.50854 2.84374   3
  -9  -9  -5 3.26614 2.69519   1
  -9   9  -5 4.41506 2.72953   4
  -9   9  -5 4.72070 2.81632   1
   9   9   5 9.14450 2.87593   4
  11  -9   5 48.2640  5.1348   3
 -11  -9  -5 41.5089  4.7013   1
  11   9   5 51.6572  5.4611   4
 -11   9  -5 46.9458  4.8910   1
 -11   9  -5 43.7235  4.5071   4
 -13  -9  -5 78.1948  6.4743   1
  13  -9   5 77.4585  6.6134   3
  13   9   5 70.5291  6.5337   4
  14 -10  -5 31.3256  5.2507   3
 -14  10   5 30.9820  5.3674   4
  12 -10  -5 99.5040  6.5473   3
 -12 -10   5 90.4102  6.7219   2
 -12  10   5 95.3303  6.8996   4
  10 -10  -5 16.1533  3.2646   3
 -10 -10   5 21.5638  3.6960   2
 -10  10   5 14.3186  3.3309   4
  10  10  -5 18.4242  3.2783   1
  -8 -10   5 1.88817 1.87068   2
  -8 -10   5 0.48353 2.11148   3
   8 -10  -5 -2.3646  1.6457   2
   8 -10  -5 2.19116 2.10606   3
  -8  10   5 2.80288 2.19042   4
   8  10  -5 1.60217 2.12439   1
   6 -10  -5 59.4986  4.2118   2
   6 -10  -5 70.1883  4.3296   3
  -6 -10   5 64.5054  4.8353   2
  -6 -10   5 71.5117  4.3686   3
  -6  10   5 61.3582  4.5607   4
  -6  10   5 73.8407  4.4201   1
   6  10  -5 63.0324  4.4667   1
   4 -10  -5 264.317  10.888   2
  -4 -10   5 292.664  10.689   3
  -4 -10   5 261.362  11.050   2
   4 -10  -5 277.170   9.906   3
  -4  10   5 269.208  10.946   4
   4  10  -5 274.342  11.109   1
  -4  10   5 286.139  10.699   1
  -2 -10   5 816.089  25.499   3
   2 -10  -5 745.218  25.619   2
  -2 -10   5 777.533  25.786   2
  -2  10   5 801.914  25.881   4
  -2  10   5 805.484  25.513   1
   2  10  -5 781.720  25.921   1
   0 -10   5 563.098  19.258   3
   0 -10  -5 562.904  19.529   2
   0 -10   5 576.806  19.462   2
   0  10   5 600.656  19.532   1
   0  10  -5 562.270  19.631   1
   0  10   5 567.548  19.609   4
  -2 -10  -5 504.363  17.310   2
   2 -10   5 503.246  17.252   3
   2 -10   5 494.255  16.925   2
  -2 -10  -5 487.423  17.401   1
   2  10   5 491.032  17.523   4
  -2  10  -5 478.390  17.484   1
   4 -10   5 93.1180  4.9343   2
  -4 -10  -5 86.2262  5.5283   1
  -4 -10  -5 91.1454  5.3431   2
   4 -10   5 102.195   5.676   3
   4  10   5 97.8994  5.8065   4
  -4  10  -5 97.0595  5.8101   1
  -6 -10  -5 59.2048  4.3836   2
  -6 -10  -5 59.0080  4.6399   1
   6 -10   5 59.6723  4.5884   3
  -6  10  -5 67.9974  4.9960   1
   6  10   5 58.7506  4.7882   4
  -8 -10  -5 308.040  12.133   2
  -8 -10  -5 282.325  12.577   1
   8 -10   5 288.334  12.557   3
   8  10   5 316.505  13.411   4
  -8  10  -5 297.707  12.886   1
  10 -10   5 26.4084  3.6980   3
 -10 -10  -5 29.3473  4.4692   1
  10  10   5 31.4918  4.8484   4
 -10  10  -5 29.5452  4.1159   1
  12 -10   5 2.56221 3.24602   3
 -12 -10  -5 3.34651 3.53901   1
  12  10   5 -4.2409  3.3062   4
 -12  10  -5 5.54079 3.50573   1
  13 -11  -5 1.25444 3.46751   3
 -13  11   5 5.40379 3.78925   4
  11 -11  -5 4.76794 3.23417   3
 -11 -11   5 2.19696 2.97667   2
 -11  11   5 0.40458 2.56510   4
  11  11  -5 1.25803 3.01286   1
   9 -11  -5 28.0581  3.4648   2
   9 -11  -5 24.2439  3.7777   3
  -9 -11   5 28.7158  3.8415   2
  -9  11   5 31.6961  3.9224   4
   9  11  -5 27.4328  3.7247   1
   7 -11  -5 3.75630 2.38279   2
   7 -11  -5 5.33052 2.34179   3
  -7 -11   5 3.13548 2.25801   2
  -7  11   5 6.76166 2.52400   4
   7  11  -5 7.49036 2.57176   1
  -5 -11   5 6.48579 2.26250   3
   5 -11  -5 6.42003 2.43899   2
  -5 -11   5 8.70689 2.67367   2
   5  11  -5 2.29328 2.39257   1
  -5  11   5 6.90307 2.19805   1
  -5  11   5 5.34183 2.34322   4
   3 -11  -5 6.72208 2.11246   2
  -3 -11   5 5.83673 2.09160   2
  -3 -11   5 5.29195 1.94032   3
  -3  11   5 8.03530 2.35075   4
  -3  11   5 4.15875 1.97316   1
   3  11  -5 4.15140 2.16344   1
  -1 -11   5 1.62017 1.85045   2
   1 -11  -5 -1.7913  1.6121   2
  -1 -11   5 -0.8185  1.8182   3
  -1  11   5 -2.0345  1.5979   1
  -1  11   5 -0.2194  1.6022   4
   1  11  -5 0.96095 1.77533   1
   1 -11   5 37.3535  3.3122   3
  -1 -11  -5 35.1353  3.5134   2
   1 -11   5 37.8365  3.4331   2
  -1  11  -5 35.7506  3.6135   1
   1  11   5 40.3705  3.5486   4
   1  11   5 34.9499  3.4848   1
  -3 -11  -5 193.773   9.103   1
   3 -11   5 195.682   8.553   2
  -3 -11  -5 199.673   8.936   2
   3 -11   5 218.278   9.101   3
   3  11   5 201.712   9.246   4
  -3  11  -5 191.715   9.204   1
   5 -11   5 47.4930  3.9725   3
  -5 -11  -5 46.1651  4.1133   1
   5 -11   5 36.5165  3.3302   2
  -5 -11  -5 41.6780  3.7563   2
   5  11   5 41.9246  4.1798   4
  -5  11  -5 40.1513  4.0505   1
  -7 -11  -5 35.6554  3.8675   1
  -7 -11  -5 28.2358  3.5158   2
   7 -11   5 26.3911  3.5406   3
  -7  11  -5 27.7290  3.8172   1
   7  11   5 28.7167  3.9265   4
   9 -11   5 294.081  13.032   3
  -9 -11  -5 280.272  12.236   2
  -9 -11  -5 282.853  13.005   1
   9  11   5 296.304  13.564   4
  -9  11  -5 311.486  13.418   1
  11 -11   5 168.752   9.698   3
 -11 -11  -5 164.835   9.627   1
  11  11   5 170.872  10.195   4
 -11  11  -5 176.030   9.911   1
  12 -12  -5 1.91329 3.64309   3
 -12 -12   5 2.75073 3.66618   2
  12  12  -5 4.66442 3.95672   1
 -12  12   5 3.54870 3.61052   4
 -10 -12   5 22.2321  4.0279   2
  10 -12  -5 21.1245  3.7967   3
  10  12  -5 17.5725  3.8664   1
 -10  12   5 16.4057  3.8703   4
  -8 -12   5 88.9656  6.3327   2
   8 -12  -5 83.3570  5.6511   2
   8  12  -5 89.5587  6.1293   1
  -8  12   5 89.3115  6.1281   4
  -6 -12   5 37.9036  3.9303   2
   6 -12  -5 46.4383  3.9965   2
   6  12  -5 47.9755  4.3890   1
  -6  12   5 42.3538  4.0448   4
  -6  12   5 47.1830  3.9759   1
  -4 -12   5 527.059  19.808   2
   4 -12  -5 557.078  19.584   2
   4  12  -5 561.502  19.919   1
  -4  12   5 543.639  19.460   4
  -4  12   5 547.435  19.159   1
  -2 -12   5 438.483  15.257   3
   2 -12  -5 415.145  15.657   2
  -2 -12   5 412.376  15.780   2
   2  12  -5 411.370  15.904   1
  -2  12   5 393.167  15.308   4
  -2  12   5 436.233  15.627   1
   0 -12   5 31.4902  3.3548   3
   0 -12  -5 28.3769  3.1407   2
   0 -12   5 25.9310  3.1895   2
   0  12  -5 26.0056  3.1143   1
   0  12   5 24.2986  3.1436   1
   0  12   5 23.7654  3.1383   4
   2 -12   5 30.3265  3.3007   3
  -2 -12  -5 27.7061  3.2283   2
   2 -12   5 31.9019  3.2413   2
   2  12   5 34.8632  3.6070   1
  -2  12  -5 24.7879  3.2941   1
   2  12   5 32.2831  3.4067   4
  -4 -12  -5 373.776  14.464   2
   4 -12   5 376.719  14.401   3
   4 -12   5 361.516  13.769   2
   4  12   5 359.586  14.615   4
   4  12   5 360.320  14.658   1
  -4  12  -5 378.587  14.913   1
  -6 -12  -5 19.0808  3.3019   1
  -6 -12  -5 16.4504  3.3299   2
   6 -12   5 15.1479  3.3862   3
   6  12   5 14.6849  3.4875   4
  -6  12  -5 13.3929  3.4432   1
  -8 -12  -5 176.692   8.891   2
   8 -12   5 178.493   9.424   3
  -8 -12  -5 163.325   9.225   1
  -8  12  -5 167.442   9.481   1
   8  12   5 178.028   9.788   4
 -10 -12  -5 209.462  11.048   1
  10 -12   5 222.830  11.256   3
  10  12   5 226.299  11.855   4
 -10  12  -5 212.336  11.351   1
 -11 -13   5 14.4621  4.3504   2
  11  13  -5 11.1669  4.2156   1
 -11  13   5 13.3393  4.2118   4
  -9 -13   5 -1.0981  2.9001   2
  -9  13   5 -1.0664  3.0299   4
   9  13  -5 -2.0209  2.5735   1
   7 -13  -5 236.963  10.743   2
  -7 -13   5 232.478  11.142   2
  -7  13   5 216.378  10.557   4
   7  13  -5 235.028  10.996   1
  -5 -13   5 21.1637  3.8103   2
   5 -13  -5 20.3556  3.4575   2
  -5  13   5 17.8446  3.2665   4
   5  13  -5 15.3048  3.1847   1
  -5  13   5 21.7118  3.1796   1
   3 -13  -5 5.06437 2.37192   2
  -3 -13   5 6.19879 2.54553   2
   3  13  -5 3.41888 2.53541   1
  -3  13   5 5.75308 2.40192   4
  -3  13   5 5.30950 2.40802   1
  -1 -13   5 21.0625  2.9282   2
   1 -13  -5 17.9340  3.3493   2
   1  13  -5 21.4208  3.6080   1
  -1  13   5 24.2366  3.0684   4
  -1  13   5 20.6803  3.3405   1
   1 -13   5 6.09520 2.26870   2
  -1 -13  -5 8.92484 2.51249   2
   1 -13   5 8.22491 2.79861   3
   1  13   5 12.1034  2.7947   4
   1  13   5 6.12419 2.29893   1
  -1  13  -5 7.14879 2.40922   1
   3 -13   5 24.2917  3.0767   2
  -3 -13  -5 23.4415  3.3186   2
   3 -13   5 28.2835  3.4000   3
   3  13   5 23.4089  3.3806   4
   3  13   5 21.8704  3.1718   1
  -3  13  -5 24.1668  3.4755   1
   5 -13   5 129.909   7.316   3
  -5 -13  -5 130.671   7.481   2
   5  13   5 127.882   7.536   4
  -5  13  -5 130.119   7.752   1
   5  13   5 125.305   7.470   1
  -7 -13  -5 42.6036  4.7645   1
  -7 -13  -5 39.1757  4.3643   2
   7 -13   5 45.2765  4.8192   3
   7  13   5 48.0248  5.0894   4
  -7  13  -5 47.1973  5.1072   1
  -9 -13  -5 13.5661  4.0827   1
   9 -13   5 22.9572  4.3973   3
  -9 -13  -5 18.1093  4.1424   2
   9  13   5 17.2847  4.5043   4
  -9  13  -5 17.2061  4.7377   1
 -10 -14   5 -0.2475  2.9523   2
  10  14  -5 6.17328 3.97505   1
 -10  14   5 0.88367 3.38043   4
  -8 -14   5 28.2863  4.4972   2
   8 -14  -5 33.7807  4.2314   2
   8  14  -5 26.3857  3.9468   1
  -8  14   5 30.8173  4.7635   4
  -6 -14   5 97.9517  6.7641   2
   6 -14  -5 98.6681  6.4905   2
  -6  14   5 106.294   6.775   4
   6  14  -5 108.094   7.174   1
  -4 -14   5 4.45950 2.95218   2
   4 -14  -5 6.57379 2.63231   2
   4  14  -5 3.62781 2.78886   1
  -4  14   5 3.43933 2.61787   4
  -4  14   5 4.20563 2.79637   1
   2 -14  -5 79.6843  5.8189   2
  -2 -14   5 90.4306  6.2360   2
  -2  14   5 94.0938  6.1291   1
  -2  14   5 96.9094  6.0305   4
   2  14  -5 95.0624  6.3982   1
   0 -14  -5 0.39602 1.97725   2
   0 -14   5 -0.3524  2.0952   2
   0  14   5 0.72040 2.46535   4
   0  14   5 2.19189 2.26085   1
   0  14  -5 1.72960 2.27328   1
   2 -14   5 0.11285 2.34077   2
  -2 -14  -5 0.53730 2.10885   2
  -2  14  -5 1.92399 2.48976   1
   2  14   5 -0.6505  2.3621   1
  -4 -14  -5 5.02943 2.96588   2
   4 -14   5 11.4080  3.5004   3
   4 -14   5 7.98109 3.19416   2
  -4  14  -5 11.0336  3.3320   1
   4  14   5 9.77112 3.04836   1
  -6 -14  -5 53.7533  5.0881   2
   6 -14   5 41.7960  4.6705   3
   6  14   5 49.1713  5.1388   1
  -6  14  -5 55.2523  5.1679   1
  -8 -14  -5 55.2391  5.2138   2
   8 -14   5 48.6107  5.5624   3
  -8 -14  -5 49.7165  5.3320   1
  -8  14  -5 56.3609  5.8249   1
   8  14   5 54.2516  5.3236   1
  -9 -15   5 10.5856  3.7211   2
   9  15  -5 7.02914 4.02691   1
   7 -15  -5 22.0817  4.3058   2
  -7 -15   5 13.1839  4.0197   2
   7  15  -5 13.2061  3.9812   1
   5 -15  -5 27.7745  4.0547   2
  -5 -15   5 24.4873  4.1236   2
  -5  15   5 28.0402  4.1295   1
   5  15  -5 32.0846  4.9303   1
  -3 -15   5 2.19681 2.50968   2
   3 -15  -5 2.03092 2.66812   2
  -3  15   5 6.23616 3.15521   1
   3  15  -5 0.96323 2.86738   1
  -1 -15   5 17.1281  3.5670   2
   1 -15  -5 14.9722  3.3919   2
   1  15  -5 9.10747 3.06215   1
  -1  15   5 15.3210  3.6830   1
   1 -15   5 56.4520  4.9260   2
  -1 -15  -5 49.2880  4.9510   2
   1  15   5 55.5702  5.1847   1
  -1  15  -5 61.2121  5.2546   1
   3 -15   5 43.7074  4.6163   2
  -3 -15  -5 37.6922  4.3429   2
   3  15   5 48.2260  5.0459   1
  -3  15  -5 42.6117  4.6300   1
  -5 -15  -5 40.9354  4.7750   2
   5  15   5 47.4482  4.8757   1
  -5  15  -5 43.0210  5.1705   1
   7 -15   5 9.68307 3.87900   3
  -7 -15  -5 7.17878 3.77565   2
  -7  15  -5 7.83991 4.22682   1
   7  15   5 2.32812 3.30993   1
  -6 -16   5 30.2407  5.1522   2
   6 -16  -5 32.1274  5.0803   2
   6  16  -5 24.8122  5.0463   1
  -4 -16   5 27.1795  4.5900   2
   4 -16  -5 24.4694  4.5647   2
   4  16  -5 28.8469  4.6270   1
  -4  16   5 20.7970  4.2556   1
  -2 -16   5 120.094   7.784   2
   2 -16  -5 108.692   7.413   2
   2  16  -5 106.709   7.451   1
  -2  16   5 116.768   7.528   1
   0 -16  -5 39.7518  4.4947   2
   0 -16   5 38.3378  4.5181   2
   0  16  -5 33.2365  4.5755   1
   0  16   5 40.9498  4.9480   1
  -2 -16  -5 111.981   7.339   2
   2 -16   5 104.132   7.007   2
  -2  16  -5 97.2418  7.1750   1
   2  16   5 100.957   7.313   1
  -4 -16  -5 206.411  10.848   2
   4 -16   5 203.454  10.361   2
   4  16   5 210.336  11.096   1
  -4  16  -5 209.272  11.127   1
  -6 -16  -5 7.68672 3.75763   2
  -6  16  -5 2.94782 3.99334   1
   5 -17  -5 15.2955  4.2370   2
   3 -17  -5 47.7832  5.1736   2
  -3 -17   5 46.7112  5.2604   2
  -3  17   5 43.2037  5.2227   1
   3  17  -5 46.6403  5.4433   1
   1 -17  -5 73.0987  6.4676   2
  -1 -17   5 74.3881  6.4506   2
   1  17  -5 70.8475  6.2339   1
  -1  17   5 79.4799  6.5178   1
  -1 -17  -5 115.463   7.921   2
   1 -17   5 102.317   7.617   2
   1  17   5 124.112   8.162   1
  -1  17  -5 114.700   8.046   1
  -3 -17  -5 41.2309  4.8853   2
   3 -17   5 34.9230  4.8316   2
   3  17   5 45.5071  5.4293   1
  -3  17  -5 40.8234  5.9930   1
 -16   0   6 5.23254 3.25260   4
  16   0  -6 20.7791  4.4565   3
  14   0  -6 157.972   8.569   3
 -14   0   6 152.785   8.712   4
 -12   0   6 253.322  11.354   4
  12   0  -6 276.279  11.360   3
 -10   0   6 696.840  22.736   4
  10   0  -6 656.940  21.913   2
  10   0  -6 649.143  22.333   3
  -8   0   6 742.851  23.571   4
  -8   0   6 711.140  23.387   3
   8   0  -6 697.650  23.103   2
  -8   0   6 737.501  21.636   1
   6   0  -6 767.381  24.360   2
  -6   0   6 788.132  24.414   4
  -6   0   6 772.639  24.401   3
  -4   0   6 2985.44   84.03   4
   4   0  -6 2754.55   83.26   2
  -4   0   6 2851.83   83.64   3
   2   0  -6 68.7029  2.6074   1
  -2   0   6 71.9348  2.9981   4
  -2   0   6 67.3518  3.1070   3
   2   0  -6 65.5461  3.2692   2
   0   0  -6 172.775   6.223   2
   0   0   6 170.724   6.151   4
   0   0   6 178.712   6.285   3
   0   0  -6 175.488   6.190   1
  -2   0  -6 405.787  13.130   1
   2   0   6 401.861  12.761   3
  -2   0  -6 392.192  12.227   2
   2   0   6 399.900  12.959   4
  -4   0  -6 4.55481 0.62483   2
   4   0   6 1.92160 0.98078   3
   4   0   6 4.20191 1.20944   4
  -4   0  -6 3.56239 1.29594   1
  -6   0  -6 4114.93  123.97   4
  -6   0  -6 4277.85  123.15   1
   6   0   6 4256.89  122.76   3
   8   0   6 27.1415  2.6626   3
  -8   0  -6 25.7929  2.7645   4
  -8   0  -6 38.1296  3.3150   1
 -10   0  -6 0.31770 1.68336   4
  10   0   6 -1.4798  1.6891   3
 -10   0  -6 1.46930 1.69733   1
  12   0   6 34.2479  3.8585   3
 -12   0  -6 33.4891  4.0013   4
 -12   0  -6 33.9322  3.9091   1
 -14   0  -6 14.6965  3.7660   1
 -14   0  -6 9.26850 3.39814   4
  14   0   6 9.68273 3.23288   3
  15  -1  -6 30.5695  4.7383   3
 -15  -1   6 20.9746  4.3382   4
  15   1  -6 28.9153  4.7228   3
 -15   1   6 23.4684  4.3722   4
  13  -1  -6 19.1298  3.3817   3
 -13  -1   6 20.5063  3.5532   4
 -13   1   6 21.1314  3.5084   4
  13   1  -6 21.7279  3.3047   3
  11  -1  -6 240.428   9.395   2
 -11  -1   6 226.593   9.991   4
  11  -1  -6 223.895   9.864   3
  11   1  -6 221.584   9.462   2
  11   1  -6 242.546  10.021   3
 -11   1   6 230.023  10.138   4
   9  -1  -6 15.9036  2.2212   3
   9  -1  -6 13.0226  2.1930   2
  -9  -1   6 15.8780  2.4248   3
  -9  -1   6 12.3367  2.3994   4
   9   1  -6 16.3525  2.5090   2
  -9   1   6 12.5327  2.3505   4
  -7  -1   6 77.2180  3.0254   1
  -7  -1   6 67.7714  3.9018   3
  -7  -1   6 69.2550  3.8211   4
   7  -1  -6 71.6079  3.9843   2
  -7   1   6 69.5965  3.9054   3
  -7   1   6 75.1167  2.6252   1
  -7   1   6 66.7569  3.8898   4
   7   1  -6 67.4299  4.0021   2
   5  -1  -6 69.0691  3.5960   2
  -5  -1   6 68.6255  3.5166   3
  -5  -1   6 70.6250  3.3509   4
   5   1  -6 68.1601  2.5652   1
  -5   1   6 71.2112  3.5456   4
  -5   1   6 60.8733  3.3683   3
   5   1  -6 56.4987  3.4353   2
  -3  -1   6 1261.60   35.72   4
  -3  -1   6 1153.06   35.85   3
   3   1  -6 1120.63   35.76   2
  -3   1   6 1205.58   35.99   4
   3   1  -6 1219.06   34.94   1
  -3   1   6 1227.42   35.73   3
   1  -1  -6 351.896  10.674   1
  -1  -1   6 356.861  10.780   4
   1  -1  -6 374.159  11.282   2
  -1  -1   6 331.086  11.246   3
  -1   1   6 333.025  10.931   3
   1   1  -6 335.600  11.184   2
   1   1  -6 330.343  10.818   1
  -1   1   6 341.864  11.157   4
  -1  -1  -6 221.476   7.149   2
  -1  -1  -6 209.485   7.376   1
   1  -1   6 220.448   7.209   4
   1  -1   6 197.099   7.344   3
   1   1   6 208.187   7.509   4
   1   1   6 214.653   7.154   3
  -1   1  -6 204.822   7.100   2
  -1   1  -6 214.927   7.533   1
  -3  -1  -6 189.948   7.125   1
  -3  -1  -6 181.665   6.122   2
   3  -1   6 194.318   6.961   4
   3  -1   6 184.001   6.842   3
  -3   1  -6 198.447   7.332   1
   3   1   6 179.552   6.531   3
  -3   1  -6 187.835   6.057   2
   3   1   6 183.160   7.107   4
  -5  -1  -6 116.525   3.887   2
   5  -1   6 114.526   5.029   3
  -5  -1  -6 104.875   5.210   1
  -5   1  -6 106.448   5.076   4
  -5   1  -6 109.973   5.380   1
   5   1   6 117.738   4.837   3
   5   1   6 112.287   5.344   4
  -7  -1  -6 41.6901  3.2759   4
   7  -1   6 41.0164  3.0573   3
  -7  -1  -6 41.5112  3.3628   1
   7   1   6 39.8129  2.8495   3
  -7   1  -6 41.2888  3.2217   1
  -7   1  -6 40.6568  3.1568   4
   9  -1   6 664.574  22.716   3
  -9  -1  -6 688.558  23.183   1
  -9  -1  -6 686.758  23.515   4
  -9   1  -6 705.579  23.498   4
   9   1   6 701.593  22.610   3
  -9   1  -6 672.819  23.173   1
 -11  -1  -6 162.060   8.422   4
 -11  -1  -6 160.975   8.117   1
  11  -1   6 150.679   7.707   3
 -11   1  -6 163.689   8.382   4
  11   1   6 162.374   7.689   3
 -11   1  -6 151.514   7.896   1
 -13  -1  -6 6.37725 2.74328   4
 -13  -1  -6 12.1813  3.3820   1
  13  -1   6 9.65061 3.26897   3
 -13   1  -6 8.99336 3.25925   4
 -13   1  -6 11.2475  3.2275   1
  13   1   6 8.84682 3.01998   3
  15  -1   6 34.0158  5.2479   3
 -15  -1  -6 16.8234  4.3116   1
 -15  -1  -6 30.4933  5.3777   4
 -15   1  -6 31.2177  4.4874   4
 -15   1  -6 34.0635  5.3224   1
  15   1   6 32.2038  4.3210   3
 -16  -2   6 -3.6275  2.8539   4
  16  -2  -6 -2.6418  3.1355   3
  16   2  -6 -2.3478  3.0886   3
 -16   2   6 4.07833 3.40580   4
 -14  -2   6 29.4772  4.1863   4
  14  -2  -6 35.5950  3.9527   3
  14   2  -6 26.8644  3.8065   3
 -14   2   6 25.6843  3.8889   4
 -12  -2   6 9.99695 2.76228   4
  12  -2  -6 8.17192 2.59680   3
  12   2  -6 6.94344 2.65865   3
 -12   2   6 8.79203 2.73178   4
 -10  -2   6 87.2840  5.1419   3
  10  -2  -6 97.3946  4.8812   2
  10  -2  -6 83.5200  5.1324   3
 -10  -2   6 83.3623  5.1092   4
  10   2  -6 95.7009  5.2928   2
 -10   2   6 92.8922  5.4672   4
  -8  -2   6 165.656   6.194   1
   8  -2  -6 168.562   7.263   3
  -8  -2   6 172.489   7.242   4
  -8  -2   6 161.552   7.189   3
   8  -2  -6 179.702   7.146   2
  -8   2   6 175.545   7.551   4
   8   2  -6 168.571   7.383   2
  -6  -2   6 125.437   5.599   3
  -6  -2   6 132.240   5.367   4
   6  -2  -6 126.388   5.478   2
  -6   2   6 127.716   5.697   4
   6   2  -6 127.820   4.642   1
  -6   2   6 116.443   5.360   3
   6   2  -6 124.234   5.708   2
  -4  -2   6 3093.29   91.96   3
   4  -2  -6 2997.49   91.29   2
  -4  -2   6 3125.41   91.90   4
  -4   2   6 3201.51   91.75   3
   4   2  -6 3146.22   91.55   2
   4   2  -6 3236.25   90.92   1
  -4   2   6 3248.84   92.59   4
  -2  -2   6 50.3563  2.7509   3
  -2  -2   6 49.6767  2.1039   4
   2  -2  -6 47.2899  1.9779   1
   2  -2  -6 50.9275  2.6971   2
   2   2  -6 48.6025  2.7065   2
  -2   2   6 48.4932  2.3356   3
   2   2  -6 53.5427  2.3680   1
  -2   2   6 47.4819  2.6225   4
   0  -2   6 371.409  11.224   4
   0  -2  -6 377.893  11.543   1
   0  -2  -6 345.540  11.592   2
   0   2   6 368.772  12.056   4
   0   2  -6 380.947  11.735   2
   0   2   6 353.397  11.283   3
   0   2  -6 347.348  11.688   1
  -2  -2  -6 843.144  24.631   1
   2  -2   6 814.371  24.327   4
   2  -2   6 788.853  24.618   3
  -2  -2  -6 787.243  23.901   2
   2   2   6 805.768  23.916   3
  -2   2  -6 763.262  24.720   1
  -2   2  -6 824.511  23.880   2
   2   2   6 785.578  24.931   4
   4  -2   6 436.103  15.074   3
  -4  -2  -6 462.020  14.139   2
  -4  -2  -6 465.978  15.346   1
  -4   2  -6 475.493  15.602   1
   4   2   6 463.918  15.557   4
  -4   2  -6 475.858  15.152   4
  -4   2  -6 473.661  13.814   2
   4   2   6 444.906  14.524   3
  -6  -2  -6 15.6470  2.1191   1
   6  -2   6 14.6857  1.9891   3
  -6  -2  -6 11.7356  1.2347   2
  -6   2  -6 13.9086  1.9299   1
   6   2   6 13.9750  1.6335   3
   6   2   6 16.8358  2.2371   4
  -6   2  -6 15.6843  1.8965   4
   8  -2   6 20.4304  2.3273   3
  -8  -2  -6 19.4783  2.6061   1
  -8  -2  -6 22.7320  2.7958   4
  -8   2  -6 22.8419  2.6943   1
   8   2   6 22.2468  2.2633   3
  -8   2  -6 15.4880  2.3252   4
  10  -2   6 8.58314 2.21581   3
 -10  -2  -6 4.01665 2.09659   4
 -10  -2  -6 8.12324 2.43996   1
 -10   2  -6 6.89298 2.26514   1
  10   2   6 7.77108 2.20847   3
 -10   2  -6 6.73427 2.42606   4
 -12  -2  -6 -1.2110  2.2582   1
  12  -2   6 -1.6710  2.2564   3
 -12  -2  -6 4.85905 2.40179   4
 -12   2  -6 0.17456 2.21514   1
  12   2   6 -0.7786  2.0193   3
 -12   2  -6 -1.4195  2.1685   4
 -14  -2  -6 32.6546  4.5240   4
  14  -2   6 45.7131  4.8748   3
 -14  -2  -6 33.2691  4.4665   1
 -14   2  -6 36.3661  4.6533   4
 -14   2  -6 31.9820  4.2708   1
  14   2   6 30.8872  4.2484   3
 -15  -3   6 14.2175  3.8229   4
  15  -3  -6 15.0203  3.9475   3
 -15   3   6 10.0104  3.4374   4
  15   3  -6 6.25517 3.27943   3
 -13  -3   6 232.353  10.797   4
  13  -3  -6 227.448  10.697   3
 -13   3   6 216.683  10.782   4
  13   3  -6 243.694  10.668   3
 -11  -3   6 2.08552 2.03405   4
  11  -3  -6 -1.3271  1.5805   2
 -11  -3   6 3.65857 2.03990   3
  11  -3  -6 1.14579 1.85596   3
  11   3  -6 -0.0541  1.9854   2
 -11   3   6 0.34482 1.74969   4
  -9  -3   6 270.848  10.258   3
  -9  -3   6 236.518   9.859   4
  -9  -3   6 255.009   9.011   1
   9  -3  -6 246.512   9.587   2
   9  -3  -6 263.092  10.225   3
   9   3  -6 245.254  10.076   2
  -9   3   6 253.791  10.385   4
  -7  -3   6 -0.9444  1.0346   4
  -7  -3   6 -0.1898  1.2007   3
   7  -3  -6 0.73583 1.08479   3
   7  -3  -6 -0.6379  1.1438   2
  -7   3   6 1.93929 0.73216   1
   7   3  -6 1.08706 1.41223   2
   7   3  -6 0.10601 0.91948   1
  -5  -3   6 267.974   9.002   4
   5  -3  -6 262.375   9.421   2
  -5  -3   6 275.073   9.632   3
   5   3  -6 248.701   9.586   2
  -5   3   6 255.799   9.257   3
  -5   3   6 282.009   9.792   4
  -5   3   6 265.234   8.008   1
   5   3  -6 244.634   8.664   1
  -3  -3   6 126.700   5.419   2
   3  -3  -6 136.038   5.416   2
  -3  -3   6 131.888   5.427   3
  -3  -3   6 129.967   4.541   4
   3   3  -6 132.529   4.923   1
  -3   3   6 142.218   5.527   4
  -3   3   6 124.439   4.315   1
  -3   3   6 122.580   4.850   3
  -1  -3   6 4552.34  131.05   4
   1  -3  -6 4517.37  129.60   2
  -1  -3   6 4577.40  129.64   2
   1  -3  -6 4677.83  129.75   1
  -1  -3   6 4473.37  130.77   3
  -1   3   6 4422.69  129.85   3
  -1   3   6 4416.80  131.43   4
   1   3  -6 4420.02  129.99   1
   1  -3   6 2650.82   77.77   3
   1  -3   6 2628.17   76.70   2
   1  -3   6 2666.43   77.30   4
  -1  -3  -6 2752.50   77.34   1
  -1  -3  -6 2721.40   76.84   2
   1   3   6 2613.66   76.80   3
   1   3   6 2638.10   78.37   4
  -1   3  -6 2567.30   77.47   1
   3  -3   6 171.011   6.913   3
   3  -3   6 182.491   6.105   2
  -3  -3  -6 167.560   6.849   1
  -3  -3  -6 191.251   6.462   2
   3   3   6 178.317   6.037   3
  -3   3  -6 182.045   7.179   1
   3   3   6 192.582   7.357   4
  -3   3  -6 171.000   6.431   4
  -5  -3  -6 532.562  15.997   2
   5  -3   6 527.595  17.183   3
  -5  -3  -6 510.740  17.230   1
   5   3   6 478.323  17.361   4
  -5   3  -6 490.661  16.858   4
   5   3   6 538.268  16.248   3
  -5   3  -6 526.837  15.339   2
  -5   3  -6 516.232  17.414   1
   7  -3   6 -0.7491  1.4183   3
  -7  -3  -6 0.17480 0.95466   2
  -7  -3  -6 0.30907 1.37323   1
   7   3   6 -0.2980  1.3365   4
  -7   3  -6 1.04506 1.51526   1
  -7   3  -6 1.13474 1.40485   4
   7   3   6 0.34099 1.24916   3
  -9  -3  -6 433.766  16.191   1
   9  -3   6 471.901  16.327   3
   9   3   6 441.823  16.822   4
   9   3   6 447.023  15.311   3
  -9   3  -6 434.695  16.254   4
  -9   3  -6 446.930  16.429   1
 -11  -3  -6 234.585  10.393   1
 -11  -3  -6 224.839  10.680   4
  11  -3   6 214.533  10.011   3
  11   3   6 228.338   9.476   3
 -11   3  -6 238.605  10.523   4
  11   3   6 217.840  10.592   4
 -11   3  -6 217.362  10.078   1
  13  -3   6 123.447   7.352   3
 -13  -3  -6 120.728   7.299   1
  13   3   6 114.313   7.595   4
 -13   3  -6 109.015   7.041   1
 -13   3  -6 106.421   7.245   4
 -15  -3  -6 -1.1006  3.4770   1
  15  -3   6 2.12807 3.42681   3
 -15   3  -6 -0.2806  3.0312   4
 -15   3  -6 2.55898 3.57455   1
  15   3   6 -1.9927  2.9324   4
 -16  -4   6 20.1002  4.5843   4
  16  -4  -6 17.3027  4.4764   3
  16   4  -6 7.98379 3.84167   3
 -16   4   6 13.5307  4.1386   4
 -14  -4   6 28.6605  3.9797   4
  14  -4  -6 26.4810  3.9526   3
  14   4  -6 28.1641  3.7935   3
 -14   4   6 28.3312  3.9282   4
 -12  -4   6 327.483  13.286   3
  12  -4  -6 320.403  13.372   3
 -12  -4   6 350.214  13.691   4
  12   4  -6 332.343  13.144   2
 -12   4   6 321.854  13.758   4
 -10  -4   6 255.420  10.401   3
  10  -4  -6 233.945  10.189   3
 -10  -4   6 260.305   9.477   1
  10  -4  -6 267.689   9.901   2
 -10  -4   6 244.257  10.281   4
 -10   4   6 251.457  10.737   4
  10   4  -6 244.244  10.380   2
   8  -4  -6 2.04611 1.52323   2
  -8  -4   6 3.10909 1.51035   3
  -8  -4   6 0.95356 1.43052   4
   8  -4  -6 3.34633 1.67099   3
   8   4  -6 3.58192 1.38160   1
   8   4  -6 0.84494 1.39194   2
  -8   4   6 1.59266 1.45404   4
   6  -4  -6 110.699   5.169   2
  -6  -4   6 110.128   4.851   4
  -6  -4   6 120.372   5.569   2
   6  -4  -6 108.503   5.052   3
  -6  -4   6 115.468   5.301   3
   6   4  -6 111.627   4.755   1
  -6   4   6 111.009   4.028   1
  -6   4   6 112.753   5.419   4
  -4  -4   6 1857.15   54.88   2
   4  -4  -6 1788.53   54.55   2
  -4  -4   6 1858.50   54.34   4
   4  -4  -6 1889.48   54.48   3
  -4  -4   6 1900.77   55.08   3
   4   4  -6 1834.81   54.32   1
  -4   4   6 1891.70   53.69   1
  -4   4   6 1765.85   55.39   4
   2  -4  -6 2148.61   62.89   1
  -2  -4   6 2103.69   63.42   2
  -2  -4   6 2189.40   64.02   3
  -2  -4   6 2283.63   63.28   4
   2  -4  -6 2077.11   63.31   2
  -2   4   6 2159.42   64.30   4
  -2   4   6 2202.15   62.99   3
   2   4  -6 2148.65   63.38   1
   0  -4  -6 1865.05   53.44   1
   0  -4   6 1829.78   53.34   2
   0  -4   6 1864.40   54.14   3
   0  -4  -6 1785.31   53.40   2
   0   4  -6 1757.36   53.70   1
   0   4   6 1806.83   54.41   4
   0   4   6 1827.77   52.73   3
  -2  -4  -6 1714.43   51.52   1
  -2  -4  -6 1806.70   51.09   2
   2  -4   6 1723.41   50.72   2
   2  -4   6 1720.25   51.80   3
   2   4   6 1729.62   52.33   4
  -2   4  -6 1739.60   51.07   4
  -2   4  -6 1742.06   51.79   1
   2   4   6 1728.24   50.48   3
  -4  -4  -6 545.625  16.988   2
  -4  -4  -6 526.319  17.766   1
   4  -4   6 533.054  17.838   3
   4  -4   6 556.274  16.541   2
  -4   4  -6 517.341  17.990   1
   4   4   6 564.547  16.606   3
   4   4   6 536.227  18.288   4
  -4   4  -6 552.953  17.343   4
   6  -4   6 29.4277  2.6239   3
  -6  -4  -6 20.3726  2.4295   1
  -6  -4  -6 24.8676  2.0005   2
  -6   4  -6 26.5800  2.6509   1
  -6   4  -6 28.5966  2.4647   4
   6   4   6 29.0255  2.0822   3
   6   4   6 28.8727  2.7214   4
  -8  -4  -6 47.1450  3.8223   1
   8  -4   6 45.7563  3.6265   3
  -8   4  -6 48.5999  3.6005   4
   8   4   6 50.4778  4.2161   4
   8   4   6 49.3159  3.1517   3
  -8   4  -6 51.2456  4.0407   1
  10  -4   6 -0.7353  1.9255   3
 -10  -4  -6 2.37041 2.23821   1
 -10   4  -6 0.44642 2.19800   1
 -10   4  -6 -0.3598  1.8458   4
  10   4   6 1.54156 1.96318   4
  10   4   6 -1.4989  1.4870   3
 -12  -4  -6 688.801  25.258   1
  12  -4   6 749.507  25.695   3
 -12   4  -6 729.083  25.382   1
 -12   4  -6 750.107  25.906   4
  12   4   6 714.082  26.239   4
  14  -4   6 10.4010  3.6505   3
 -14  -4  -6 10.8364  3.6779   1
 -14   4  -6 10.2950  3.8269   4
  14   4   6 2.82178 3.36769   4
 -14   4  -6 5.93873 3.64304   1
  15  -5  -6 45.1090  4.8609   3
 -15  -5   6 56.0963  5.3829   4
 -15   5   6 55.3174  5.3292   4
  15   5  -6 62.7094  5.4376   3
 -13  -5   6 4.41191 2.75735   4
  13  -5  -6 5.82687 2.69607   3
  13   5  -6 1.10281 2.43515   3
 -13   5   6 3.18940 2.41851   4
 -11  -5   6 123.823   6.741   3
  11  -5  -6 128.571   6.947   3
 -11  -5   6 129.423   6.917   4
  11   5  -6 124.071   6.848   2
 -11   5   6 140.908   7.462   4
  -9  -5   6 239.748   9.681   4
   9  -5  -6 222.469   9.666   3
   9  -5  -6 246.315   9.380   2
  -9  -5   6 240.377   9.814   3
   9   5  -6 236.051   9.106   1
   9   5  -6 230.753   9.888   2
  -9   5   6 249.520  10.284   4
  -7  -5   6 77.7493  4.4161   3
  -7  -5   6 88.2025  4.4056   4
   7  -5  -6 81.7014  4.4771   3
  -7  -5   6 83.6461  4.9142   2
   7  -5  -6 87.2295  4.5010   2
  -7   5   6 87.1994  4.9522   4
   7   5  -6 87.0237  4.2776   1
  -7   5   6 82.5659  3.5968   1
  -5  -5   6 66.3010  3.8388   2
  -5  -5   6 57.3338  3.4689   3
   5  -5  -6 58.6064  3.5112   2
   5  -5  -6 63.1647  3.2752   3
  -5  -5   6 56.3066  2.9380   4
  -5   5   6 60.3706  3.6811   4
   5   5  -6 60.5768  3.2620   1
  -5   5   6 62.4738  2.7496   1
  -3  -5   6 421.487  14.184   2
   3  -5  -6 424.302  14.031   2
  -3  -5   6 408.252  14.113   3
  -3  -5   6 423.455  12.803   4
   3  -5  -6 421.320  13.253   3
   3   5  -6 405.939  13.728   1
  -3   5   6 410.984  14.217   4
  -3   5   6 434.370  13.253   1
   1  -5  -6 156.117   5.889   1
   1  -5  -6 156.593   5.154   3
   1  -5  -6 157.017   6.281   2
  -1  -5   6 152.713   6.420   3
  -1  -5   6 154.758   6.268   2
   1   5  -6 165.561   6.323   1
  -1   5   6 161.106   6.544   4
   1  -5   6 613.721  18.655   2
  -1  -5  -6 597.956  18.876   1
  -1  -5  -6 600.442  18.841   2
   1  -5   6 599.825  19.186   3
  -1   5  -6 598.721  19.133   1
  -1   5  -6 582.962  17.744   4
   1   5   6 570.453  19.368   4
   3  -5   6 582.302  20.179   3
   3  -5   6 623.854  19.298   2
  -3  -5  -6 635.954  20.245   1
  -3  -5  -6 642.346  19.759   2
  -3   5  -6 638.787  19.438   4
  -3   5  -6 618.650  20.452   1
   3   5   6 645.214  20.830   4
   3   5   6 632.502  18.572   3
  -5  -5  -6 28.9518  2.1454   2
   5  -5   6 24.7829  2.4532   3
   5  -5   6 27.2507  1.7761   2
  -5  -5  -6 26.8461  2.5904   1
   5   5   6 23.4272  1.7077   3
  -5   5  -6 29.6743  2.2794   4
   5   5   6 29.4165  2.9033   4
  -5   5  -6 27.0183  2.6175   1
   7  -5   6 81.3288  4.8707   3
  -7  -5  -6 81.8203  4.8908   1
  -7  -5  -6 74.4330  3.8773   2
  -7   5  -6 75.1291  4.4117   4
   7   5   6 78.1946  5.0469   4
   7   5   6 71.1399  3.6548   3
  -7   5  -6 87.5059  5.1683   1
  -9  -5  -6 15.0291  3.0230   1
   9  -5   6 18.2457  3.0306   3
  -9   5  -6 20.2795  3.3275   1
   9   5   6 19.6235  3.3033   4
  -9   5  -6 17.2076  2.8591   4
  11  -5   6 2.68832 2.56737   3
 -11  -5  -6 3.87243 2.23829   1
  11   5   6 1.68677 2.58551   4
 -11   5  -6 3.89194 2.32616   4
 -11   5  -6 4.46299 2.47864   1
  13  -5   6 0.10019 2.75600   3
 -13  -5  -6 -0.2289  2.3400   1
 -13   5  -6 -0.1343  2.7379   4
 -13   5  -6 2.52929 2.87911   1
  13   5   6 0.44159 3.12805   4
  15  -5   6 81.6778  7.0657   3
 -15  -5  -6 91.6498  7.1727   1
 -15   5  -6 100.622   7.681   4
 -16  -6   6 4.09435 4.10993   4
  16   6  -6 6.85039 3.78392   3
 -14  -6   6 6.08641 3.44596   4
  14  -6  -6 6.25189 2.79093   3
  14   6  -6 2.08987 2.41956   3
 -14   6   6 3.29426 2.71710   4
 -12  -6   6 3.27235 2.51945   4
 -12  -6   6 -2.1650  2.1867   3
  12  -6  -6 2.44354 2.31153   3
  12   6  -6 0.54465 2.42372   2
 -12   6   6 1.45778 2.59280   4
  10  -6  -6 84.4491  5.3115   3
 -10  -6   6 89.2121  5.3652   4
  10  -6  -6 91.2698  5.0493   2
 -10  -6   6 88.5434  5.3455   3
  10   6  -6 94.0289  5.0761   1
 -10   6   6 86.1039  5.6277   4
  10   6  -6 100.575   5.758   2
   8  -6  -6 320.540  11.869   2
  -8  -6   6 328.079  12.587   2
  -8  -6   6 358.596  12.137   4
   8  -6  -6 334.482  12.157   3
  -8  -6   6 304.050  12.055   3
  -8   6   6 307.006  12.529   4
   8   6  -6 312.874  11.620   1
  -6  -6   6 229.790   9.080   3
   6  -6  -6 227.932   8.967   2
  -6  -6   6 241.316   9.507   2
   6  -6  -6 241.304   8.868   3
  -6  -6   6 245.062   8.570   4
  -6   6   6 215.328   9.269   4
   6   6  -6 225.713   8.747   1
  -6   6   6 227.756   8.045   1
   4  -6  -6 1.13829 1.12711   2
   4  -6  -6 0.25304 1.04081   3
  -4  -6   6 -1.3450  1.1093   3
  -4  -6   6 -0.2823  0.8507   4
  -4  -6   6 -0.7974  1.0696   2
   4   6  -6 -0.5498  0.9268   1
  -4   6   6 1.46271 1.01436   1
  -4   6   6 -0.8011  1.1091   4
   2  -6  -6 -0.3920  1.0388   2
  -2  -6   6 0.77368 1.13945   3
   2  -6  -6 -0.2902  0.6735   3
  -2  -6   6 -0.8081  1.0474   2
  -2   6   6 -0.5083  0.7382   1
   2   6  -6 0.27429 1.10346   1
  -2   6   6 -0.1199  1.1403   4
   0  -6  -6 486.540  15.658   1
   0  -6   6 481.193  15.729   2
   0  -6   6 506.263  16.233   3
   0  -6  -6 464.013  15.823   2
   0   6  -6 488.113  16.026   1
   0   6   6 461.859  16.187   4
  -2  -6  -6 24.3229  2.3119   1
   2  -6   6 27.1235  2.4303   3
   2  -6   6 29.2896  2.1276   2
  -2  -6  -6 28.9081  2.4047   2
  -2   6  -6 26.9516  1.6543   4
   2   6   6 31.8814  2.7920   4
  -2   6  -6 27.7270  2.5637   1
  -4  -6  -6 427.550  15.241   1
  -4  -6  -6 425.801  14.630   2
   4  -6   6 460.265  15.493   3
   4  -6   6 461.481  14.233   2
   4   6   6 416.473  13.268   3
   4   6   6 477.918  16.005   4
  -4   6  -6 446.554  15.564   1
  -4   6  -6 438.249  14.384   4
  -6  -6  -6 296.274  10.370   2
  -6  -6  -6 291.091  11.273   1
   6  -6   6 289.742  11.263   3
   6   6   6 270.028  11.533   4
  -6   6  -6 300.450  10.678   4
  -6   6  -6 276.197  11.317   1
  -8  -6  -6 239.073  10.715   1
   8  -6   6 251.785  10.872   3
   8   6   6 301.756  11.872   4
  -8   6  -6 276.050  11.283   1
  -8   6  -6 262.637  10.532   4
 -10  -6  -6 9.62596 2.46842   1
  10  -6   6 7.65036 2.64597   3
 -10   6  -6 6.32024 2.46196   4
  10   6   6 5.35356 2.49588   4
 -10   6  -6 5.84832 2.62149   1
  12  -6   6 20.3476  4.0496   3
 -12  -6  -6 25.5716  3.8822   1
 -12   6  -6 21.2396  4.2695   1
 -12   6  -6 27.5950  3.9138   4
  12   6   6 23.7025  4.0387   4
 -14  -6  -6 107.869   7.618   1
  14  -6   6 126.479   8.289   3
 -14   6  -6 115.862   7.899   4
  14   6   6 100.674   7.830   4
 -14   6  -6 109.928   7.539   1
  15  -7  -6 8.51807 3.51884   3
 -15   7   6 9.30015 3.83389   4
  15   7  -6 11.3211  3.9145   3
 -13  -7   6 0.11482 2.94090   4
 -13  -7   6 -2.7275  2.5772   3
  13  -7  -6 -1.6513  2.3893   3
 -13   7   6 1.60710 2.53212   4
  11  -7  -6 1.26093 2.07356   3
 -11  -7   6 1.85781 2.21819   3
 -11  -7   6 2.42574 2.49351   4
 -11   7   6 -0.4330  2.1064   4
  11   7  -6 1.50307 2.30590   2
  -9  -7   6 76.6221  4.6243   4
   9  -7  -6 65.0320  4.3232   2
   9  -7  -6 62.3683  4.3971   3
  -9  -7   6 68.2960  4.5472   3
  -9  -7   6 62.8971  4.6835   2
   9   7  -6 67.7916  4.2965   1
  -9   7   6 67.0410  4.8712   4
   7  -7  -6 1161.39   36.40   3
   7  -7  -6 1178.38   36.43   2
  -7  -7   6 1154.70   36.61   3
  -7  -7   6 1165.07   37.00   2
  -7  -7   6 1217.70   36.30   4
   7   7  -6 1176.38   36.43   1
  -7   7   6 1184.92   37.42   4
   5  -7  -6 370.275  13.322   2
  -5  -7   6 378.978  13.739   2
  -5  -7   6 372.704  13.341   3
   5  -7  -6 421.216  12.998   3
  -5   7   6 375.789  12.492   1
   5   7  -6 370.006  13.180   1
   5   7  -6 351.146  12.342   4
  -5   7   6 379.438  13.735   4
   3  -7  -6 314.096  10.252   3
  -3  -7   6 322.551  11.364   3
   3  -7  -6 309.973  11.302   2
  -3  -7   6 317.973  11.489   2
   3   7  -6 298.985  11.155   1
  -3   7   6 280.638  11.259   4
  -3   7   6 329.894  10.761   1
   3   7  -6 309.615   9.641   4
  -1  -7   6 82.5453  4.4616   2
   1  -7  -6 87.7402  3.2175   3
   1  -7  -6 85.1673  4.5292   2
  -1  -7   6 89.6713  4.6535   3
   1  -7  -6 92.6529  4.3802   1
   1   7  -6 94.1530  4.6919   1
  -1   7   6 88.2401  4.6691   4
  -1  -7  -6 1388.92   41.78   1
  -1  -7  -6 1414.54   41.75   2
   1  -7   6 1378.66   41.47   2
   1  -7   6 1340.05   42.06   3
  -1   7  -6 1376.65   40.39   4
  -1   7  -6 1411.70   42.18   1
   1   7   6 1344.04   42.52   4
  -3  -7  -6 15.4868  2.1858   1
   3  -7   6 19.5809  2.3302   3
  -3  -7  -6 19.1389  2.1061   2
   3  -7   6 18.8480  1.8840   2
   3   7   6 13.9237  2.1361   4
  -3   7  -6 17.1973  2.2373   1
  -3   7  -6 19.4165  1.6147   4
   5  -7   6 771.867  23.802   2
  -5  -7  -6 769.319  24.512   2
   5  -7   6 790.777  25.393   3
  -5  -7  -6 754.570  25.285   1
  -5   7  -6 785.615  24.362   4
  -5   7  -6 783.812  25.570   1
   5   7   6 759.314  25.914   4
  -7  -7  -6 2.76723 1.85339   1
  -7  -7  -6 3.47199 1.75315   2
   7  -7   6 1.19610 1.91613   3
  -7   7  -6 7.35075 1.89504   4
  -7   7  -6 4.36736 2.21110   1
   7   7   6 2.80387 2.10557   4
   9  -7   6 6.81983 2.40954   3
  -9  -7  -6 10.6713  2.8251   1
  -9   7  -6 6.92703 2.48917   1
   9   7   6 9.57372 2.77714   4
  -9   7  -6 8.72300 2.39085   4
  11  -7   6 201.839  10.020   3
 -11  -7  -6 197.071   9.860   1
 -11   7  -6 201.358   9.598   4
  11   7   6 190.825  10.238   4
 -11   7  -6 181.886   9.662   1
  13  -7   6 4.20335 2.96291   3
 -13  -7  -6 -1.1366  2.9318   1
 -13   7  -6 0.48810 3.26898   1
  13   7   6 6.04610 3.00786   4
 -13   7  -6 1.53586 3.14381   4
  14  -8  -6 50.5675  5.0578   3
 -14   8   6 47.5198  5.1798   4
 -12  -8   6 146.891   7.817   3
  12  -8  -6 144.034   7.981   3
 -12   8   6 141.256   8.293   4
  12   8  -6 157.421   8.436   2
  10  -8  -6 574.781  20.031   2
  10  -8  -6 590.205  20.607   3
 -10  -8   6 582.192  20.438   3
 -10  -8   6 599.433  21.207   2
 -10   8   6 561.807  21.168   4
  10   8  -6 612.387  20.398   1
   8  -8  -6 3.58487 1.89378   3
   8  -8  -6 6.53400 2.05926   2
  -8  -8   6 6.54499 2.16289   2
  -8  -8   6 2.63854 1.98147   3
   8   8  -6 6.19458 2.05835   1
  -8   8   6 5.14200 2.29609   4
  -6  -8   6 84.7486  5.1871   2
   6  -8  -6 85.6469  4.9118   2
   6  -8  -6 92.6200  4.6918   3
  -6  -8   6 87.3458  4.9097   3
  -6   8   6 95.2340  4.5168   1
   6   8  -6 85.2445  4.8916   1
  -6   8   6 95.0301  5.3682   4
  -4  -8   6 329.840  11.886   3
   4  -8  -6 333.837  11.008   3
  -4  -8   6 306.241  12.037   2
   4  -8  -6 320.469  11.919   2
  -4   8   6 312.573  12.099   4
   4   8  -6 324.790  11.915   1
  -4   8   6 321.278  11.268   1
  -2  -8   6 392.563  13.569   3
   2  -8  -6 384.333  12.024   3
   2  -8  -6 359.640  13.440   2
  -2  -8   6 375.780  13.571   2
  -2   8   6 379.120  13.085   1
  -2   8   6 380.116  13.781   4
   2   8  -6 391.990  13.675   1
   0  -8   6 1510.81   45.60   3
   0  -8   6 1553.33   45.25   2
   0  -8  -6 1532.57   45.35   2
   0  -8  -6 1542.36   45.26   1
   0   8  -6 1424.67   45.45   1
   0   8   6 1398.59   45.79   4
   2  -8   6 914.059  29.321   3
   2  -8   6 932.027  28.691   2
  -2  -8  -6 912.266  29.209   1
  -2  -8  -6 942.427  29.084   2
  -2   8  -6 936.720  29.652   1
   2   8   6 906.343  29.815   4
   4  -8   6 8.40302 1.65855   2
   4  -8   6 6.50065 2.08842   3
  -4  -8  -6 4.46905 1.85252   1
  -4  -8  -6 7.36690 2.01198   2
   4   8   6 6.56447 2.25019   4
  -4   8  -6 5.62867 1.38467   4
  -4   8  -6 3.77263 1.73943   1
  -6  -8  -6 110.537   5.449   2
  -6  -8  -6 96.0156  5.7174   1
   6  -8   6 100.318   5.843   3
  -6   8  -6 96.2106  5.8702   1
  -6   8  -6 104.871   5.107   4
   6   8   6 97.3056  6.1783   4
  -8  -8  -6 6.98488 2.44625   1
   8  -8   6 6.11776 2.23335   3
  -8  -8  -6 11.4486  2.4071   2
  -8   8  -6 6.54075 2.18167   4
   8   8   6 6.09174 2.73200   4
  -8   8  -6 9.72621 2.98930   1
 -10  -8  -6 473.904  17.903   1
  10  -8   6 448.561  17.870   3
  10   8   6 495.462  18.788   4
 -10   8  -6 451.209  17.257   4
 -10   8  -6 463.777  18.026   1
 -12  -8  -6 85.0175  6.3258   1
  12  -8   6 65.2939  5.8305   3
  12   8   6 76.7995  6.5084   4
 -12   8  -6 79.7726  6.3972   1
 -12   8  -6 80.8079  6.2693   4
  13  -9  -6 81.6514  6.2854   3
 -13   9   6 78.0955  6.4746   4
 -11  -9   6 32.9908  4.2013   2
 -11  -9   6 28.7735  3.7054   3
  11  -9  -6 28.1077  3.7256   3
 -11   9   6 35.8620  4.2056   4
  11   9  -6 28.5248  4.1431   1
  -9  -9   6 193.003   9.752   2
  -9  -9   6 212.150   9.319   3
   9  -9  -6 222.781   9.538   3
   9  -9  -6 224.386   9.473   2
   9   9  -6 206.066   9.409   1
  -9   9   6 225.760  10.124   4
   7  -9  -6 39.5270  3.5769   2
  -7  -9   6 42.2485  3.7907   2
   7  -9  -6 39.9421  3.2426   3
  -7  -9   6 44.6866  3.5106   3
   7   9  -6 42.7441  3.6342   1
  -7   9   6 41.7533  3.8010   4
  -5  -9   6 293.039  11.938   2
   5  -9  -6 291.175  11.658   2
   5  -9  -6 315.550  10.948   3
  -5  -9   6 314.638  11.582   3
   5   9  -6 298.291  11.728   1
  -5   9   6 310.399  11.108   1
  -5   9   6 304.913  11.991   4
   3  -9  -6 4.97241 1.34804   3
   3  -9  -6 4.54260 1.82098   2
  -3  -9   6 2.45884 1.65072   3
  -3  -9   6 2.77202 1.69521   2
   3   9  -6 2.98302 1.56956   1
  -3   9   6 3.77581 1.66427   1
  -3   9   6 2.76296 1.65483   4
   1  -9  -6 13.1809  2.4655   2
  -1  -9   6 15.2935  2.2273   3
  -1  -9   6 12.8727  2.2621   2
  -1   9   6 14.5267  2.2031   4
  -1   9   6 11.3996  2.1482   1
   1   9  -6 20.1059  2.3421   1
  -1  -9  -6 718.082  23.429   2
  -1  -9  -6 720.728  23.446   1
   1  -9   6 700.235  23.114   2
   1  -9   6 705.337  23.506   3
   1   9   6 711.626  23.892   4
  -1   9  -6 744.625  23.866   1
  -3  -9  -6 279.031  11.168   1
   3  -9   6 309.839  11.331   3
  -3  -9  -6 283.066  10.994   2
   3  -9   6 274.590  10.460   2
   3   9   6 287.750  11.529   4
  -3   9  -6 271.585  11.291   1
  -5  -9  -6 33.4164  3.1388   2
  -5  -9  -6 41.8091  3.6610   1
   5  -9   6 39.9292  3.6491   3
   5  -9   6 41.7229  2.9455   2
  -5   9  -6 39.3641  3.8579   1
   5   9   6 39.8073  3.8698   4
  -7  -9  -6 19.2504  2.8167   1
   7  -9   6 21.5687  3.0956   3
  -7  -9  -6 22.6545  2.8294   2
  -7   9  -6 28.2724  3.4790   1
   7   9   6 24.6088  3.9494   4
  -9  -9  -6 217.052  10.494   1
   9  -9   6 223.700  10.545   3
  -9   9  -6 227.949  10.798   1
   9   9   6 210.967  10.713   4
  11  -9   6 30.0481  4.8119   3
 -11  -9  -6 32.4205  4.4229   1
  11   9   6 38.1969  4.8977   4
 -11   9  -6 27.1697  4.8829   1
  13  -9   6 23.5420  4.5334   3
 -13  -9  -6 29.3030  4.9239   1
  13   9   6 25.9183  5.3471   4
 -13   9  -6 16.4938  4.6639   1
  14 -10  -6 80.3008  6.5947   3
 -14  10   6 93.9375  7.4934   4
 -12 -10   6 2.56035 3.36891   2
  12 -10  -6 10.6441  3.3325   3
 -12  10   6 2.83400 3.10674   4
  10 -10  -6 27.6380  3.4689   3
 -10 -10   6 30.2475  4.0517   2
 -10  10   6 34.6968  4.0462   4
  10  10  -6 30.9467  3.7170   1
   8 -10  -6 11.8078  2.7648   2
  -8 -10   6 21.4640  3.5026   2
   8 -10  -6 17.1088  3.0258   3
  -8 -10   6 11.9127  2.8087   3
  -8  10   6 14.2969  3.2184   4
   8  10  -6 12.8579  2.9277   1
  -6 -10   6 -0.8191  1.9897   3
   6 -10  -6 0.54000 1.98759   2
   6 -10  -6 0.42318 1.66859   3
  -6  10   6 1.69279 1.91759   1
   6  10  -6 5.53704 1.98356   1
  -6  10   6 1.07617 1.70447   4
  -4 -10   6 76.2038  5.0261   2
  -4 -10   6 86.2888  4.8843   3
   4 -10  -6 85.5247  4.9983   2
  -4  10   6 87.5741  5.2068   4
  -4  10   6 80.8963  4.6671   1
   4  10  -6 76.2594  4.9170   1
   2 -10  -6 313.438  12.280   2
  -2 -10   6 315.973  12.379   2
  -2 -10   6 313.891  12.003   3
   2  10  -6 319.738  12.376   1
  -2  10   6 325.965  11.984   1
  -2  10   6 326.653  12.442   4
   0 -10   6 611.338  19.970   2
   0 -10  -6 579.089  19.943   2
   0 -10   6 619.963  20.013   3
   0  10   6 611.109  19.909   1
   0  10  -6 533.707  19.885   1
   0  10   6 551.283  20.025   4
   2 -10   6 14.3924  2.4981   2
  -2 -10  -6 16.1188  2.6810   2
   2 -10   6 19.4261  2.7030   3
  -2 -10  -6 17.6302  2.5520   1
   2  10   6 20.3811  2.7981   4
  -2  10  -6 14.0933  2.8728   1
  -4 -10  -6 89.4671  5.5514   1
   4 -10   6 99.3643  5.1695   2
  -4 -10  -6 94.0424  5.4319   2
   4 -10   6 100.447   5.660   3
   4  10   6 87.9930  5.7743   4
  -4  10  -6 96.5702  5.8822   1
  -6 -10  -6 31.5517  3.2043   2
  -6 -10  -6 33.7028  3.6478   1
   6 -10   6 38.4444  3.7394   3
   6  10   6 37.7467  3.8736   4
  -6  10  -6 38.7761  3.9067   1
   8 -10   6 123.111   7.248   3
  -8 -10  -6 135.288   6.952   2
  -8 -10  -6 122.098   7.273   1
  -8  10  -6 126.821   7.656   1
   8  10   6 133.933   7.840   4
 -10 -10  -6 11.8020  3.4736   1
  10 -10   6 24.8784  4.1289   3
  10  10   6 17.8707  3.8528   4
 -10  10  -6 16.7622  3.9073   1
 -12 -10  -6 204.307  11.036   1
  12 -10   6 227.648  11.619   3
 -12  10  -6 222.128  11.447   1
  12  10   6 227.221  12.006   4
  13 -11  -6 6.83289 3.76398   3
 -13 -11   6 10.0360  4.1680   2
 -13  11   6 6.44229 4.09229   4
  11 -11  -6 75.8154  5.8797   3
 -11 -11   6 84.6634  6.5100   2
  11  11  -6 85.3132  6.1129   1
 -11  11   6 83.6138  6.4392   4
  -9 -11   6 108.918   7.082   2
   9 -11  -6 110.853   6.420   3
   9 -11  -6 111.698   6.461   2
   9  11  -6 108.769   6.665   1
  -9  11   6 115.267   6.930   4
  -7 -11   6 21.6186  3.0269   3
  -7 -11   6 15.3392  3.2333   2
   7 -11  -6 18.9205  3.2202   2
   7  11  -6 17.8884  3.1921   1
  -7  11   6 17.9183  3.3808   4
  -5 -11   6 582.604  21.436   2
  -5 -11   6 624.933  20.774   3
   5 -11  -6 605.884  21.180   2
  -5  11   6 614.545  21.427   4
   5  11  -6 613.570  21.371   1
  -5  11   6 614.620  20.611   1
  -3 -11   6 76.2710  4.7322   3
  -3 -11   6 83.7189  5.3060   2
   3 -11  -6 86.1396  5.2449   2
  -3  11   6 80.0441  4.9259   1
   3  11  -6 79.6792  5.2433   1
  -3  11   6 78.9293  5.1237   4
   1 -11  -6 375.203  14.304   2
  -1 -11   6 384.861  14.370   2
  -1 -11   6 380.436  14.005   3
  -1  11   6 389.962  14.179   1
  -1  11   6 393.340  14.440   4
   1  11  -6 346.771  14.212   1
   1 -11   6 138.276   6.801   2
  -1 -11  -6 131.457   6.835   2
   1 -11   6 142.468   6.939   3
   1  11   6 126.565   6.904   4
   1  11   6 128.787   6.742   1
  -1  11  -6 128.165   6.954   1
   3 -11   6 0.92553 1.75421   2
  -3 -11  -6 -0.8369  1.7182   2
   3 -11   6 0.10067 1.63594   3
  -3 -11  -6 2.15124 1.92868   1
   3  11   6 1.01804 1.98392   4
  -3  11  -6 -0.1232  1.9270   1
   5 -11   6 135.218   7.392   3
  -5 -11  -6 137.504   7.541   1
  -5 -11  -6 139.235   7.165   2
  -5  11  -6 126.160   7.472   1
   5  11   6 143.192   7.781   4
   7 -11   6 -0.1661  2.0930   3
  -7 -11  -6 0.71105 2.38556   1
  -7 -11  -6 -1.8585  2.0609   2
  -7  11  -6 2.06222 2.69929   1
   7  11   6 4.50627 2.98414   4
  -9 -11  -6 60.2784  5.2655   1
   9 -11   6 61.3752  5.5531   3
  -9  11  -6 88.0951  6.5249   1
   9  11   6 66.3258  5.9971   4
 -11 -11  -6 109.032   7.887   1
  11 -11   6 131.214   8.327   3
  11  11   6 107.558   8.308   4
 -11  11  -6 124.560   8.307   1
  12 -12  -6 4.91722 3.43115   3
 -12 -12   6 8.77022 4.07875   2
 -12  12   6 2.64954 3.44634   4
 -10 -12   6 0.58757 2.91004   2
  10  12  -6 -0.3518  2.7124   1
 -10  12   6 -0.9336  2.6950   4
  -8 -12   6 -1.2625  2.3004   2
   8  12  -6 0.10915 2.42037   1
  -8  12   6 0.13994 2.52053   4
  -6 -12   6 31.3604  3.6840   2
   6 -12  -6 38.0015  3.8891   2
   6  12  -6 33.6625  3.9022   1
  -6  12   6 27.4143  3.5507   4
   4 -12  -6 14.1893  3.0289   2
  -4 -12   6 12.7425  2.6907   3
  -4 -12   6 3.94868 2.18148   2
  -4  12   6 12.1823  2.7835   4
   4  12  -6 6.14452 2.72401   1
  -4  12   6 12.9555  2.9750   1
  -2 -12   6 40.3356  3.7025   3
  -2 -12   6 45.7136  4.1783   2
   2 -12  -6 42.2093  4.0082   2
  -2  12   6 44.5578  3.8738   4
  -2  12   6 45.0379  3.8967   1
   2  12  -6 44.7692  4.1163   1
   0 -12   6 470.252  16.853   3
   0 -12   6 469.414  17.125   2
   0 -12  -6 457.285  17.192   2
   0  12   6 478.664  17.191   1
   0  12   6 481.467  17.359   4
   0  12  -6 446.464  17.253   1
   2 -12   6 259.398  10.711   2
   2 -12   6 267.846  11.020   3
  -2 -12  -6 253.243  11.016   2
   2  12   6 266.318  11.120   1
   2  12   6 262.179  11.201   4
  -2  12  -6 234.096  11.030   1
  -4 -12  -6 13.5222  2.9117   2
   4 -12   6 12.5101  3.0914   3
   4 -12   6 15.4311  2.9786   2
  -4 -12  -6 15.5092  3.3560   1
   4  12   6 12.4057  3.1579   4
  -4  12  -6 9.47046 3.29736   1
  -6 -12  -6 21.7361  3.6564   2
  -6 -12  -6 16.0323  3.4460   1
   6 -12   6 21.0841  3.8975   3
  -6  12  -6 11.9814  3.4742   1
   6  12   6 15.3317  3.6906   4
   8 -12   6 48.5673  4.9477   3
  -8 -12  -6 45.8288  4.6456   2
  -8 -12  -6 42.1565  4.7425   1
  -8  12  -6 43.4210  4.9991   1
   8  12   6 49.1448  5.0680   4
 -10 -12  -6 68.5108  6.2047   1
  10 -12   6 68.8191  6.3744   3
  10  12   6 63.4887  6.4501   4
 -10  12  -6 84.1861  7.1231   1
 -11 -13   6 27.4256  4.8845   2
  11  13  -6 19.3242  4.4471   1
 -11  13   6 30.5509  5.0819   4
  -9 -13   6 25.1203  4.3844   2
   9 -13  -6 20.2033  3.9442   2
   9  13  -6 28.2671  4.4001   1
  -9  13   6 23.2710  4.2751   4
   7 -13  -6 701.394  25.080   2
   7  13  -6 746.903  25.890   1
  -7  13   6 729.505  25.610   4
  -5 -13   6 37.8520  4.1073   2
   5 -13  -6 42.6024  4.0932   2
  -5  13   6 47.8482  4.3464   4
  -5  13   6 42.0054  4.0257   1
   5  13  -6 48.2559  4.5778   1
   3 -13  -6 242.390  10.849   2
  -3 -13   6 231.555  10.891   2
  -3  13   6 252.870  10.653   1
   3  13  -6 232.503  10.959   1
  -3  13   6 244.642  10.717   4
  -1 -13   6 0.60750 1.87188   2
   1 -13  -6 1.36875 1.95670   2
  -1 -13   6 2.98561 2.26245   3
  -1  13   6 1.95196 2.37691   4
   1  13  -6 0.65346 1.87873   1
  -1  13   6 1.71623 2.21560   1
   1 -13   6 32.4029  3.5368   3
   1 -13   6 27.4583  3.3578   2
  -1 -13  -6 23.3840  3.2591   2
  -1  13  -6 27.3863  3.4246   1
   1  13   6 34.2832  3.7397   1
   1  13   6 30.6844  3.7212   4
   3 -13   6 119.729   6.612   2
   3 -13   6 122.105   6.985   3
  -3 -13  -6 111.135   6.792   2
  -3  13  -6 120.220   7.232   1
   3  13   6 123.748   7.175   1
   3  13   6 112.230   6.917   4
   5 -13   6 129.570   7.536   3
  -5 -13  -6 126.606   7.680   1
  -5 -13  -6 130.491   7.428   2
   5  13   6 133.494   7.850   1
   5  13   6 135.034   7.883   4
  -5  13  -6 120.651   7.588   1
  -7 -13  -6 424.339  17.142   2
   7  13   6 471.966  18.464   4
  -7  13  -6 444.230  18.210   1
  -9 -13  -6 9.50499 3.73243   1
   9 -13   6 4.00404 3.69519   3
   9  13   6 5.46052 3.86430   4
  -9  13  -6 11.5610  3.9065   1
 -10 -14   6 -3.7969  2.8862   2
 -10  14   6 6.33040 3.51968   4
  10  14  -6 0.31529 3.49699   1
  -8 -14   6 8.69373 3.48791   2
   8 -14  -6 8.77216 3.33891   2
   8  14  -6 13.7039  3.7897   1
  -8  14   6 3.01829 3.27476   4
  -6 -14   6 4.60043 2.59694   2
   6 -14  -6 3.74556 2.47832   2
   6  14  -6 6.57438 3.00805   1
  -6  14   6 1.80354 2.76364   4
  -4 -14   6 7.66203 3.02938   2
   4 -14  -6 5.90727 2.71075   2
  -4  14   6 10.7842  3.2153   4
  -4  14   6 8.88977 3.15604   1
   4  14  -6 9.27566 3.26145   1
   2 -14  -6 137.979   8.027   2
  -2 -14   6 135.249   7.955   2
  -2  14   6 151.694   7.888   4
   2  14  -6 163.827   8.629   1
  -2  14   6 142.582   7.850   1
   0 -14  -6 -0.0303  2.1667   2
   0 -14   6 -0.2911  2.3117   2
   0  14  -6 1.06044 2.33852   1
   0  14   6 -2.4634  2.3679   4
   0  14   6 -1.8181  2.2842   1
  -2 -14  -6 22.3243  3.9450   2
   2 -14   6 22.8290  3.4750   3
   2 -14   6 23.6966  3.8620   2
  -2  14  -6 26.1807  3.7716   1
   2  14   6 27.5418  3.7138   1
   2  14   6 25.6998  4.1408   4
   4 -14   6 42.9318  4.2571   2
   4 -14   6 49.9908  4.7842   3
  -4 -14  -6 44.9492  4.5800   2
   4  14   6 50.5003  5.0054   4
  -4  14  -6 39.7668  4.7441   1
   4  14   6 39.0845  4.4635   1
   6 -14   6 14.5895  3.8895   3
  -6 -14  -6 8.80216 3.08568   2
   6  14   6 15.4766  3.8943   1
  -6  14  -6 7.18546 3.57171   1
   8 -14   6 -0.0423  3.3371   3
  -8 -14  -6 -2.4191  3.1230   1
  -8 -14  -6 3.26168 3.26278   2
  -8  14  -6 -0.7330  3.4061   1
   9  15  -6 -3.5282  3.3587   1
  -7 -15   6 -0.7703  2.8600   2
   7 -15  -6 0.52045 3.26093   2
   7  15  -6 -2.4647  3.1292   1
   5 -15  -6 10.5888  3.4368   2
  -5 -15   6 5.84818 2.96961   2
   5  15  -6 7.23458 3.22913   1
  -3 -15   6 0.71159 2.62204   2
   3 -15  -6 1.07733 2.47069   2
  -3  15   6 3.66336 3.09440   1
   3  15  -6 -0.5529  2.5477   1
  -1 -15   6 257.658  11.999   2
   1 -15  -6 246.755  11.774   2
  -1  15   6 244.669  11.580   1
   1  15  -6 263.417  12.102   1
  -1 -15  -6 69.9267  5.5926   2
   1 -15   6 80.9817  5.8933   2
   1  15   6 65.2074  5.4653   1
  -1  15  -6 71.7996  5.8460   1
  -3 -15  -6 311.499  14.041   2
   3 -15   6 331.098  13.846   2
   3  15   6 328.845  14.349   1
  -3  15  -6 322.903  14.530   1
  -5 -15  -6 18.4501  4.1810   2
   5 -15   6 24.9819  4.6083   3
  -5  15  -6 21.0965  4.5615   1
   5  15   6 29.1129  4.8887   1
   7 -15   6 -1.4371  3.3540   3
  -7 -15  -6 0.09342 3.26034   2
   7  15   6 -1.9477  2.9314   1
  -7  15  -6 3.12774 3.77383   1
  -6 -16   6 18.7595  4.4565   2
   6 -16  -6 17.1868  4.3103   2
   6  16  -6 12.0897  4.1544   1
  -4 -16   6 -1.1223  2.6073   2
   4 -16  -6 -2.8765  2.8368   2
   4  16  -6 -2.7010  2.7439   1
  -4  16   6 -3.3705  3.0412   1
   2 -16  -6 3.44741 3.20023   2
  -2 -16   6 1.26191 3.30170   2
   2  16  -6 -1.1444  2.4895   1
  -2  16   6 2.75081 3.02858   1
   0 -16   6 191.011  10.100   2
   0 -16  -6 167.101   9.747   2
   0  16  -6 184.097  10.194   1
   0  16   6 197.011  10.178   1
  -2 -16  -6 30.5105  4.4617   2
   2 -16   6 30.4311  4.2977   2
   2  16   6 36.5445  4.6987   1
  -2  16  -6 32.8407  4.6196   1
  -4 -16  -6 36.0921  4.7459   2
  -4  16  -6 35.6545  4.9866   1
   4  16   6 37.6616  5.0496   1
  -6 -16  -6 5.99715 4.03288   2
  -6  16  -6 12.3128  4.7108   1
   3 -17  -6 1.95381 3.07206   2
  -3 -17   6 1.73463 3.00680   2
  -3  17   6 5.60768 3.79104   1
   3  17  -6 2.16372 3.61783   1
   1 -17  -6 85.9239  6.9026   2
  -1 -17   6 94.7392  7.3819   2
  -1  17   6 95.8510  7.2521   1
   1  17  -6 89.9943  7.1218   1
  -1 -17  -6 2.05840 3.23341   2
   1 -17   6 1.85796 3.48740   2
  -1  17  -6 -2.3076  2.8162   1
   1  17   6 4.91140 3.82451   1
   3 -17   6 -0.7792  3.7004   2
 -16   0   7 -2.6834  3.1045   4
  16   0  -7 -2.6746  2.7958   3
  14   0  -7 0.95272 2.45458   3
 -14   0   7 -1.4364  2.5383   4
 -12   0   7 1.44891 1.85556   4
 -10   0   7 0.92316 1.57562   3
  10   0  -7 -1.3430  1.4617   2
 -10   0   7 -0.3663  1.6154   4
  -8   0   7 -0.2802  1.2935   3
   8   0  -7 -1.6624  1.2007   2
  -8   0   7 -0.5376  1.1783   4
  -6   0   7 4.18539 1.31574   3
  -6   0   7 -1.2231  0.9339   4
   6   0  -7 -0.2858  0.9668   2
  -4   0   7 -0.6466  0.7568   4
   4   0  -7 -0.5787  0.9178   2
   4   0  -7 -0.1161  0.4453   1
  -4   0   7 0.42710 0.87735   3
  -2   0   7 -0.9363  0.5436   4
  -2   0   7 -0.7770  0.7140   3
   2   0  -7 -0.1461  0.7449   2
   2   0  -7 -0.1488  0.5631   1
   0   0   7 -0.2483  0.6252   3
   0   0   7 1.98948 0.83503   4
   0   0  -7 -0.1680  0.6370   1
   0   0  -7 0.19303 0.71689   2
   2   0   7 -0.2839  0.7422   4
   2   0   7 0.34495 0.76260   3
  -2   0  -7 -0.6444  0.5789   2
  -2   0  -7 -0.2030  0.7990   1
  -4   0  -7 0.77585 0.61568   2
   4   0   7 -0.7350  0.8945   3
  -4   0  -7 11.3229  1.7964   1
   4   0   7 -0.0810  0.9445   4
  -6   0  -7 5.81263 1.64579   1
  -6   0  -7 -0.8518  1.3064   4
   6   0   7 -0.6509  1.2307   3
  -8   0  -7 -0.1037  1.5469   1
  -8   0  -7 0.24442 1.46280   4
   8   0   7 1.21631 1.56874   3
  10   0   7 0.92897 1.97462   3
 -10   0  -7 -2.9127  1.8368   1
 -10   0  -7 -0.5607  1.6840   4
 -12   0  -7 -0.0725  2.0219   4
  12   0   7 1.47586 2.26532   3
 -12   0  -7 3.07265 2.43741   1
 -14   0  -7 2.01013 2.67055   4
 -15  -1   7 0.35799 2.50537   4
  15  -1  -7 -2.3069  2.3808   3
 -15   1   7 2.61621 2.74914   4
 -13  -1   7 158.858   8.384   4
  13  -1  -7 154.781   8.189   3
  13   1  -7 159.291   8.313   3
 -13   1   7 161.915   8.603   4
  11  -1  -7 275.074  11.342   3
 -11  -1   7 265.851  11.320   3
  11  -1  -7 282.966  10.906   2
 -11  -1   7 282.854  11.507   4
 -11   1   7 260.231  11.373   4
  11   1  -7 284.893  11.195   2
  -9  -1   7 95.1605  5.2773   3
  -9  -1   7 85.4465  4.8762   4
   9  -1  -7 90.6877  4.9222   2
  -9   1   7 90.1979  5.0367   3
   9   1  -7 95.5901  5.1850   2
  -9   1   7 85.7562  4.9935   4
  -7  -1   7 13.5011  1.8220   4
  -7  -1   7 13.7630  2.1897   3
   7  -1  -7 12.5969  1.8806   2
  -7   1   7 14.2697  1.8033   4
   7   1  -7 12.9990  1.9862   2
  -7   1   7 11.8721  1.6960   3
   7   1  -7 11.8687  1.1101   1
  -5  -1   7 378.922  12.387   4
  -5  -1   7 363.564  12.644   3
   5  -1  -7 370.016  12.775   2
   5   1  -7 353.473  11.241   1
   5   1  -7 384.599  12.946   2
  -5   1   7 380.693  12.678   4
  -5   1   7 373.920  12.599   3
  -3  -1   7 1588.83   46.89   3
   3  -1  -7 1510.51   45.58   1
  -3  -1   7 1606.76   46.62   4
  -3   1   7 1565.63   46.64   3
   3   1  -7 1521.96   46.72   2
   3   1  -7 1575.35   45.80   1
  -3   1   7 1658.87   47.06   4
  -1  -1   7 397.708  12.746   4
  -1  -1   7 411.618  13.346   3
   1  -1  -7 415.818  12.704   1
   1  -1  -7 423.246  13.247   2
   1   1  -7 419.153  13.295   2
  -1   1   7 389.518  13.115   4
  -1   1   7 399.520  12.978   3
   1   1  -7 407.007  12.869   1
  -1  -1  -7 2729.46   77.04   1
   1  -1   7 2570.16   77.36   4
   1  -1   7 2639.65   77.25   3
  -1  -1  -7 2651.96   76.35   2
  -1   1  -7 2678.76   76.40   2
   1   1   7 2682.59   77.79   4
  -1   1  -7 2657.31   77.14   1
   1   1   7 2529.31   76.88   3
  -3  -1  -7 32.9650  1.7982   2
   3  -1   7 27.5614  2.1453   3
   3  -1   7 31.5912  2.2376   4
  -3  -1  -7 25.9520  2.1981   1
   3   1   7 31.2305  2.2957   4
  -3   1  -7 32.3811  1.7120   2
  -3   1  -7 33.2296  2.4439   1
   3   1   7 34.6963  2.0773   3
  -5  -1  -7 2244.83   68.93   1
   5  -1   7 2328.01   68.68   3
  -5  -1  -7 2348.13   66.81   2
  -5   1  -7 2401.60   69.36   4
   5   1   7 2308.78   69.55   4
   5   1   7 2339.28   68.33   3
  -5   1  -7 2282.61   69.10   1
  -7  -1  -7 661.547  22.712   1
  -7  -1  -7 668.761  22.892   4
   7  -1   7 709.769  22.385   3
  -7   1  -7 679.637  22.758   4
   7   1   7 690.889  22.022   3
  -7   1  -7 708.010  22.950   1
   7   1   7 680.148  23.023   4
  -9  -1  -7 8.22579 2.39530   1
  -9  -1  -7 6.00942 2.19081   4
   9  -1   7 1.62487 1.92611   3
  -9   1  -7 0.45905 2.01632   1
  -9   1  -7 2.87423 1.76566   4
   9   1   7 2.74995 1.95147   3
  11  -1   7 92.4574  5.7592   3
 -11  -1  -7 96.6214  6.3481   4
 -11  -1  -7 104.432   6.362   1
 -11   1  -7 100.428   6.263   4
  11   1   7 87.0200  5.5133   3
 -11   1  -7 90.0124  5.8886   1
  13  -1   7 43.3161  4.4683   3
 -13  -1  -7 43.6648  4.6007   1
 -13  -1  -7 44.1759  4.6117   4
  13   1   7 39.2169  4.1908   3
 -13   1  -7 39.8467  4.3277   1
 -13   1  -7 38.5515  4.5809   4
 -15  -1  -7 205.126  11.656   4
 -15  -1  -7 215.457  11.212   1
  15  -1   7 227.545  11.250   3
 -15   1  -7 202.212  11.397   4
 -15   1  -7 216.768  11.090   1
  15   1   7 210.629  10.651   3
  16  -2  -7 67.5424  6.1370   3
 -16  -2   7 69.5089  6.2392   4
  16   2  -7 80.0164  6.2596   3
 -16   2   7 72.0815  6.2948   4
 -14  -2   7 24.8019  3.7892   4
  14  -2  -7 23.8482  3.4075   3
  14   2  -7 29.6015  3.8226   3
 -14   2   7 26.8969  3.8089   4
 -12  -2   7 229.425  10.007   4
  12  -2  -7 206.461   9.613   3
 -12   2   7 211.297   9.960   4
  12   2  -7 194.558   9.423   3
  12   2  -7 207.286   9.519   2
  10  -2  -7 345.934  12.453   2
 -10  -2   7 338.723  12.947   3
  10  -2  -7 327.649  12.863   3
 -10  -2   7 336.511  12.875   4
 -10   2   7 334.204  13.125   4
  10   2  -7 333.085  12.865   2
   8  -2  -7 488.932  16.234   2
  -8  -2   7 482.669  16.281   4
  -8  -2   7 483.316  16.561   3
  -8   2   7 480.626  16.423   3
   8   2  -7 467.232  14.883   1
   8   2  -7 468.806  16.507   2
  -8   2   7 466.776  16.565   4
  -6  -2   7 186.980   7.808   3
  -6  -2   7 197.099   7.551   4
   6  -2  -7 202.701   7.910   2
   6   2  -7 210.749   6.800   1
  -6   2   7 205.207   7.859   3
  -6   2   7 199.542   7.963   4
   6   2  -7 199.231   8.131   2
  -4  -2   7 2677.82   80.71   3
  -4  -2   7 2855.41   80.52   4
   4   2  -7 2766.81   79.50   1
  -4   2   7 2549.20   80.25   3
   4   2  -7 2796.72   80.46   2
  -4   2   7 2853.44   81.24   4
   2  -2  -7 417.181  13.376   2
   2  -2  -7 406.357  12.398   1
  -2  -2   7 406.520  13.510   3
  -2  -2   7 407.952  12.594   4
  -2   2   7 420.032  12.969   3
   2   2  -7 386.678  13.342   2
   2   2  -7 398.349  12.785   1
  -2   2   7 413.170  13.411   4
   0  -2   7 560.017  17.327   4
   0  -2  -7 560.705  17.581   1
   0  -2   7 573.884  18.137   3
   0  -2  -7 585.303  17.793   2
   0   2   7 564.178  18.200   4
   0   2  -7 572.313  17.875   1
   0   2   7 573.350  17.455   3
   0   2  -7 576.212  17.814   2
   2  -2   7 31.0920  2.2729   3
  -2  -2  -7 30.5527  1.9314   2
   2  -2   7 34.1583  2.0498   4
  -2  -2  -7 31.6977  2.2544   1
   2   2   7 35.3296  2.5591   4
   2   2   7 33.0734  1.9220   3
  -2   2  -7 38.9689  2.5793   1
  -2   2  -7 33.5633  1.9870   2
  -4  -2  -7 135.657   5.940   1
   4  -2   7 129.270   5.719   3
  -4  -2  -7 138.325   4.954   2
  -4   2  -7 133.650   5.608   4
   4   2   7 135.587   5.226   3
  -4   2  -7 136.388   4.630   2
  -4   2  -7 132.054   6.046   1
   4   2   7 133.821   6.000   4
  -6  -2  -7 1414.61   44.47   1
   6  -2   7 1448.60   44.29   3
  -6  -2  -7 1540.00   42.42   2
   6   2   7 1464.33   43.63   3
  -6   2  -7 1436.13   44.56   4
   6   2   7 1406.85   45.00   4
  -6   2  -7 1468.13   44.74   1
   8  -2   7 52.8836  3.8662   3
  -8  -2  -7 60.6549  4.3816   1
  -8   2  -7 56.2332  4.0678   4
  -8   2  -7 59.1281  4.2340   1
   8   2   7 62.1121  4.5668   4
   8   2   7 55.3145  3.5911   3
  10  -2   7 15.9265  2.7854   3
 -10  -2  -7 14.4278  2.9247   4
 -10  -2  -7 17.9131  3.2201   1
  10   2   7 16.2267  2.7731   3
 -10   2  -7 12.7890  2.9426   1
 -10   2  -7 17.7624  2.9084   4
  10   2   7 10.9978  2.6316   4
  12  -2   7 203.029   9.605   3
 -12  -2  -7 188.821   9.487   1
 -12  -2  -7 180.450   9.719   4
  12   2   7 205.480   9.158   3
  12   2   7 191.889  10.009   4
 -12   2  -7 198.931   9.920   4
 -12   2  -7 175.541   9.238   1
  14  -2   7 2.76422 2.99010   3
 -14  -2  -7 -0.0181  3.1756   1
 -14   2  -7 -0.5943  3.1224   4
  14   2   7 0.61565 2.70761   4
 -14   2  -7 0.92298 3.14318   1
  15  -3  -7 115.925   7.541   3
 -15  -3   7 115.349   7.796   4
 -15   3   7 135.906   8.456   4
  15   3  -7 120.130   7.651   3
 -13  -3   7 16.0712  3.4819   4
  13  -3  -7 18.2497  3.6052   3
 -13   3   7 17.7472  3.5794   4
  13   3  -7 18.2857  3.1801   3
 -11  -3   7 9.82986 2.38249   3
  11  -3  -7 11.0795  2.5068   3
 -11  -3   7 7.24476 2.44102   4
  11  -3  -7 7.27439 2.19818   2
 -11   3   7 5.63888 2.64129   4
  11   3  -7 7.38725 2.46915   2
  -9  -3   7 213.984   9.063   4
  -9  -3   7 235.383   9.451   3
   9  -3  -7 238.861   9.150   2
   9  -3  -7 231.896   9.384   3
   9   3  -7 220.442   9.485   2
   9   3  -7 214.199   8.016   1
  -9   3   7 224.014   9.544   4
   7  -3  -7 1256.61   37.01   2
   7  -3  -7 1209.27   37.10   3
  -7  -3   7 1154.10   37.21   3
  -7  -3   7 1252.23   37.05   4
   7   3  -7 1255.08   37.45   2
  -7   3   7 1192.65   37.13   3
   7   3  -7 1200.37   35.94   1
  -7   3   7 1141.75   37.52   4
  -5  -3   7 691.240  21.522   4
  -5  -3   7 659.354  22.113   3
   5  -3  -7 722.494  22.159   2
   5   3  -7 702.940  22.376   2
   5   3  -7 691.890  21.175   1
  -5   3   7 706.007  22.430   4
  -5   3   7 701.509  21.915   3
   3  -3  -7 262.392   8.564   1
   3  -3  -7 277.499   9.792   2
  -3  -3   7 272.705   8.823   4
  -3  -3   7 271.183   9.870   3
  -3   3   7 278.402   9.322   3
   3   3  -7 286.300  10.018   2
   3   3  -7 285.114   9.211   1
  -3   3   7 285.731   9.913   4
   1  -3  -7 1284.17   38.42   1
  -1  -3   7 1292.15   39.36   3
  -1  -3   7 1304.34   38.23   4
   1  -3  -7 1358.19   38.93   2
  -1  -3   7 1241.44   38.80   2
  -1   3   7 1272.53   38.32   3
  -1   3   7 1350.08   39.56   4
   1   3  -7 1278.84   38.80   1
   1   3  -7 1367.48   39.03   2
   1  -3   7 132.279   4.607   4
  -1  -3  -7 118.050   5.043   1
  -1  -3  -7 134.087   5.116   2
   1  -3   7 123.873   5.416   3
  -1   3  -7 129.156   5.362   1
   1   3   7 128.271   5.536   4
  -1   3  -7 119.022   4.946   2
   1   3   7 133.334   4.572   3
  -3  -3  -7 640.701  20.575   1
   3  -3   7 636.351  20.584   3
  -3  -3  -7 654.607  19.767   2
   3   3   7 650.870  19.572   3
   3   3   7 634.661  20.942   4
  -3   3  -7 656.740  19.524   2
  -3   3  -7 636.685  20.055   4
  -3   3  -7 639.864  20.815   1
  -5  -3  -7 26.7168  1.8941   2
   5  -3   7 28.8913  2.4775   3
  -5  -3  -7 27.0589  2.5699   1
  -5   3  -7 28.1772  1.5811   2
   5   3   7 29.7674  2.0733   3
  -5   3  -7 28.0911  2.6637   1
   5   3   7 28.2460  2.7751   4
  -5   3  -7 32.6671  2.4608   4
  -7  -3  -7 22.6789  2.7589   1
   7  -3   7 22.6288  2.6002   3
  -7   3  -7 19.6158  2.3743   4
  -7   3  -7 25.2132  2.7563   1
   7   3   7 22.6656  2.7921   4
   7   3   7 18.0922  2.0467   3
   9  -3   7 541.617  18.434   3
  -9  -3  -7 482.365  18.264   1
   9   3   7 543.304  17.488   3
  -9   3  -7 492.811  18.247   4
  -9   3  -7 516.125  18.582   1
   9   3   7 498.897  18.894   4
  11  -3   7 120.390   7.003   3
 -11  -3  -7 115.771   6.991   1
  11   3   7 135.504   7.717   4
  11   3   7 122.439   6.376   3
 -11   3  -7 127.542   7.309   4
 -11   3  -7 122.805   7.111   1
  13  -3   7 2.71866 2.77717   3
  13   3   7 -0.1986  2.4102   4
 -13   3  -7 -2.8413  2.6516   1
 -13   3  -7 -2.5672  2.5092   4
  15  -3   7 14.8034  4.2153   3
 -15  -3  -7 16.6463  4.4792   1
 -15   3  -7 17.9815  4.7164   1
 -15   3  -7 25.4845  5.0617   4
 -16  -4   7 80.8223  6.9813   4
  16  -4  -7 78.3928  6.6854   3
  16   4  -7 81.9061  6.4441   3
 -16   4   7 87.1596  7.2588   4
  14  -4  -7 201.961  10.479   3
 -14  -4   7 250.815  11.365   4
  14   4  -7 219.812  10.580   3
 -14   4   7 219.266  11.179   4
 -12  -4   7 33.0207  3.8175   4
 -12  -4   7 33.1425  3.6633   3
  12  -4  -7 37.8115  3.9213   3
  12   4  -7 31.7116  3.7543   2
 -12   4   7 39.9525  4.0318   4
 -10  -4   7 225.481   9.371   4
  10  -4  -7 207.231   9.342   3
 -10  -4   7 215.637   9.388   3
  10  -4  -7 221.177   8.961   2
  10   4  -7 209.307   9.452   2
 -10   4   7 222.255   9.802   4
   8  -4  -7 169.885   7.187   2
  -8  -4   7 169.716   7.051   4
  -8  -4   7 148.528   7.119   3
   8  -4  -7 171.952   7.264   3
   8   4  -7 158.901   7.454   2
  -8   4   7 158.930   7.472   4
   8   4  -7 159.976   6.374   1
  -6  -4   7 376.037  12.489   4
   6  -4  -7 367.086  12.953   2
   6  -4  -7 384.599  12.823   3
  -6  -4   7 363.814  13.136   3
  -6   4   7 369.405  11.291   1
  -6   4   7 377.026  13.407   4
   6   4  -7 379.345  13.393   2
   6   4  -7 356.746  12.167   1
  -4  -4   7 106.504   5.021   3
  -4  -4   7 109.351   4.083   4
  -4  -4   7 104.209   5.088   2
   4  -4  -7 102.361   4.914   2
  -4   4   7 97.7053  4.9078   4
  -4   4   7 109.435   3.843   1
  -4   4   7 108.161   4.514   3
   4   4  -7 104.359   4.438   1
   2  -4  -7 493.003  15.529   1
  -2  -4   7 532.004  16.761   3
  -2  -4   7 517.251  16.486   2
  -2  -4   7 512.144  15.048   4
   2  -4  -7 497.550  16.347   2
  -2   4   7 481.035  15.496   3
  -2   4   7 521.809  16.712   4
   2   4  -7 493.162  16.040   1
   0  -4  -7 26.2749  1.8748   1
   0  -4   7 21.3575  1.1233   4
   0  -4  -7 24.9043  1.9234   2
   0  -4   7 22.8497  2.0758   3
   0  -4   7 20.7834  1.8103   2
   0   4   7 25.7161  1.3406   3
   0   4   7 22.9761  2.0669   4
   0   4  -7 27.3226  2.1288   1
   2  -4   7 110.373   5.114   3
  -2  -4  -7 112.839   4.950   1
   2  -4   7 110.493   4.575   2
  -2  -4  -7 118.981   4.821   2
  -2   4  -7 111.026   5.165   1
   2   4   7 117.034   5.402   4
   2   4   7 110.740   3.979   3
  -2   4  -7 113.556   4.296   4
   4  -4   7 176.496   7.491   3
  -4  -4  -7 194.091   7.660   1
  -4  -4  -7 189.077   6.852   2
   4  -4   7 185.318   6.410   2
  -4   4  -7 185.690   7.774   1
   4   4   7 180.092   6.338   3
  -4   4  -7 181.065   6.944   4
   4   4   7 183.097   7.822   4
   6  -4   7 13.1100  2.1478   3
  -6  -4  -7 8.40105 2.07166   1
  -6  -4  -7 8.44138 1.49960   2
   6   4   7 11.2817  1.5466   3
  -6   4  -7 11.1650  1.9197   4
  -6   4  -7 13.5042  2.4326   1
   6   4   7 9.84470 2.16081   4
  -8  -4  -7 746.993  25.319   1
   8  -4   7 759.745  25.278   3
   8   4   7 792.441  24.035   3
  -8   4  -7 758.072  25.534   1
   8   4   7 734.952  25.756   4
  -8   4  -7 749.548  25.031   4
 -10  -4  -7 1.03268 1.92484   1
  10  -4   7 1.52403 2.09701   3
  10   4   7 1.12320 2.36759   4
 -10   4  -7 2.03326 2.00215   4
 -10   4  -7 0.62269 2.22364   1
  12  -4   7 85.3663  6.1053   3
 -12  -4  -7 75.8606  5.7935   1
 -12   4  -7 69.6460  5.5966   1
  12   4   7 77.4844  6.2642   4
 -12   4  -7 95.8978  6.3567   4
  14  -4   7 17.3560  4.6077   3
 -14  -4  -7 15.4849  4.1316   1
  14   4   7 25.9513  4.5056   4
 -14   4  -7 15.7497  4.5244   1
 -14   4  -7 13.5049  4.1415   4
 -15  -5   7 51.1300  5.3522   4
  15  -5  -7 37.3636  4.4089   3
  15   5  -7 40.5039  4.7136   3
 -15   5   7 46.6208  5.2966   4
  13  -5  -7 51.7141  4.6219   3
 -13  -5   7 59.4379  4.9933   3
 -13  -5   7 63.8846  5.3540   4
 -13   5   7 56.3017  5.1719   4
 -11  -5   7 3.75340 2.17234   4
  11  -5  -7 3.64997 2.01319   2
 -11  -5   7 1.79062 1.84886   3
  11  -5  -7 4.68129 2.26931   3
  11   5  -7 3.65276 2.25444   2
 -11   5   7 1.15248 2.18569   4
   9  -5  -7 793.603  26.270   3
   9  -5  -7 808.972  25.887   2
  -9  -5   7 791.986  26.368   3
  -9  -5   7 852.719  26.308   4
   9   5  -7 786.288  26.535   2
  -9   5   7 760.342  26.748   4
   9   5  -7 823.555  25.326   1
   7  -5  -7 15.6331  2.0293   3
  -7  -5   7 15.0563  1.8824   4
  -7  -5   7 14.6510  2.5012   2
  -7  -5   7 17.0060  2.3012   3
   7  -5  -7 17.0439  2.1528   2
  -7   5   7 14.8364  2.4216   4
   7   5  -7 14.2426  1.8765   1
   5  -5  -7 89.8721  4.6355   2
   5  -5  -7 98.1842  4.4179   3
  -5  -5   7 90.6219  3.9456   4
  -5  -5   7 90.6433  4.7382   3
  -5  -5   7 89.2060  4.8321   2
   5   5  -7 93.8102  4.3229   1
  -5   5   7 95.1918  4.9209   4
  -5   5   7 95.3539  3.6706   1
   3  -5  -7 97.8650  3.9457   3
  -3  -5   7 92.2044  3.3407   4
  -3  -5   7 99.5812  4.7894   2
   3  -5  -7 89.4785  4.5405   2
  -3  -5   7 95.1762  4.7181   3
  -3   5   7 97.3956  3.8806   1
  -3   5   7 92.0987  4.6692   4
   3   5  -7 93.8942  4.3256   1
   1  -5  -7 80.0408  4.0879   2
  -1  -5   7 86.3460  4.1611   2
  -1  -5   7 79.9738  4.2271   3
   1  -5  -7 84.5431  3.6850   1
   1   5  -7 84.3338  4.0558   1
  -1   5   7 72.4107  2.9579   3
  -1   5   7 77.1692  4.1734   4
   1  -5   7 916.055  27.890   4
  -1  -5  -7 994.765  29.099   1
  -1  -5  -7 967.242  28.953   2
   1  -5   7 910.789  29.412   3
   1  -5   7 934.915  28.700   2
  -1   5  -7 964.972  29.384   1
   1   5   7 930.676  29.768   4
  -3  -5  -7 214.769   8.732   1
   3  -5   7 237.279   9.074   3
   3  -5   7 232.497   8.086   2
  -3  -5  -7 232.944   8.410   2
   3   5   7 228.516   7.317   3
  -3   5  -7 238.483   8.040   4
   3   5   7 236.685   9.355   4
  -3   5  -7 226.584   9.074   1
   5  -5   7 120.255   4.704   2
   5  -5   7 120.726   5.944   3
  -5  -5  -7 122.412   5.238   2
  -5  -5  -7 116.083   5.843   1
  -5   5  -7 136.390   5.562   4
  -5   5  -7 132.332   6.326   1
   5   5   7 116.770   4.648   3
   5   5   7 126.267   6.353   4
  -7  -5  -7 111.632   5.970   1
  -7  -5  -7 118.833   4.985   2
   7  -5   7 106.254   5.815   3
  -7   5  -7 100.407   5.373   4
  -7   5  -7 114.484   6.178   1
   7   5   7 99.0286  5.9850   4
  -9  -5  -7 88.6608  5.5667   1
   9  -5   7 83.7568  5.5548   3
  -9   5  -7 89.5016  5.3735   4
   9   5   7 77.4228  5.6523   4
  -9   5  -7 87.3169  5.5948   1
 -11  -5  -7 -0.7589  2.3560   1
  11  -5   7 -3.2577  2.2882   3
 -11   5  -7 0.57643 2.44194   4
 -11   5  -7 -1.5249  2.5911   1
 -13  -5  -7 27.0871  4.5646   1
  13  -5   7 20.2257  4.4226   3
 -13   5  -7 23.0509  4.3191   1
  13   5   7 24.1941  4.3001   4
 -13   5  -7 21.7686  3.9870   4
 -14  -6   7 -1.1211  2.8754   4
  14  -6  -7 1.44352 2.61910   3
  14   6  -7 4.38263 2.96743   3
 -14   6   7 -0.2572  2.5522   4
  12  -6  -7 200.759   9.740   3
 -12  -6   7 225.207  10.073   4
 -12  -6   7 208.681   9.733   3
  12   6  -7 209.842  10.077   2
 -12   6   7 203.475  10.221   4
  10  -6  -7 45.6806  3.5533   2
  10  -6  -7 36.2862  3.5606   3
 -10  -6   7 36.5424  3.4319   4
 -10  -6   7 31.9359  3.4786   3
  10   6  -7 33.9076  3.6811   2
 -10   6   7 32.2542  3.4903   4
   8  -6  -7 401.315  14.514   2
  -8  -6   7 436.019  14.461   4
  -8  -6   7 412.616  14.768   3
   8  -6  -7 396.954  14.535   3
  -8  -6   7 396.675  15.089   2
   8   6  -7 410.145  14.144   1
  -8   6   7 396.872  15.146   4
  -6  -6   7 1068.24   34.38   2
  -6  -6   7 1145.36   34.34   3
   6  -6  -7 1048.46   33.86   2
  -6  -6   7 1085.46   33.36   4
   6  -6  -7 1139.58   33.75   3
   6   6  -7 1113.26   33.65   1
  -6   6   7 1097.62   34.76   4
  -6   6   7 1068.36   32.60   1
   4  -6  -7 44.0000  2.5558   3
  -4  -6   7 40.2225  3.0247   3
  -4  -6   7 42.2676  2.0875   4
  -4  -6   7 48.4254  3.3648   2
   4  -6  -7 41.2714  2.9709   2
  -4   6   7 38.7169  2.3436   1
   4   6  -7 38.3512  2.7718   1
  -4   6   7 38.9985  3.0826   4
  -2  -6   7 370.356  13.047   3
   2  -6  -7 359.854  12.141   1
   2  -6  -7 364.654  11.569   3
  -2  -6   7 377.519  12.954   2
   2  -6  -7 358.251  12.788   2
   2   6  -7 375.854  12.742   1
  -2   6   7 380.062  13.185   4
   0  -6  -7 318.463  11.258   2
   0  -6   7 301.979  11.444   3
   0  -6  -7 309.012  10.950   1
   0  -6   7 324.574  11.217   2
   0   6  -7 322.033  11.421   1
   0   6   7 328.627  11.746   4
   2  -6   7 3576.59  101.14   2
  -2  -6  -7 3527.42  102.12   1
  -2  -6  -7 3300.35  101.26   2
   2  -6   7 3456.48  102.54   3
   2   6   7 3471.69  103.48   4
  -2   6  -7 3568.17  102.49   1
  -2   6  -7 3533.42  101.53   4
   4  -6   7 296.092  11.177   3
  -4  -6  -7 303.695  10.546   2
  -4  -6  -7 294.815  11.120   1
   4  -6   7 292.461   9.982   2
   4   6   7 277.512  11.382   4
  -4   6  -7 276.601  11.182   1
  -4   6  -7 301.788  10.141   4
  -6  -6  -7 3.16319 1.42178   2
  -6  -6  -7 2.01567 1.73538   1
   6  -6   7 4.72157 1.91720   3
  -6   6  -7 5.82023 1.89206   1
   6   6   7 5.16362 1.90873   4
  -6   6  -7 1.13311 1.54214   4
   8  -6   7 54.8074  4.3599   3
  -8  -6  -7 50.0310  4.1886   1
   8   6   7 49.6303  4.2988   4
  -8   6  -7 46.9279  4.2044   1
  -8   6  -7 49.9175  3.8307   4
  10  -6   7 -0.1806  2.1395   3
 -10  -6  -7 1.37515 1.98409   1
 -10   6  -7 3.04474 2.07853   4
 -10   6  -7 3.74414 2.65563   1
  10   6   7 1.44379 2.25199   4
 -12  -6  -7 150.776   8.683   1
  12  -6   7 159.310   8.971   3
 -12   6  -7 159.352   8.661   4
 -12   6  -7 155.082   8.825   1
  12   6   7 148.161   9.118   4
 -14  -6  -7 27.5349  5.1577   1
  14  -6   7 22.5494  4.9662   3
 -14   6  -7 23.3775  4.6571   1
 -14   6  -7 30.7974  5.1461   4
  14   6   7 31.3766  4.6262   4
  15  -7  -7 1.57391 3.19520   3
  15   7  -7 -2.7844  3.2555   3
 -15   7   7 0.90042 3.11537   4
  13  -7  -7 109.220   6.961   3
 -13  -7   7 93.1409  6.3897   3
 -13   7   7 106.163   7.182   4
  11  -7  -7 31.6280  3.4459   3
 -11  -7   7 39.3330  3.8581   3
 -11   7   7 42.2821  4.2879   4
  11   7  -7 39.1705  3.8882   2
  -9  -7   7 130.290   6.617   3
   9  -7  -7 126.554   6.420   2
  -9  -7   7 129.997   6.307   4
   9  -7  -7 119.769   6.292   3
  -9  -7   7 113.820   6.747   2
   9   7  -7 124.067   6.183   1
  -9   7   7 120.234   6.748   4
  -7  -7   7 145.002   6.069   4
   7  -7  -7 133.946   6.189   3
  -7  -7   7 138.034   6.595   3
   7  -7  -7 135.444   6.598   2
  -7  -7   7 134.847   6.930   2
  -7   7   7 145.966   7.036   4
   7   7  -7 120.765   6.081   1
  -5  -7   7 135.279   6.654   2
   5  -7  -7 140.070   5.702   3
   5  -7  -7 137.668   6.377   2
  -5  -7   7 139.385   6.337   3
  -5   7   7 135.834   5.439   1
   5   7  -7 117.177   5.093   4
  -5   7   7 133.760   6.531   4
   5   7  -7 138.848   6.155   1
   3  -7  -7 282.684   9.421   3
  -3  -7   7 277.430  10.655   3
   3  -7  -7 279.096  10.604   2
  -3  -7   7 264.514  10.630   2
  -3   7   7 303.016  10.964   4
   3   7  -7 287.124  10.561   1
  -3   7   7 288.549   9.933   1
  -1  -7   7 2.72111 1.60610   3
   1  -7  -7 1.14456 1.17207   1
   1  -7  -7 4.30555 0.81936   3
   1  -7  -7 2.75123 1.27752   2
  -1  -7   7 3.33966 1.44846   2
  -1   7   7 1.18873 1.32179   4
   1   7  -7 2.04634 1.41501   1
  -1  -7  -7 692.178  21.834   1
   1  -7   7 699.824  21.601   2
   1  -7   7 667.470  22.148   3
  -1  -7  -7 683.462  21.802   2
  -1   7  -7 665.036  22.188   1
  -1   7  -7 641.260  20.022   4
   1   7   7 699.480  22.613   4
  -3  -7  -7 744.368  24.521   1
   3  -7   7 758.383  23.695   2
   3  -7   7 767.761  24.759   3
  -3  -7  -7 762.428  24.129   2
  -3   7  -7 757.949  23.259   4
  -3   7  -7 749.715  24.861   1
   3   7   7 784.440  25.374   4
  -5  -7  -7 66.0213  3.8574   2
  -5  -7  -7 65.7921  4.4183   1
   5  -7   7 56.9034  3.3072   2
   5  -7   7 63.7764  4.3154   3
  -5   7  -7 61.8280  3.5310   4
  -5   7  -7 67.6231  4.6776   1
   5   7   7 63.8275  4.5321   4
  -7  -7  -7 -0.1391  1.6857   2
   7  -7   7 0.03676 1.83402   3
  -7  -7  -7 2.61722 1.98126   1
  -7   7  -7 -0.0595  1.9010   1
  -7   7  -7 4.70071 1.77761   4
   7   7   7 1.07720 2.18475   4
   9  -7   7 34.5541  3.7902   3
  -9  -7  -7 33.1001  3.6335   1
  -9   7  -7 33.0876  3.9475   1
   9   7   7 32.5761  3.9390   4
  -9   7  -7 37.4055  3.5044   4
  11  -7   7 400.826  16.170   3
 -11  -7  -7 374.889  15.782   1
  11   7   7 414.985  16.817   4
 -11   7  -7 386.910  15.500   4
 -11   7  -7 374.677  15.847   1
 -13  -7  -7 -2.2605  3.1853   1
  13  -7   7 2.41905 3.56051   3
  13   7   7 2.50126 3.33720   4
 -13   7  -7 1.40392 3.40828   4
 -13   7  -7 0.30998 3.67470   1
  14  -8  -7 10.9136  3.8153   3
  14   8  -7 12.5544  3.7484   3
 -14   8   7 5.25001 3.38125   4
  12  -8  -7 37.7204  4.2512   3
 -12  -8   7 37.4817  4.1559   3
 -12   8   7 40.0606  4.3728   4
  12   8  -7 45.8518  4.7390   2
  10  -8  -7 -0.7995  2.0283   3
 -10  -8   7 0.91631 2.11777   2
 -10  -8   7 2.56236 2.32966   3
  10   8  -7 4.48670 2.24432   1
 -10   8   7 0.71399 2.31515   4
  -8  -8   7 315.231  11.900   3
   8  -8  -7 302.796  11.636   3
   8  -8  -7 294.466  11.690   2
  -8  -8   7 290.096  12.295   2
  -8   8   7 299.229  12.359   4
   8   8  -7 299.574  11.572   1
   6  -8  -7 9.42840 2.06163   2
  -6  -8   7 8.17752 2.19879   2
  -6  -8   7 5.85322 2.10477   3
   6  -8  -7 9.55250 1.94302   3
  -6   8   7 9.89189 2.37954   4
   6   8  -7 6.04185 1.98060   1
  -4  -8   7 303.765  11.773   2
  -4  -8   7 322.185  11.661   3
   4  -8  -7 302.007  11.552   2
   4  -8  -7 310.840  10.443   3
  -4   8   7 294.861  10.674   1
  -4   8   7 307.434  11.811   4
   4   8  -7 288.680  11.267   1
   2  -8  -7 129.704   6.403   2
  -2  -8   7 135.610   6.399   3
  -2  -8   7 134.786   6.425   2
   2  -8  -7 142.972   5.039   3
  -2   8   7 131.044   5.852   1
  -2   8   7 144.676   6.659   4
   2   8  -7 139.072   6.444   1
   0  -8   7 49.9710  3.4719   2
   0  -8   7 51.4260  3.7362   3
   0  -8  -7 59.5500  3.7680   2
   0  -8  -7 48.3114  3.2939   1
   0   8  -7 48.7846  3.6624   1
   0   8   7 51.5877  3.7461   4
   2  -8   7 381.447  13.167   2
   2  -8   7 386.904  13.861   3
  -2  -8  -7 375.413  13.512   2
  -2  -8  -7 380.134  13.641   1
  -2   8  -7 366.024  13.837   1
   4  -8   7 45.4728  3.6090   3
  -4  -8  -7 45.8768  3.3948   2
   4  -8   7 43.8774  3.0154   2
  -4  -8  -7 39.5392  3.5254   1
  -4   8  -7 39.2099  3.4973   1
   4   8   7 43.8912  3.7450   4
  -6  -8  -7 4.16122 1.95760   1
  -6  -8  -7 8.27037 2.09114   2
   6  -8   7 5.49013 2.15338   3
   6   8   7 9.28791 2.50222   4
  -6   8  -7 5.39363 2.26889   1
  -8  -8  -7 9.55283 2.69546   1
   8  -8   7 5.62334 2.58539   3
   8   8   7 10.4955  2.8592   4
  -8   8  -7 5.89373 2.35165   4
  -8   8  -7 9.80919 2.64547   1
 -10  -8  -7 388.266  15.650   1
  10  -8   7 376.517  15.513   3
 -10   8  -7 382.201  15.670   1
  10   8   7 360.821  15.977   4
 -12  -8  -7 210.201  10.821   1
  12  -8   7 209.947  11.063   3
  12   8   7 213.298  11.327   4
 -12   8  -7 206.954  10.847   1
  13  -9  -7 29.3425  4.1292   3
 -13   9   7 31.5814  5.1037   4
 -11  -9   7 94.2147  6.1215   3
 -11  -9   7 106.947   7.002   2
  11  -9  -7 113.365   6.667   3
 -11   9   7 96.6919  6.7422   4
  -9  -9   7 40.6940  3.7895   3
   9  -9  -7 44.9756  3.8162   3
  -9  -9   7 68.7698  5.0480   2
   9  -9  -7 45.6070  4.0137   2
  -9   9   7 47.0243  4.2710   4
   9   9  -7 48.3159  4.0459   1
   7  -9  -7 259.965   9.784   3
  -7  -9   7 244.522  10.096   3
  -7  -9   7 225.951  10.546   2
   7  -9  -7 248.773  10.208   2
  -7   9   7 236.065  10.525   4
   7   9  -7 233.524   9.961   1
  -5  -9   7 682.328  22.513   3
   5  -9  -7 656.637  22.511   2
  -5  -9   7 619.446  22.670   2
   5  -9  -7 725.392  21.627   3
  -5   9   7 644.115  22.857   4
   5   9  -7 673.130  22.494   1
  -5   9   7 705.776  21.755   1
  -3  -9   7 0.26833 1.39578   2
   3  -9  -7 0.31126 1.62009   2
  -3  -9   7 1.66519 1.59409   3
   3   9  -7 -0.1608  1.5428   1
  -3   9   7 1.63991 1.53688   1
  -3   9   7 3.12692 1.83264   4
  -1  -9   7 119.257   6.040   2
  -1  -9   7 130.030   6.266   3
   1  -9  -7 128.241   6.225   2
  -1   9   7 127.412   5.889   1
  -1   9   7 105.913   6.047   4
   1   9  -7 124.149   6.258   1
   1  -9   7 160.056   6.872   2
   1  -9   7 141.010   6.943   3
  -1  -9  -7 143.094   6.825   2
  -1  -9  -7 140.630   6.746   1
   1   9   7 148.456   7.257   4
  -1   9  -7 139.901   6.955   1
  -3  -9  -7 10.4808  2.1513   1
   3  -9   7 11.0122  2.2665   2
   3  -9   7 9.83232 2.42125   3
  -3  -9  -7 7.17467 2.03363   2
   3   9   7 4.87029 2.36020   4
  -3   9  -7 9.46271 2.55265   1
  -5  -9  -7 376.769  13.355   2
  -5  -9  -7 321.757  13.518   1
   5  -9   7 352.549  13.838   3
  -5   9  -7 360.727  14.176   1
   5   9   7 362.467  14.306   4
   7  -9   7 110.149   6.650   3
  -7  -9  -7 100.663   6.343   1
  -7  -9  -7 107.300   5.888   2
  -7   9  -7 99.0760  6.4375   1
   7   9   7 115.748   6.894   4
   9  -9   7 470.513  18.238   3
  -9  -9  -7 479.746  18.195   1
   9   9   7 455.847  18.665   4
  -9   9  -7 472.964  18.399   1
 -11  -9  -7 5.74692 3.36381   1
  11  -9   7 13.6221  3.7118   3
 -11   9  -7 10.1986  3.9044   1
  11   9   7 13.7694  4.1567   4
 -13  -9  -7 -1.0588  3.7190   1
  13   9   7 0.83402 3.60175   4
 -13   9  -7 8.47282 4.55432   1
  12 -10  -7 -3.0040  2.8580   3
 -12 -10   7 -0.9014  3.1980   2
 -12  10   7 -0.8213  2.6837   4
  10 -10  -7 38.3312  3.9980   2
 -10 -10   7 40.3468  4.0746   3
 -10 -10   7 55.2582  5.0352   2
  10 -10  -7 48.9040  4.3195   3
  10  10  -7 37.4656  4.1909   1
 -10  10   7 37.2742  4.1020   4
  -8 -10   7 23.4479  3.0801   3
   8 -10  -7 29.4279  3.3446   2
   8 -10  -7 26.2701  3.0286   3
  -8 -10   7 28.1973  3.6323   2
   8  10  -7 29.2995  3.3631   1
  -8  10   7 31.2514  3.4757   4
  -6 -10   7 -0.1007  1.8355   3
   6 -10  -7 -0.4021  1.7860   2
  -6 -10   7 2.45540 2.00606   2
   6 -10  -7 0.55890 1.55763   3
  -6  10   7 3.36469 2.10617   4
   6  10  -7 0.26068 1.90710   1
  -4 -10   7 1.75712 1.77902   2
  -4 -10   7 5.02661 2.02376   3
   4 -10  -7 0.68707 1.82284   2
  -4  10   7 2.44119 1.83342   1
   4  10  -7 1.61750 1.87536   1
  -4  10   7 0.54275 1.77076   4
  -2 -10   7 280.245  11.020   2
   2 -10  -7 258.503  10.748   2
  -2 -10   7 264.838  10.664   3
   2  10  -7 268.717  10.947   1
  -2  10   7 266.760  10.440   1
  -2  10   7 260.655  10.911   4
   0 -10   7 1009.73   33.52   3
   0 -10   7 1082.79   33.50   2
   0 -10  -7 1026.12   33.54   2
   0  10  -7 1065.68   33.90   1
   0  10   7 1078.39   34.22   4
   0  10   7 1079.31   33.50   1
  -2 -10  -7 205.370   8.835   1
  -2 -10  -7 192.584   8.601   2
   2 -10   7 210.834   8.936   3
   2 -10   7 187.696   8.288   2
   2  10   7 186.216   8.918   4
  -2  10  -7 188.915   9.002   1
   4 -10   7 173.565   8.119   3
   4 -10   7 168.301   7.349   2
  -4 -10  -7 169.421   7.814   2
  -4 -10  -7 160.618   8.060   1
  -4  10  -7 150.477   8.073   1
   4  10   7 170.827   8.475   4
  -6 -10  -7 31.7226  3.3538   2
   6 -10   7 30.5911  3.4564   3
  -6 -10  -7 29.1377  3.3339   1
  -6  10  -7 29.6822  3.5856   1
   6  10   7 36.9641  4.0544   4
  -8 -10  -7 216.839   9.565   2
  -8 -10  -7 203.531  10.209   1
   8 -10   7 212.552  10.464   3
   8  10   7 214.396  10.783   4
  -8  10  -7 219.603  10.671   1
  10 -10   7 140.499   8.442   3
 -10 -10  -7 138.904   8.504   1
 -10  10  -7 151.281   8.929   1
  10  10   7 144.804   9.039   4
  12 -10   7 46.3177  5.3496   3
 -12 -10  -7 46.3558  5.5105   1
  12  10   7 46.3525  5.7948   4
 -12  10  -7 54.6062  5.9185   1
  13 -11  -7 45.7130  5.2317   3
 -13  11   7 54.9090  5.8041   4
  11 -11  -7 83.2607  6.0292   3
 -11 -11   7 92.1612  6.7446   2
 -11  11   7 88.4619  6.6112   4
   9 -11  -7 112.302   6.802   2
   9 -11  -7 129.775   6.996   3
  -9 -11   7 116.590   7.519   2
  -9  11   7 136.703   7.802   4
   9  11  -7 124.951   7.183   1
  -7 -11   7 323.060  14.091   2
  -7 -11   7 351.928  13.586   3
   7 -11  -7 357.334  13.851   2
  -7  11   7 345.232  14.186   4
   7  11  -7 371.119  14.139   1
  -5 -11   7 24.7534  3.0428   3
  -5 -11   7 23.4519  3.3511   2
   5 -11  -7 26.8441  3.0311   2
   5  11  -7 22.2508  3.1510   1
  -5  11   7 25.4585  3.0345   1
  -5  11   7 22.6252  3.1839   4
   3 -11  -7 38.9439  3.6193   2
  -3 -11   7 44.5404  3.7058   3
  -3 -11   7 44.5850  3.8228   2
  -3  11   7 47.8771  3.8993   4
   3  11  -7 45.6732  4.0055   1
  -3  11   7 49.3717  3.7074   1
  -1 -11   7 118.913   6.550   2
   1 -11  -7 119.554   6.614   2
  -1 -11   7 141.673   6.790   3
  -1  11   7 109.098   6.417   4
  -1  11   7 137.505   6.727   1
   1  11  -7 133.311   6.888   1
   1 -11   7 126.226   6.569   3
   1 -11   7 111.023   6.126   2
  -1 -11  -7 105.309   6.090   2
  -1  11  -7 106.321   6.349   1
   1  11   7 119.307   6.613   4
   1  11   7 118.509   6.313   1
   3 -11   7 53.1321  3.9191   2
   3 -11   7 44.6335  4.0949   3
  -3 -11  -7 47.8477  4.0499   2
  -3 -11  -7 54.6489  4.3690   1
  -3  11  -7 50.0104  4.4063   1
   3  11   7 48.4755  4.3904   4
   5 -11   7 179.581   8.950   3
  -5 -11  -7 173.865   8.556   2
  -5 -11  -7 190.774   9.157   1
  -5  11  -7 182.162   9.295   1
   5  11   7 191.340   9.503   4
  -7 -11  -7 44.4263  4.0788   2
   7 -11   7 39.5020  4.3978   3
  -7 -11  -7 39.7684  4.3319   1
   7  11   7 44.2455  4.5702   4
  -7  11  -7 40.3728  4.5393   1
   9 -11   7 1.28544 3.27426   3
  -9 -11  -7 -3.2722  2.5329   1
  -9  11  -7 -2.1433  2.8286   1
   9  11   7 -0.1858  3.0709   4
  11 -11   7 6.84210 3.60101   3
 -11 -11  -7 9.38291 3.89106   1
 -11  11  -7 9.64873 4.17320   1
  11  11   7 9.35578 4.33729   4
 -12 -12   7 -0.3283  4.0119   2
 -12  12   7 3.67994 3.48388   4
 -10 -12   7 190.298  10.484   2
  10  12  -7 194.621   9.978   1
 -10  12   7 218.957  10.708   4
  -8 -12   7 2.52220 2.46757   2
   8 -12  -7 7.20510 2.87677   2
  -8  12   7 4.76123 2.61020   4
   8  12  -7 0.29438 2.66306   1
   6 -12  -7 3.68552 2.50185   2
  -6 -12   7 0.74026 2.19914   2
  -6  12   7 6.81370 2.75286   4
   6  12  -7 9.29877 2.90155   1
  -4 -12   7 143.784   7.925   2
  -4 -12   7 146.004   7.420   3
   4 -12  -7 146.951   7.817   2
   4  12  -7 160.601   8.151   1
  -4  12   7 150.468   7.812   4
  -4  12   7 158.641   7.511   1
  -2 -12   7 266.723  11.230   3
   2 -12  -7 279.574  11.711   2
  -2 -12   7 271.000  11.708   2
  -2  12   7 279.759  11.658   4
   2  12  -7 276.811  11.806   1
  -2  12   7 280.647  11.341   1
   0 -12   7 5.81389 2.61185   3
   0 -12  -7 4.42016 2.12552   2
   0 -12   7 8.31934 2.54982   2
   0  12  -7 5.87282 2.43946   1
   0  12   7 2.97884 2.09651   1
   0  12   7 4.68263 2.40337   4
   2 -12   7 237.431  10.257   3
  -2 -12  -7 221.381  10.046   2
   2 -12   7 212.732   9.631   2
  -2  12  -7 218.202  10.378   1
   2  12   7 233.598  10.463   4
   2  12   7 223.373  10.094   1
   4 -12   7 173.724   8.177   2
  -4 -12  -7 170.422   8.559   2
   4 -12   7 171.887   8.813   3
  -4 -12  -7 180.088   8.995   1
   4  12   7 169.663   9.050   4
  -4  12  -7 192.614   9.389   1
  -6 -12  -7 -3.0737  2.2407   1
   6 -12   7 0.70541 2.85421   3
  -6 -12  -7 7.62441 2.83266   2
   6  12   7 0.35738 2.86765   4
  -6  12  -7 3.42387 2.69194   1
  -8 -12  -7 48.7038  5.0627   1
   8 -12   7 52.2617  5.2771   3
  -8 -12  -7 48.7399  4.7862   2
   8  12   7 43.5332  4.9457   4
  -8  12  -7 51.2625  5.3584   1
 -10 -12  -7 2.09052 3.43104   1
  10 -12   7 0.13607 3.26251   3
  10  12   7 3.58165 3.83206   4
 -10  12  -7 1.90327 4.02315   1
 -11 -13   7 203.997  11.314   2
 -11  13   7 204.826  10.893   4
  11  13  -7 195.679  10.470   1
  -9 -13   7 0.35976 2.96228   2
   9  13  -7 -1.6434  2.7312   1
  -9  13   7 2.17272 2.90289   4
  -7 -13   7 27.6068  4.5508   2
   7 -13  -7 20.8166  3.7364   2
  -7  13   7 23.3210  4.0951   4
   7  13  -7 25.9348  4.2973   1
   5 -13  -7 17.1895  3.3022   2
  -5 -13   7 16.2385  3.4367   2
  -5  13   7 22.9848  3.8243   4
   5  13  -7 18.9022  3.6766   1
   3 -13  -7 78.3752  5.6681   2
  -3 -13   7 82.3666  5.4026   3
  -3 -13   7 83.0772  5.8868   2
  -3  13   7 101.490   5.922   1
  -3  13   7 91.1050  5.9063   4
   3  13  -7 77.9531  5.6403   1
  -1 -13   7 45.4145  4.1948   3
  -1 -13   7 42.5508  4.0450   2
   1 -13  -7 40.6351  4.1451   2
  -1  13   7 51.1896  4.5203   4
  -1  13   7 56.7195  4.5323   1
   1  13  -7 50.7751  4.5384   1
   1 -13   7 10.3753  2.9597   3
   1 -13   7 18.2450  3.2264   2
  -1 -13  -7 16.5880  3.2700   2
   1  13   7 14.7377  2.9890   1
   1  13   7 15.5690  3.4947   4
  -1  13  -7 11.5210  2.9362   1
   3 -13   7 0.77047 2.22784   2
  -3 -13  -7 -0.8137  1.8494   2
  -3  13  -7 -0.9999  1.9704   1
   3  13   7 4.74656 2.80773   4
   5 -13   7 20.6957  3.9587   3
  -5 -13  -7 23.0362  3.7476   2
  -5 -13  -7 24.2886  4.2627   1
   5  13   7 27.1827  4.3439   4
  -5  13  -7 17.1154  4.0169   1
   7 -13   7 163.006   9.065   3
  -7 -13  -7 150.746   8.464   2
  -7  13  -7 155.480   9.300   1
   7  13   7 142.301   9.064   4
  -9 -13  -7 -1.2569  2.9853   1
   9 -13   7 -2.1340  3.4658   3
  -9  13  -7 -5.0075  3.4638   1
   9  13   7 -0.9347  3.3458   4
 -10 -14   7 1.67643 3.44939   2
 -10  14   7 -4.5570  3.2952   4
  10  14  -7 -3.5005  3.3849   1
  -8 -14   7 4.96118 3.54832   2
   8 -14  -7 -1.0236  2.8718   2
  -8  14   7 -0.2728  3.0639   4
   8  14  -7 -0.9447  2.9951   1
  -6 -14   7 76.3951  6.2800   2
   6 -14  -7 78.6394  6.0793   2
  -6  14   7 70.4712  5.7176   4
   6  14  -7 79.8511  6.1118   1
   4 -14  -7 50.9689  4.8710   2
  -4 -14   7 52.4057  4.8117   2
   4  14  -7 50.1509  4.7583   1
  -4  14   7 67.1929  5.1904   1
  -4  14   7 59.1218  5.2176   4
  -2 -14   7 24.1873  3.4657   2
   2 -14  -7 22.3316  3.6108   2
  -2  14   7 21.5962  3.8641   4
  -2  14   7 24.5704  3.9458   1
   2  14  -7 24.9482  4.0648   1
   0 -14  -7 32.0378  4.0863   2
   0 -14   7 37.1063  4.1285   3
   0 -14   7 43.8557  4.2389   2
   0  14   7 37.9520  4.1035   1
   0  14   7 41.2990  4.3374   4
   0  14  -7 26.5129  3.8227   1
  -2 -14  -7 13.3138  3.0154   2
   2 -14   7 8.99495 2.98435   2
   2 -14   7 6.62011 3.03769   3
   2  14   7 1.98933 2.74452   1
  -2  14  -7 6.53008 2.69040   1
   2  14   7 8.98142 3.23408   4
  -4 -14  -7 37.7842  4.2564   2
   4 -14   7 54.4617  5.1068   3
   4  14   7 44.0296  4.9787   4
  -4  14  -7 54.0506  5.3373   1
   4  14   7 51.1404  5.0340   1
  -6 -14  -7 8.12916 2.88405   2
  -6 -14  -7 5.92595 2.98549   1
   6 -14   7 3.31077 3.36112   3
   6  14   7 7.49988 3.20120   1
   6  14   7 8.06318 3.84560   4
  -6  14  -7 7.11855 3.71802   1
  -8 -14  -7 27.3371  4.9925   1
  -8 -14  -7 30.5297  4.9261   2
   8 -14   7 31.1219  5.6149   3
  -8  14  -7 21.4788  5.1514   1
   8  14   7 24.7140  5.1061   4
   7 -15  -7 15.5140  3.9326   2
  -7 -15   7 10.6492  3.3495   2
   7  15  -7 18.7944  4.5586   1
  -7  15   7 14.2409  4.0091   4
  -5 -15   7 25.7593  4.5417   2
   5 -15  -7 18.7030  4.0329   2
   5  15  -7 22.4038  4.6139   1
  -5  15   7 26.5941  4.5998   4
  -3 -15   7 336.537  14.716   2
   3 -15  -7 323.469  14.383   2
  -3  15   7 360.905  14.373   1
   3  15  -7 336.777  14.701   1
  -3  15   7 330.797  14.217   4
   1 -15  -7 177.299   9.853   2
  -1 -15   7 201.238  10.232   2
  -1  15   7 208.492  10.105   4
  -1  15   7 215.712  10.341   1
   1  15  -7 201.379  10.391   1
  -1 -15  -7 -1.0403  2.1272   2
   1 -15   7 -2.0819  2.3203   2
   1  15   7 -4.2957  2.7183   1
  -1  15  -7 -0.8324  2.5669   1
  -3 -15  -7 92.3075  6.6021   2
   3 -15   7 93.4815  6.7369   3
   3 -15   7 93.6266  6.5338   2
  -3  15  -7 91.4210  6.8076   1
   3  15   7 98.4369  7.0035   1
   5 -15   7 22.2606  4.7265   3
  -5 -15  -7 29.0222  4.2836   2
  -5  15  -7 18.8230  4.2931   1
   5  15   7 25.0890  4.6632   1
   7 -15   7 147.961   9.250   3
  -7 -15  -7 150.516   9.018   2
  -7  15  -7 154.531   9.714   1
  -6 -16   7 -2.7737  2.6876   2
   6  16  -7 -1.0339  3.2973   1
  -4 -16   7 126.644   8.382   2
   4 -16  -7 121.031   7.948   2
   4  16  -7 110.596   7.826   1
   2 -16  -7 108.860   7.608   2
  -2 -16   7 126.703   8.145   2
   2  16  -7 128.896   8.182   1
  -2  16   7 136.514   8.182   1
   0 -16  -7 8.05266 3.23769   2
   0 -16   7 2.63170 3.17302   2
   0  16   7 6.66942 3.44436   1
   0  16  -7 7.58683 3.45741   1
  -2 -16  -7 4.93531 3.30354   2
  -2  16  -7 3.28066 3.22915   1
   2  16   7 4.86105 3.46296   1
  -4 -16  -7 0.65676 3.27869   2
   4  16   7 2.61023 3.55618   1
  -4  16  -7 0.20489 3.36013   1
  -3 -17   7 30.5848  5.3821   2
   3 -17  -7 26.7049  4.9976   2
   3  17  -7 22.8229  4.8570   1
  -3  17   7 27.8458  5.1465   1
   1 -17  -7 33.1744  5.3647   2
  -1 -17   7 34.0695  4.9088   2
  -1  17   7 40.8192  5.3806   1
   1  17  -7 32.8934  4.7996   1
   1 -17   7 1.95990 3.41259   2
   1  17   7 0.75477 3.50877   1
  16   0  -8 41.9472  4.9222   3
 -16   0   8 36.3108  5.8412   4
 -14   0   8 57.4745  5.2098   4
  14   0  -8 66.1227  5.3039   3
  12   0  -8 246.271  10.904   3
 -12   0   8 249.027  11.108   4
  12   0  -8 261.393  10.741   2
 -10   0   8 0.02503 1.76235   4
  10   0  -8 -0.2645  1.7691   2
 -10   0   8 -0.3050  1.5508   3
  -8   0   8 711.966  24.038   3
   8   0  -8 759.391  24.217   2
  -8   0   8 753.157  24.155   4
  -6   0   8 1180.78   34.93   4
   6   0  -8 1114.55   34.91   2
  -6   0   8 1099.17   34.81   3
  -4   0   8 2.19020 0.93288   4
   4   0  -8 2.98309 1.26384   2
   4   0  -8 2.84761 0.65459   1
  -4   0   8 1.48036 1.11480   3
  -2   0   8 478.921  15.859   4
  -2   0   8 491.194  16.125   3
   2   0  -8 531.202  15.494   1
   0   0  -8 263.938   9.093   2
   0   0   8 253.634   9.096   3
   0   0   8 272.298   9.086   4
   0   0  -8 259.908   9.034   1
   2   0   8 33.0332  2.1669   3
  -2   0  -8 32.1895  2.4207   1
  -2   0  -8 32.3595  1.9699   2
   2   0   8 30.3523  2.2003   4
  -4   0  -8 1073.90   32.16   2
  -4   0  -8 1153.46   34.18   1
   4   0   8 1093.89   33.49   3
   4   0   8 1085.42   33.97   4
   6   0   8 480.024  16.279   3
   6   0   8 477.495  16.938   4
  -6   0  -8 503.546  17.067   1
  -8   0  -8 552.766  19.865   4
   8   0   8 584.259  19.279   3
  -8   0  -8 566.845  19.907   1
 -10   0  -8 196.295   9.504   1
  10   0   8 198.524   8.921   3
 -10   0  -8 211.009   9.797   4
 -12   0  -8 16.0560  3.4579   1
 -12   0  -8 17.6891  3.7333   4
  12   0   8 22.6821  3.3161   3
 -14   0  -8 44.2625  4.9346   1
 -14   0  -8 40.4275  5.0296   4
  14   0   8 41.6396  4.8035   3
  15  -1  -8 232.560  11.604   3
 -15  -1   8 234.738  11.840   4
  15   1  -8 238.043  11.509   3
 -15   1   8 249.530  12.074   4
 -13  -1   8 -0.0298  2.2227   4
  13   1  -8 -2.3273  1.8127   3
 -13   1   8 2.75881 2.19054   4
 -11  -1   8 12.9005  2.6222   3
 -11  -1   8 15.0480  2.6163   4
  11  -1  -8 11.6894  2.6533   2
  11  -1  -8 9.57224 2.59880   3
  11   1  -8 11.6320  2.8220   2
 -11   1   8 11.7154  2.6229   4
   9  -1  -8 49.5879  3.6463   2
  -9  -1   8 42.7699  3.5300   4
  -9  -1   8 50.5291  3.6967   3
  -9   1   8 52.1024  3.7604   3
  -9   1   8 54.2810  3.9058   4
   9   1  -8 46.4727  3.7286   2
   7  -1  -8 83.9734  4.6735   2
  -7  -1   8 84.7334  4.6570   3
  -7  -1   8 80.7453  4.3254   4
  -7   1   8 97.2523  4.7491   3
   7   1  -8 81.0340  3.1525   1
  -7   1   8 87.2895  4.6372   4
   7   1  -8 88.6784  4.8810   2
  -5  -1   8 1402.44   44.57   3
   5  -1  -8 1486.09   44.65   2
  -5  -1   8 1569.67   44.53   4
   5   1  -8 1463.91   42.99   1
   5   1  -8 1459.25   44.69   2
  -5   1   8 1484.10   44.79   4
  -5   1   8 1496.42   44.54   3
   3  -1  -8 11.3397  1.5023   2
  -3  -1   8 9.23230 1.20577   4
  -3  -1   8 9.26824 1.35514   3
   3  -1  -8 10.4035  0.8592   1
  -3   1   8 10.2664  1.3792   3
   3   1  -8 9.76057 1.02685   1
   3   1  -8 10.2297  1.5012   2
  -3   1   8 8.39960 1.23694   4
  -1  -1   8 5515.47  155.48   4
  -1  -1   8 5296.25  155.12   3
   1  -1  -8 5334.79  154.10   1
   1  -1  -8 5334.72  153.93   2
  -1   1   8 5432.93  154.83   3
   1   1  -8 5210.76  154.26   1
  -1   1   8 5382.45  155.84   4
   1   1  -8 5348.39  153.99   2
   1  -1   8 1096.01   32.90   3
  -1  -1  -8 1061.43   32.67   1
  -1  -1  -8 1115.72   32.33   2
   1  -1   8 1037.20   32.62   4
   1   1   8 1050.94   33.02   4
  -1   1  -8 1095.96   32.36   2
  -1   1  -8 1102.65   32.90   1
   1   1   8 1106.82   32.56   3
   3  -1   8 110.836   4.873   4
  -3  -1  -8 106.539   4.239   2
   3  -1   8 110.943   4.945   3
  -3  -1  -8 122.363   5.323   1
  -3   1  -8 112.899   4.251   2
   3   1   8 119.191   4.745   3
   3   1   8 106.858   5.081   4
  -3   1  -8 104.941   5.206   1
   5  -1   8 55.9980  3.4661   3
  -5  -1  -8 51.9065  3.5749   1
   5  -1   8 55.9953  3.5196   4
  -5  -1  -8 58.5652  2.4747   2
  -5   1  -8 55.2494  2.1864   2
  -5   1  -8 52.9685  3.7596   1
   5   1   8 52.9775  3.1548   3
   5   1   8 55.5360  3.7173   4
   7  -1   8 613.921  19.952   3
  -7  -1  -8 587.845  20.397   1
   7   1   8 607.725  19.632   3
  -7   1  -8 579.554  20.257   4
  -7   1  -8 577.483  20.400   1
   7   1   8 606.675  20.622   4
  -9  -1  -8 16.7396  2.9380   1
   9  -1   8 19.5910  2.7677   3
   9   1   8 19.5698  3.3561   4
   9   1   8 16.8042  2.6643   3
  -9   1  -8 17.5498  2.9622   4
  -9   1  -8 14.9950  3.0897   1
 -11  -1  -8 7.80990 2.73186   4
  11  -1   8 5.13145 2.61043   3
 -11  -1  -8 7.74511 2.62117   1
  11   1   8 4.68791 2.48125   3
 -11   1  -8 11.1267  3.0446   1
  11   1   8 8.18465 2.61666   4
 -11   1  -8 6.56357 2.64866   4
 -13  -1  -8 -1.2638  2.5861   1
  13  -1   8 2.33019 2.93322   3
 -13  -1  -8 -1.3703  2.7356   4
 -13   1  -8 4.49349 2.99046   1
  13   1   8 1.77986 2.75120   3
  13   1   8 0.51272 2.60047   4
 -13   1  -8 -0.4002  2.4671   4
 -15  -1  -8 132.855   8.552   1
  15  -1   8 120.250   8.076   3
 -15   1  -8 124.694   8.764   4
 -15   1  -8 119.158   8.117   1
 -16  -2   8 -0.8791  3.1941   4
 -16   2   8 2.30538 3.35963   4
  16   2  -8 2.01803 3.38426   3
 -14  -2   8 17.0722  3.9151   4
  14  -2  -8 12.3848  3.5118   3
  14   2  -8 17.5299  3.8849   3
 -14   2   8 18.2910  4.0269   4
  12  -2  -8 99.3891  6.1697   3
 -12  -2   8 96.2218  6.0520   3
 -12  -2   8 93.7999  5.8756   4
 -12   2   8 86.1900  6.0739   4
  12   2  -8 113.385   6.310   2
 -10  -2   8 19.5783  2.6540   4
  10  -2  -8 18.7035  2.7511   3
  10  -2  -8 19.0282  2.5541   2
 -10  -2   8 20.7277  2.6482   3
  10   2  -8 20.0788  3.0233   2
 -10   2   8 18.7540  2.8875   4
  -8  -2   8 404.075  14.523   4
   8  -2  -8 432.353  14.808   2
  -8  -2   8 405.618  14.889   3
  -8   2   8 430.574  15.093   4
  -8   2   8 437.634  14.928   3
   8   2  -8 409.247  13.138   1
   8   2  -8 417.085  15.068   2
  -6  -2   8 7.56038 1.59171   4
  -6  -2   8 9.64139 1.97397   3
   6  -2  -8 10.0894  1.8044   2
   6   2  -8 8.82994 1.84501   2
   6   2  -8 6.84177 1.06447   1
  -6   2   8 5.21526 1.57865   3
  -6   2   8 6.58029 1.53517   4
  -4  -2   8 199.964   7.850   3
   4  -2  -8 207.654   7.905   2
  -4  -2   8 207.310   7.187   4
   4   2  -8 199.011   7.963   2
  -4   2   8 202.622   7.535   3
   4   2  -8 195.831   6.766   1
  -4   2   8 201.946   7.753   4
  -2  -2   8 255.941   9.347   3
  -2  -2   8 258.952   8.382   4
   2  -2  -8 254.211   9.172   2
   2  -2  -8 250.375   8.217   1
  -2   2   8 255.293   9.184   4
  -2   2   8 259.022   8.769   3
   2   2  -8 267.647   9.337   2
   2   2  -8 252.439   8.587   1
   0  -2  -8 578.470  18.179   1
   0  -2  -8 588.045  18.382   2
   0  -2   8 602.234  18.829   3
   0  -2   8 578.323  17.946   4
   0   2  -8 581.373  18.491   1
   0   2   8 586.442  18.097   3
   0   2  -8 598.507  18.460   2
   0   2   8 574.441  18.796   4
   2  -2   8 204.970   7.404   4
  -2  -2  -8 206.281   7.836   1
  -2  -2  -8 213.855   7.328   2
   2  -2   8 209.646   7.884   3
  -2   2  -8 206.223   7.996   1
   2   2   8 203.694   7.257   3
   2   2   8 207.862   8.042   4
  -2   2  -8 211.746   7.318   2
   4  -2   8 5.41390 1.40933   4
  -4  -2  -8 4.87313 1.59574   1
  -4  -2  -8 6.50306 1.18366   2
   4  -2   8 6.92603 1.52523   3
   4   2   8 6.12222 1.31887   3
   4   2   8 8.68353 1.68170   4
  -4   2  -8 5.32404 1.00043   2
  -4   2  -8 9.88364 1.81309   1
  -6  -2  -8 316.928   9.920   2
   6  -2   8 307.255  11.479   3
  -6  -2  -8 300.888  11.745   1
   6   2   8 322.016  12.065   4
   6   2   8 307.010  10.865   3
  -6   2  -8 310.927  11.978   1
  -6   2  -8 303.311  11.454   4
   8  -2   8 191.811   8.536   3
  -8  -2  -8 182.514   8.764   1
   8   2   8 206.727   8.102   3
  -8   2  -8 197.308   8.761   4
  -8   2  -8 205.493   9.103   1
   8   2   8 187.618   8.953   4
 -10  -2  -8 -0.3556  2.1383   1
  10  -2   8 -0.0592  1.8300   3
 -10   2  -8 0.94578 2.13105   4
  10   2   8 -0.7690  1.7981   4
 -10   2  -8 5.78807 2.59617   1
  10   2   8 0.01255 1.90684   3
 -12  -2  -8 46.2094  4.4879   1
  12  -2   8 46.9371  4.5434   3
 -12   2  -8 45.3549  4.6147   4
 -12   2  -8 41.4899  4.4948   1
  12   2   8 44.2700  4.0759   3
  12   2   8 42.7879  4.8075   4
  14  -2   8 -1.9923  3.1256   3
 -14   2  -8 -3.2129  2.9392   1
  14   2   8 1.73040 3.02217   4
 -14   2  -8 0.07087 3.33158   4
  15  -3  -8 115.896   7.603   3
 -15  -3   8 112.967   7.595   4
  15   3  -8 124.403   7.558   3
 -15   3   8 113.637   7.849   4
 -13  -3   8 18.0135  3.6712   4
  13  -3  -8 17.8065  3.6751   3
 -13  -3   8 15.1926  3.2458   3
 -13   3   8 17.0571  3.5113   4
  13   3  -8 17.0011  3.5048   3
  11  -3  -8 226.471   9.760   2
 -11  -3   8 226.988  10.235   3
 -11  -3   8 239.904  10.238   4
  11  -3  -8 245.700  10.440   3
 -11   3   8 242.946  10.639   4
  11   3  -8 244.085  10.482   2
  -9  -3   8 48.1635  3.5056   4
   9  -3  -8 49.5725  3.5456   2
  -9  -3   8 54.5899  3.9576   3
   9  -3  -8 50.1098  3.7730   3
  -9   3   8 42.4043  3.7393   4
   9   3  -8 49.9341  3.9607   2
   7  -3  -8 25.3233  2.4725   2
  -7  -3   8 19.1370  2.3239   3
  -7  -3   8 18.4357  2.0186   4
  -7   3   8 21.6572  2.3668   3
   7   3  -8 21.3653  2.4651   2
  -7   3   8 18.1336  2.2500   4
   7   3  -8 17.3440  1.6978   1
  -5  -3   8 640.733  20.049   4
   5  -3  -8 645.229  20.798   2
  -5  -3   8 644.228  20.929   3
  -5   3   8 634.110  20.414   3
   5   3  -8 657.888  19.753   1
   5   3  -8 647.002  21.040   2
  -5   3   8 637.837  21.002   4
  -3  -3   8 2650.32   76.68   3
   3  -3  -8 2566.00   74.89   1
   3  -3  -8 2625.18   75.99   2
  -3  -3   8 2663.53   75.75   4
   3   3  -8 2547.75   76.08   2
   3   3  -8 2573.68   75.47   1
  -3   3   8 2562.50   76.86   4
  -3   3   8 2572.57   75.80   3
   1  -3  -8 112.379   4.896   2
   1  -3  -8 119.917   4.449   1
  -1  -3   8 108.267   5.081   3
  -1  -3   8 112.946   3.935   4
  -1   3   8 107.926   4.279   3
   1   3  -8 113.290   4.988   2
  -1   3   8 117.164   5.073   4
   1   3  -8 104.707   4.648   1
  -1  -3  -8 84.2122  3.8749   1
  -1  -3  -8 76.0496  3.7078   2
   1  -3   8 82.3667  3.3037   4
   1  -3   8 71.5098  3.9528   3
  -1   3  -8 81.3039  3.7403   2
   1   3   8 84.3266  3.3567   3
  -1   3  -8 71.9510  3.8696   1
   1   3   8 76.5991  4.0749   4
   3  -3   8 544.299  18.174   3
   3  -3   8 590.872  17.744   4
  -3  -3  -8 569.940  17.358   2
  -3  -3  -8 540.484  18.107   1
  -3   3  -8 529.217  18.342   1
  -3   3  -8 561.259  17.134   2
   3   3   8 547.959  18.557   4
   3   3   8 547.315  17.123   3
  -5  -3  -8 126.847   5.066   2
  -5  -3  -8 125.599   6.134   1
   5  -3   8 143.176   6.223   3
  -5   3  -8 132.792   5.803   4
  -5   3  -8 130.365   6.421   1
   5   3   8 128.634   6.312   4
  -5   3  -8 135.113   4.673   2
   5   3   8 133.626   5.348   3
  -7  -3  -8 363.879  13.492   1
   7  -3   8 356.526  13.156   3
   7   3   8 382.526  13.852   4
  -7   3  -8 332.979  13.399   1
   7   3   8 345.412  12.173   3
  -7   3  -8 335.330  12.935   4
  -9  -3  -8 196.811   9.054   1
   9  -3   8 193.312   8.796   3
   9   3   8 181.028   7.831   3
  -9   3  -8 172.943   8.518   4
  -9   3  -8 191.421   9.052   1
   9   3   8 185.982   9.196   4
  11  -3   8 13.4990  3.3688   3
 -11  -3  -8 12.4942  2.9557   1
  11   3   8 16.8633  3.6523   4
 -11   3  -8 23.4364  3.7434   4
 -11   3  -8 8.10533 2.93081   1
 -13  -3  -8 27.2285  4.6744   1
  13  -3   8 27.5075  4.5205   3
  13   3   8 25.4354  3.9099   4
 -13   3  -8 25.9185  4.5537   1
 -13   3  -8 26.8326  4.3629   4
 -16  -4   8 -1.0629  3.8381   4
  16  -4  -8 4.32972 3.07212   3
 -16   4   8 5.92122 3.48683   4
  16   4  -8 3.78990 3.10645   3
 -14  -4   8 127.573   7.875   4
  14  -4  -8 129.528   7.905   3
  14   4  -8 136.649   7.851   3
 -14   4   8 143.230   8.610   4
 -12  -4   8 71.7645  5.3703   3
 -12  -4   8 91.8706  5.9193   4
  12  -4  -8 90.5320  5.8672   3
  12   4  -8 89.1080  5.8685   2
 -12   4   8 85.3769  6.0648   4
  10  -4  -8 911.628  29.398   3
  10  -4  -8 923.263  28.950   2
 -10  -4   8 935.396  29.388   4
 -10  -4   8 883.134  29.338   3
  10   4  -8 873.032  29.453   2
 -10   4   8 856.232  29.694   4
   8  -4  -8 14.3910  2.3383   2
  -8  -4   8 8.71571 1.93128   4
   8  -4  -8 8.18424 1.76880   3
  -8  -4   8 7.00358 1.93305   3
   8   4  -8 8.80255 2.17073   2
  -8   4   8 5.99508 1.98774   4
   8   4  -8 3.69945 1.47739   1
  -6  -4   8 75.5657  4.3527   3
  -6  -4   8 79.1672  3.8075   4
   6  -4  -8 72.8480  4.3139   2
   6   4  -8 81.5795  4.7009   2
   6   4  -8 82.2957  3.7626   1
  -6   4   8 75.2097  4.4006   4
  -6   4   8 78.1775  4.1272   3
  -4  -4   8 246.265   8.250   4
  -4  -4   8 260.644   9.572   3
   4  -4  -8 251.145   9.371   2
  -4   4   8 242.258   9.466   4
   4   4  -8 233.053   9.475   2
   4   4  -8 250.335   8.722   1
  -4   4   8 254.040   7.969   1
  -4   4   8 255.188   8.854   3
  -2  -4   8 4.99048 0.69973   4
   2  -4  -8 -0.0614  0.9404   2
   2  -4  -8 0.11506 0.79123   1
  -2  -4   8 1.72461 1.18666   3
  -2  -4   8 3.08128 1.20306   2
  -2   4   8 4.66157 1.03990   3
   2   4  -8 2.66212 1.03835   1
  -2   4   8 0.33550 1.00064   4
   0  -4  -8 208.245   7.642   1
   0  -4   8 216.410   6.738   4
   0  -4   8 206.893   7.863   2
   0  -4   8 210.247   8.225   3
   0  -4  -8 210.412   7.910   2
   0   4  -8 216.985   8.032   1
   0   4   8 213.087   6.945   3
   0   4   8 209.359   8.271   4
   2  -4   8 433.846  15.159   3
   2  -4   8 460.917  14.151   4
   2  -4   8 452.678  14.383   2
  -2  -4  -8 441.118  14.932   1
  -2  -4  -8 442.306  14.552   2
  -2   4  -8 434.373  15.210   1
   2   4   8 465.522  13.853   3
   2   4   8 448.971  15.524   4
   4  -4   8 34.0261  2.9721   3
  -4  -4  -8 43.9323  2.5981   2
  -4  -4  -8 43.4479  3.1597   1
   4   4   8 44.7263  3.3978   4
  -4   4  -8 42.5223  2.3736   2
   4   4   8 40.6711  2.2574   3
  -4   4  -8 40.5162  3.1953   1
  -4   4  -8 42.7149  2.6399   4
  -6  -4  -8 256.766  10.507   1
   6  -4   8 260.537  10.407   3
  -6  -4  -8 267.732   9.125   2
   6   4   8 266.041   9.257   3
  -6   4  -8 278.352  10.129   4
   6   4   8 258.999  10.761   4
  -6   4  -8 248.524  10.599   1
   8  -4   8 64.3843  4.6596   3
  -8  -4  -8 69.8113  4.8899   1
   8   4   8 63.9253  4.8771   4
  -8   4  -8 67.5247  4.4914   4
  -8   4  -8 69.3413  4.9681   1
   8   4   8 65.5950  3.8698   3
 -10  -4  -8 11.7741  2.7959   1
  10  -4   8 7.75176 2.76916   3
 -10   4  -8 6.30081 2.74827   1
 -10   4  -8 7.69786 2.58797   4
  10   4   8 8.30482 2.82493   4
  12  -4   8 3.22328 2.72503   3
 -12  -4  -8 1.57765 2.24819   1
 -12   4  -8 2.14436 2.38294   4
 -12   4  -8 -1.3540  2.2335   1
  12   4   8 1.61459 2.77919   4
 -14  -4  -8 20.3447  4.4902   1
  14  -4   8 23.3630  4.8004   3
  14   4   8 20.3552  4.6501   4
 -14   4  -8 24.0265  4.9647   4
 -14   4  -8 22.1384  4.8086   1
 -15  -5   8 4.99144 3.77337   4
  15  -5  -8 9.11116 3.02258   3
 -15   5   8 2.40987 3.21717   4
  15   5  -8 11.2679  3.4573   3
 -13  -5   8 0.12420 2.49547   4
 -13  -5   8 4.30645 2.36799   3
  13  -5  -8 -1.0785  2.4156   3
 -13   5   8 -0.6327  2.5571   4
  11  -5  -8 26.2228  3.0284   2
 -11  -5   8 25.9975  3.2046   4
 -11  -5   8 21.2473  3.0225   3
  11  -5  -8 26.3429  3.2624   3
  11   5  -8 27.9656  3.2745   2
 -11   5   8 23.8605  3.1235   4
  -9  -5   8 23.4778  2.8715   3
   9  -5  -8 25.4507  2.8455   2
   9  -5  -8 22.5717  2.7342   3
  -9  -5   8 23.3532  2.6630   4
   9   5  -8 24.7038  2.4247   1
  -9   5   8 18.0245  2.7568   4
   9   5  -8 26.4547  3.1371   2
  -7  -5   8 91.8131  4.4210   4
   7  -5  -8 85.4414  4.5943   3
  -7  -5   8 91.6170  4.9738   3
   7  -5  -8 88.3226  4.9133   2
  -7   5   8 84.3568  5.0541   4
   7   5  -8 88.4213  5.1644   2
   7   5  -8 83.1198  4.2074   1
  -5  -5   8 249.151   9.710   3
  -5  -5   8 254.044   9.942   2
   5  -5  -8 268.225   9.118   3
   5  -5  -8 239.386   9.522   2
  -5  -5   8 244.112   8.508   4
  -5   5   8 229.861   9.634   4
   5   5  -8 258.589   9.050   1
  -5   5   8 244.877   8.077   1
   3  -5  -8 330.153  11.703   2
  -3  -5   8 318.387  11.773   3
  -3  -5   8 301.956  11.633   2
  -3  -5   8 327.499  10.048   4
  -3   5   8 341.804  10.813   3
  -3   5   8 333.850  10.639   1
  -3   5   8 330.936  11.934   4
   3   5  -8 323.386  11.240   1
  -1  -5   8 279.188  10.550   3
   1  -5  -8 286.746  10.290   2
   1  -5  -8 283.943   9.748   1
  -1  -5   8 291.930  10.351   2
  -1   5   8 284.158   9.012   3
   1   5  -8 287.566  10.232   1
  -1   5   8 280.464  10.593   4
   1  -5   8 19.9358  1.8922   2
   1  -5   8 14.1732  2.0603   3
  -1  -5  -8 16.4493  1.8359   2
   1  -5   8 17.2415  1.1984   4
  -1  -5  -8 17.8361  1.9062   1
  -1   5  -8 16.0603  2.0327   1
   1   5   8 19.1682  1.0506   3
   1   5   8 16.9420  2.1246   4
  -3  -5  -8 12.3081  1.6559   2
   3  -5   8 12.6054  1.8419   3
  -3  -5  -8 11.1322  1.8678   1
   3  -5   8 14.4293  1.6472   2
   3   5   8 11.5144  2.0510   4
  -3   5  -8 13.5603  1.9953   1
  -3   5  -8 9.97685 1.38661   4
   3   5   8 12.8452  1.2282   3
   5  -5   8 3.03739 1.61051   3
   5  -5   8 5.69266 1.27654   2
  -5  -5  -8 1.61484 1.31058   2
  -5  -5  -8 4.23769 1.63505   1
   5   5   8 1.21538 1.55947   4
  -5   5  -8 3.58869 1.96992   1
   5   5   8 4.02817 1.25102   3
  -5   5  -8 7.95725 1.71148   4
   7  -5   8 21.5455  2.7128   3
  -7  -5  -8 18.1670  2.5821   1
  -7   5  -8 20.1696  2.4811   4
  -7   5  -8 20.7785  2.9952   1
   7   5   8 23.3961  3.0351   4
   9  -5   8 189.916   9.072   3
  -9  -5  -8 182.975   9.119   1
  -9   5  -8 195.130   9.441   1
  -9   5  -8 205.983   9.028   4
   9   5   8 187.065   9.475   4
 -11  -5  -8 19.8793  3.9546   1
  11  -5   8 17.7203  3.8416   3
  11   5   8 16.2685  3.5681   4
 -11   5  -8 13.2000  3.1764   4
 -11   5  -8 15.3025  3.5035   1
 -13  -5  -8 49.6601  5.2652   1
  13  -5   8 49.9083  5.2141   3
 -13   5  -8 51.7729  5.1730   4
  13   5   8 45.0370  5.1675   4
 -13   5  -8 46.8207  5.0625   1
 -14  -6   8 25.6478  4.4662   4
  14  -6  -8 22.8435  4.2526   3
 -14  -6   8 25.3324  4.2689   3
 -14   6   8 21.4912  4.5632   4
  14   6  -8 36.8732  4.2202   3
 -12  -6   8 33.2617  3.8425   4
  12  -6  -8 33.1646  3.8549   3
 -12  -6   8 22.8764  3.3200   3
 -12   6   8 32.7374  3.8772   4
  12   6  -8 29.6678  4.0265   2
 -10  -6   8 254.055  10.918   3
  10  -6  -8 258.856  10.612   2
 -10  -6   8 274.162  10.779   4
  10  -6  -8 253.769  10.817   3
 -10   6   8 256.339  11.298   4
  10   6  -8 257.342  11.247   2
  -8  -6   8 1.83318 1.73665   3
  -8  -6   8 0.61367 1.60871   4
   8  -6  -8 -1.0001  1.5033   3
   8  -6  -8 0.94191 1.48344   2
  -8   6   8 3.88623 1.84718   4
   8   6  -8 1.11612 2.00774   2
   8   6  -8 -0.9868  1.5008   1
  -6  -6   8 6.39900 1.84762   3
  -6  -6   8 11.9964  1.7636   4
  -6  -6   8 11.4358  2.3090   2
   6  -6  -8 10.5944  2.1289   2
   6  -6  -8 7.13660 1.77031   3
   6   6  -8 6.29936 1.66438   1
  -6   6   8 9.86854 2.16573   4
  -4  -6   8 4.19289 1.69992   3
   4  -6  -8 8.53650 1.85759   2
  -4  -6   8 6.02279 1.08198   4
  -4  -6   8 8.83663 1.87305   2
   4  -6  -8 5.76863 1.41077   3
  -4   6   8 6.33529 1.85840   4
  -4   6   8 4.55139 1.27528   1
   4   6  -8 10.4085  1.7524   1
  -2  -6   8 1.83109 1.41702   3
  -2  -6   8 1.09369 1.27635   2
   2  -6  -8 0.99108 1.19121   2
   2  -6  -8 -0.3267  0.7489   3
   2  -6  -8 0.10466 1.01406   1
  -2   6   8 0.34327 1.19505   4
   2   6  -8 0.11868 1.08483   1
   0  -6   8 38.7251  2.8863   2
   0  -6   8 39.4246  3.1449   3
   0  -6  -8 44.0843  2.8577   1
   0  -6  -8 43.7579  2.9584   2
   0   6  -8 42.1420  3.1158   1
   0   6   8 44.2824  3.2651   4
  -2  -6  -8 1097.71   33.11   2
  -2  -6  -8 1082.48   33.37   1
   2  -6   8 1092.33   32.75   2
   2  -6   8 1056.01   33.72   3
  -2   6  -8 1055.55   33.68   1
   2   6   8 1082.32   34.23   4
  -4  -6  -8 144.665   6.254   2
   4  -6   8 147.145   6.967   3
   4  -6   8 155.399   5.990   2
  -4  -6  -8 153.584   6.913   1
  -4   6  -8 156.658   6.017   4
  -4   6  -8 141.342   7.031   1
   4   6   8 138.268   7.078   4
  -6  -6  -8 126.522   5.631   2
   6  -6   8 126.174   6.597   3
  -6  -6  -8 117.062   6.348   1
   6   6   8 134.702   7.010   4
  -6   6  -8 122.819   5.757   4
  -6   6  -8 129.485   6.827   1
  -8  -6  -8 0.34870 1.94195   1
   8  -6   8 2.03317 2.11993   3
   8   6   8 -0.1898  1.8414   4
  -8   6  -8 2.65879 1.89676   4
  -8   6  -8 -0.2124  2.0322   1
  10  -6   8 3.98036 2.57490   3
 -10  -6  -8 3.19233 2.64493   1
  10   6   8 1.46057 2.59696   4
 -10   6  -8 4.20956 2.23390   4
 -10   6  -8 -1.0351  2.4500   1
  12  -6   8 42.3680  4.9392   3
 -12  -6  -8 36.4462  4.5305   1
 -12   6  -8 44.5298  4.6856   4
  12   6   8 48.1265  5.2967   4
 -12   6  -8 45.3575  4.9520   1
 -14  -6  -8 12.4420  4.2484   1
  14  -6   8 8.06309 3.73141   3
 -14   6  -8 14.2613  4.2847   4
  14   6   8 10.0292  3.8778   4
 -14   6  -8 2.09468 3.41395   1
  15  -7  -8 7.82052 3.99504   3
  15   7  -8 8.18571 3.98020   3
 -15   7   8 3.75099 3.62708   4
 -13  -7   8 22.7348  3.4350   3
  13  -7  -8 32.9602  4.0792   3
 -13   7   8 33.6472  4.3034   4
  13   7  -8 28.5328  4.7232   2
  11  -7  -8 0.46824 2.05849   2
  11  -7  -8 -0.8669  2.2721   3
 -11  -7   8 0.32334 1.98745   3
  11   7  -8 0.15432 2.12663   2
 -11   7   8 2.19306 2.23312   4
   9  -7  -8 0.05374 1.81415   3
   9  -7  -8 3.61048 1.99913   2
  -9  -7   8 2.73129 2.04956   2
  -9  -7   8 5.62271 2.02341   3
   9   7  -8 3.48698 1.86495   1
  -9   7   8 8.72651 2.76498   4
   9   7  -8 4.39485 2.38887   2
   7  -7  -8 1.15022 1.49586   2
  -7  -7   8 2.73669 2.00152   3
  -7  -7   8 1.15528 1.60105   2
   7  -7  -8 0.13303 1.47261   3
  -7   7   8 -0.2616  1.6491   4
   7   7  -8 -0.1466  1.4579   1
   5  -7  -8 98.1477  4.5771   3
   5  -7  -8 95.3922  5.2074   2
  -5  -7   8 93.7357  5.3870   2
  -5  -7   8 95.6908  5.1982   3
   5   7  -8 92.7625  4.8589   1
  -5   7   8 92.0888  5.3091   4
  -5   7   8 94.8629  4.2780   1
  -3  -7   8 -0.7809  1.3870   3
  -3  -7   8 0.14834 1.39328   2
   3  -7  -8 0.88309 1.23343   2
   3  -7  -8 -0.9025  1.0273   3
  -3   7   8 -0.2404  1.4045   4
   3   7  -8 -0.1600  1.1495   1
  -3   7   8 0.94181 1.07050   1
  -1  -7   8 372.810  13.579   3
   1  -7  -8 397.545  12.964   1
   1  -7  -8 363.933  13.273   2
  -1  -7   8 358.536  13.184   2
  -1   7   8 382.900  13.777   4
   1   7  -8 371.194  13.322   1
  -1  -7  -8 16.6013  2.0996   2
   1  -7   8 17.5370  2.4538   3
  -1  -7  -8 16.5512  2.0633   1
   1  -7   8 13.4885  1.9850   2
  -1   7  -8 15.8381  2.3327   1
   1   7   8 14.7098  2.2079   4
  -3  -7  -8 40.2025  3.0651   2
   3  -7   8 35.0606  3.1462   3
  -3  -7  -8 36.6381  3.0602   1
   3  -7   8 37.8334  2.7255   2
  -3   7  -8 36.0115  3.2259   1
  -3   7  -8 32.1503  2.2283   4
   3   7   8 33.8808  3.2778   4
   5  -7   8 14.2447  2.7820   3
  -5  -7  -8 15.2811  2.5639   1
  -5  -7  -8 14.8456  2.4225   2
  -5   7  -8 15.7162  2.8332   1
   5   7   8 17.8352  3.0567   4
  -5   7  -8 14.6746  2.1308   4
  -7  -7  -8 18.9592  2.3484   2
  -7  -7  -8 21.3992  2.9900   1
   7  -7   8 21.6602  3.0158   3
  -7   7  -8 17.4462  3.4806   1
   7   7   8 22.7234  3.2664   4
  -7   7  -8 22.4823  2.7188   4
   9  -7   8 21.0986  3.5603   3
  -9  -7  -8 21.3831  3.1461   1
   9   7   8 22.2446  4.0835   4
  -9   7  -8 21.1942  3.7996   1
  -9   7  -8 18.3646  3.0865   4
 -11  -7  -8 4.28066 2.94260   1
  11   7   8 -0.6496  3.1279   4
 -11   7  -8 0.10529 2.64152   4
 -11   7  -8 -3.4088  2.7845   1
 -13  -7  -8 14.6961  4.3511   1
  13  -7   8 23.1866  4.6970   3
 -13   7  -8 22.5507  4.7002   1
  13   7   8 17.3481  4.6490   4
 -13   7  -8 27.7674  4.4694   4
 -14  -8   8 141.005   8.479   3
  14  -8  -8 162.273   9.187   3
 -14   8   8 147.232   9.389   4
  12  -8  -8 46.4537  4.5981   3
 -12  -8   8 51.4668  4.8157   3
  12   8  -8 59.2516  5.3170   2
 -12   8   8 51.3919  4.8259   4
  10  -8  -8 187.919   9.026   3
 -10  -8   8 216.821  10.109   2
  10  -8  -8 212.881   9.296   2
 -10  -8   8 200.611   9.362   3
 -10   8   8 194.438   9.805   4
  10   8  -8 196.817   9.798   2
   8  -8  -8 2.86435 1.85108   3
  -8  -8   8 -1.3308  1.8810   3
   8  -8  -8 0.93061 1.95138   2
  -8  -8   8 0.55666 1.82100   2
  -8   8   8 0.81573 1.90467   4
   8   8  -8 1.13894 1.72956   1
   6  -8  -8 206.743   8.017   3
   6  -8  -8 189.317   8.554   2
  -6  -8   8 196.336   9.080   2
  -6  -8   8 207.169   8.860   3
  -6   8   8 196.391   8.929   4
   6   8  -8 202.567   8.470   1
  -4  -8   8 222.487   9.302   3
   4  -8  -8 235.706   8.206   3
  -4  -8   8 218.869   9.439   2
   4  -8  -8 226.662   9.395   2
   4   8  -8 213.582   9.042   1
  -4   8   8 227.879   8.477   1
  -4   8   8 225.600   9.580   4
  -2  -8   8 741.720  23.939   3
   2  -8  -8 705.623  23.664   2
  -2  -8   8 690.890  23.664   2
  -2   8   8 746.410  24.248   4
  -2   8   8 772.665  23.158   1
   2   8  -8 693.429  23.536   1
   0  -8   8 536.505  18.839   3
   0  -8   8 551.731  18.519   2
   0  -8  -8 547.412  18.665   2
   0  -8  -8 586.385  18.540   1
   0   8   8 533.335  19.075   4
   0   8  -8 555.552  18.881   1
   2  -8   8 47.8851  3.3176   2
  -2  -8  -8 50.7675  3.5282   2
  -2  -8  -8 51.1471  3.6695   1
   2  -8   8 45.6978  3.6386   3
   2   8   8 52.2690  3.9709   4
  -2   8  -8 45.1943  3.7567   1
  -4  -8  -8 201.425   8.221   2
  -4  -8  -8 183.171   8.476   1
   4  -8   8 196.419   7.716   2
   4  -8   8 188.033   8.642   3
  -4   8  -8 187.453   8.923   1
   4   8   8 205.523   9.191   4
   6  -8   8 4.42938 2.02912   3
  -6  -8  -8 -0.2735  1.4980   1
  -6  -8  -8 -0.6084  1.4703   2
   6   8   8 1.51686 1.92649   4
  -6   8  -8 -0.8510  1.8531   1
  -8  -8  -8 27.8230  3.5071   1
   8  -8   8 22.6478  3.3562   3
  -8   8  -8 26.2191  4.0697   1
   8   8   8 23.7693  3.9470   4
  10  -8   8 66.3655  5.6726   3
 -10  -8  -8 71.2331  5.6163   1
  10   8   8 67.2649  5.9579   4
 -10   8  -8 66.1722  5.7622   1
 -12  -8  -8 98.1438  7.3881   1
  12  -8   8 108.443   7.530   3
  12   8   8 117.059   8.283   4
 -12   8  -8 91.9784  7.2648   1
 -13  -9   8 92.0495  6.4721   3
  13  -9  -8 87.1557  6.4344   3
  13   9  -8 78.1051  6.5173   2
 -13   9   8 78.8891  6.5897   4
 -11  -9   8 103.521   6.582   3
  11  -9  -8 109.695   6.623   3
  11   9  -8 97.7268  6.8961   2
 -11   9   8 109.341   7.102   4
  -9  -9   8 18.8025  3.2536   3
   9  -9  -8 22.5982  3.3761   2
  -9  -9   8 19.2491  3.4985   2
   9  -9  -8 14.7816  2.9099   3
  -9   9   8 13.1635  3.1143   4
   9   9  -8 13.2926  3.0871   1
   7  -9  -8 175.533   8.241   2
  -7  -9   8 175.733   8.166   3
  -7  -9   8 165.956   8.445   2
   7  -9  -8 180.340   7.622   3
   7   9  -8 175.755   7.982   1
  -7   9   8 159.064   8.340   4
  -5  -9   8 54.6768  4.1518   3
   5  -9  -8 54.7843  3.4656   3
   5  -9  -8 68.0798  4.4140   2
  -5  -9   8 62.6673  4.6265   2
   5   9  -8 60.1487  4.1125   1
  -5   9   8 60.7441  3.7204   1
  -5   9   8 57.7183  4.3519   4
  -3  -9   8 218.020   9.230   3
   3  -9  -8 201.544   9.102   2
  -3  -9   8 209.348   9.267   2
  -3   9   8 216.944   8.477   1
   3   9  -8 217.987   9.139   1
  -3   9   8 224.276   9.449   4
   1  -9  -8 5.03063 1.90879   2
  -1  -9   8 0.93150 2.01059   3
  -1  -9   8 4.15685 1.69892   2
  -1   9   8 6.08355 1.83159   1
   1   9  -8 2.58628 1.60094   1
  -1   9   8 3.04010 1.70713   4
   1  -9   8 82.7371  4.7353   2
  -1  -9  -8 86.1962  5.0195   1
   1  -9   8 80.7860  5.0950   3
  -1  -9  -8 88.0613  5.0745   2
   1   9   8 91.0639  5.4699   4
  -1   9  -8 84.7756  5.2127   1
   3  -9   8 451.361  16.333   3
  -3  -9  -8 442.379  16.064   1
   3  -9   8 446.114  15.278   2
  -3  -9  -8 438.740  15.792   2
   3   9   8 423.152  16.543   4
  -3   9  -8 463.855  16.602   1
   5  -9   8 478.313  17.657   3
  -5  -9  -8 511.588  17.068   2
  -5  -9  -8 468.351  17.441   1
   5   9   8 464.236  18.036   4
  -5   9  -8 467.030  17.807   1
  -7  -9  -8 15.6551  3.2767   1
  -7  -9  -8 22.1855  2.9607   2
   7  -9   8 20.5983  3.6119   3
  -7   9  -8 14.2806  3.3450   1
   7   9   8 20.2253  3.7388   4
   9  -9   8 -2.0390  2.3533   3
  -9  -9  -8 2.25689 2.46207   1
   9   9   8 2.88510 3.07494   4
  -9   9  -8 -0.5437  2.5849   1
  11  -9   8 34.2249  4.6145   3
 -11  -9  -8 35.7174  4.6630   1
  11   9   8 32.5560  5.4953   4
 -11   9  -8 37.6610  4.9540   1
  12 -10  -8 7.11960 3.35633   3
  12  10  -8 5.59880 3.63977   2
 -12  10   8 2.33590 2.84599   4
  10 -10  -8 23.7680  3.7672   3
 -10 -10   8 20.6734  3.7499   3
  10 -10  -8 15.9607  3.5071   2
 -10 -10   8 12.4296  3.3925   2
 -10  10   8 14.1081  3.3032   4
  10  10  -8 10.6477  3.2457   1
  -8 -10   8 -1.6551  1.8571   3
  -8 -10   8 -0.6406  2.0599   2
   8 -10  -8 -0.8060  2.0525   2
   8 -10  -8 2.04453 2.12605   3
   8  10  -8 -2.3406  1.9835   1
  -8  10   8 2.46521 2.07265   4
  -6 -10   8 55.9418  4.5907   2
   6 -10  -8 66.5728  4.6588   2
  -6 -10   8 57.6133  4.4212   3
   6  10  -8 64.3354  4.4602   1
  -6  10   8 59.4509  4.5932   4
   4 -10  -8 689.707  23.618   2
  -4 -10   8 699.145  23.540   3
  -4 -10   8 703.435  23.909   2
  -4  10   8 715.739  22.796   1
  -4  10   8 701.502  24.035   4
   4  10  -8 675.361  23.483   1
  -2 -10   8 11.8851  2.6448   2
  -2 -10   8 8.88675 2.46831   3
   2 -10  -8 8.40570 2.23781   2
  -2  10   8 8.04902 2.26113   1
  -2  10   8 11.1930  2.7261   4
   2  10  -8 7.39622 2.28798   1
   0 -10  -8 37.5295  3.2870   1
   0 -10  -8 36.2442  3.3817   2
   0 -10   8 42.0114  3.4554   2
   0 -10   8 44.2431  3.7300   3
   0  10   8 39.4425  3.5275   1
   0  10   8 37.9416  3.5576   4
   0  10  -8 38.5078  3.5492   1
  -2 -10  -8 32.0729  3.3670   1
   2 -10   8 35.8362  3.1955   2
   2 -10   8 43.6931  3.8121   3
  -2 -10  -8 36.7845  3.4423   2
  -2  10  -8 37.6615  3.6350   1
   2  10   8 39.3276  3.8413   4
  -4 -10  -8 134.875   7.069   1
   4 -10   8 133.025   6.302   2
   4 -10   8 140.037   7.291   3
  -4 -10  -8 121.864   6.639   2
   4  10   8 131.569   7.335   4
  -4  10  -8 129.446   7.214   1
   6 -10   8 34.8758  3.7822   3
  -6 -10  -8 33.0743  3.5699   1
  -6 -10  -8 37.4817  3.5136   2
  -6  10  -8 31.0252  3.7538   1
   6  10   8 37.8237  4.1060   4
  -8 -10  -8 17.2789  3.4486   1
   8 -10   8 13.2439  3.4977   3
  -8  10  -8 15.3035  3.5340   1
   8  10   8 22.9769  4.2203   4
 -10 -10  -8 15.4192  3.9124   1
  10 -10   8 12.4456  3.5570   3
 -10  10  -8 10.3272  3.6308   1
  10  10   8 7.64096 3.61069   4
 -12  10  -8 73.0517  6.8510   1
  12  10   8 83.6232  7.3674   4
  13 -11  -8 22.1271  4.6645   3
 -13  11   8 24.3355  4.7411   4
  13  11  -8 26.5479  5.5051   2
  11 -11  -8 35.0006  4.2410   3
 -11 -11   8 34.4059  4.5757   2
 -11  11   8 36.2989  4.6962   4
  -9 -11   8 46.1561  4.9201   2
   9 -11  -8 50.9547  4.4002   2
  -9 -11   8 41.8689  4.4221   3
   9  11  -8 50.3411  4.5708   1
  -9  11   8 51.0585  4.8552   4
  -7 -11   8 213.414   9.421   3
   7 -11  -8 189.810   9.331   2
  -7 -11   8 176.325   9.537   2
  -7  11   8 205.332   9.793   4
   7  11  -8 216.844   9.606   1
   5 -11  -8 8.36519 2.48452   2
  -5 -11   8 7.21542 2.47753   3
  -5 -11   8 2.73134 2.34623   2
  -5  11   8 3.32474 2.11920   4
   5  11  -8 4.53208 2.29489   1
  -3 -11   8 4.01185 2.03196   2
   3 -11  -8 4.71369 2.18137   2
  -3 -11   8 6.85552 2.45109   3
  -3  11   8 7.78945 2.52850   4
  -3  11   8 7.71717 2.26359   1
   3  11  -8 6.48834 2.24820   1
  -1 -11   8 4.23749 1.94741   3
  -1 -11   8 -2.1023  1.6927   2
   1 -11  -8 1.92563 1.80176   2
   1  11  -8 2.62424 2.04509   1
  -1  11   8 -1.5682  1.6345   1
  -1  11   8 0.86092 1.94876   4
   1 -11   8 3.32837 2.16706   2
   1 -11   8 5.49384 2.13286   3
  -1 -11  -8 3.45524 2.01597   2
  -1 -11  -8 4.19890 1.97686   1
   1  11   8 9.14789 2.55164   1
   1  11   8 2.62326 2.12056   4
  -1  11  -8 9.22832 2.55767   1
   3 -11   8 11.8826  2.9251   3
  -3 -11  -8 15.2454  2.7870   1
   3 -11   8 8.67636 2.51379   2
  -3 -11  -8 15.5363  2.9993   2
   3  11   8 12.8824  3.1300   4
  -3  11  -8 12.4869  3.0963   1
  -5 -11  -8 110.390   6.423   2
  -5 -11  -8 122.106   7.033   1
   5 -11   8 113.128   6.845   3
  -5  11  -8 113.524   7.205   1
   5  11   8 131.531   7.499   4
   7 -11   8 18.1964  3.7457   3
  -7 -11  -8 21.3366  3.7423   2
  -7 -11  -8 16.1264  3.5728   1
   7  11   8 28.9759  4.1841   4
  -7  11  -8 10.6588  3.5594   1
   9 -11   8 -2.9948  2.6262   3
  -9 -11  -8 0.85723 2.76151   1
   9  11   8 0.44739 2.93818   4
  -9  11  -8 -2.0614  3.0271   1
 -11 -11  -8 -3.5703  3.6887   1
  11 -11   8 -3.3914  3.6020   3
  11  11   8 -0.5559  3.2747   4
 -11  11  -8 -3.8483  3.8224   1
 -12 -12   8 36.7298  5.2145   2
 -12  12   8 32.7231  4.7706   4
 -10 -12   8 -3.2588  2.6892   2
  10  12  -8 -1.5485  2.6238   1
 -10  12   8 0.24648 2.94035   4
  -8 -12   8 77.5389  6.1330   2
   8 -12  -8 78.5525  5.5908   2
   8  12  -8 74.5200  5.5251   1
  -8  12   8 73.7336  5.8020   4
  -6 -12   8 33.8504  3.9712   3
   6 -12  -8 33.1251  3.9107   2
  -6 -12   8 38.4119  4.0611   2
  -6  12   8 38.6509  3.9429   4
   6  12  -8 39.2782  4.1490   1
   4 -12  -8 31.0667  3.4384   2
  -4 -12   8 34.4673  3.5336   3
  -4 -12   8 23.9278  3.3509   2
  -4  12   8 32.0821  3.4552   1
   4  12  -8 31.2883  3.6354   1
  -4  12   8 37.9518  3.9027   4
   2 -12  -8 45.3048  4.0880   2
  -2 -12   8 42.2240  4.0132   3
  -2 -12   8 51.9778  4.3966   2
   2  12  -8 44.2215  4.0903   1
  -2  12   8 44.1741  3.9201   1
  -2  12   8 46.6046  4.3374   4
   0 -12  -8 16.3076  3.2820   2
   0 -12   8 22.8996  3.6569   3
   0 -12   8 20.3976  2.9607   2
   0  12   8 17.1773  3.1491   1
   0  12  -8 23.3525  3.6482   1
   0  12   8 19.9945  2.9669   4
   2 -12   8 30.7995  3.4491   2
   2 -12   8 37.8880  3.8162   3
  -2 -12  -8 36.2965  3.8341   2
   2  12   8 22.9317  3.3716   1
  -2  12  -8 29.7741  3.7626   1
   2  12   8 29.4697  3.8535   4
  -4 -12  -8 9.55206 2.86585   2
   4 -12   8 6.16885 2.81823   3
  -4 -12  -8 12.4368  3.1813   1
  -4  12  -8 14.4622  3.5400   1
   4  12   8 7.37360 3.20334   4
  -6 -12  -8 65.9444  5.0396   2
   6 -12   8 74.1398  5.7528   3
  -6 -12  -8 48.1101  4.9558   1
   6  12   8 72.9074  5.9430   4
  -6  12  -8 63.1740  5.5218   1
  -8 -12  -8 8.42767 3.87909   1
   8 -12   8 13.1999  3.6216   3
  -8  12  -8 20.8624  4.8532   1
   8  12   8 7.65501 3.15499   4
  10 -12   8 6.57382 3.41136   3
 -10 -12  -8 1.10522 3.46609   1
  10  12   8 -3.1320  3.5500   4
 -10  12  -8 2.38846 3.88069   1
 -11 -13   8 6.31147 4.00085   2
 -11  13   8 -1.1738  3.4584   4
   9 -13  -8 2.14208 3.19616   2
  -9 -13   8 -2.4415  2.9643   2
  -9  13   8 -2.6456  3.2227   4
   9  13  -8 1.05594 2.99131   1
   7 -13  -8 29.2391  4.5181   2
  -7 -13   8 20.5385  3.9013   2
  -7  13   8 25.3106  3.8964   4
   7  13  -8 25.8556  4.3912   1
   5 -13  -8 462.493  17.410   2
  -5 -13   8 430.677  17.520   2
   5  13  -8 428.034  17.265   1
  -5  13   8 461.975  17.613   4
  -3 -13   8 10.9061  2.9101   2
  -3 -13   8 2.90612 2.52856   3
   3 -13  -8 4.80069 2.69712   2
   3  13  -8 8.89605 2.73386   1
  -3  13   8 7.37657 2.89108   4
  -3  13   8 9.03916 2.70263   1
   1 -13  -8 73.4291  5.5177   2
  -1 -13   8 72.3254  5.1494   3
  -1 -13   8 72.9834  5.3658   2
   1  13  -8 77.3501  5.5267   1
  -1  13   8 76.4969  5.3546   1
  -1  13   8 78.0045  5.6691   4
   1 -13   8 15.8282  3.2077   2
  -1 -13  -8 9.22159 2.92437   2
   1 -13   8 14.1581  3.1528   3
   1  13   8 9.59293 2.98668   4
   1  13   8 13.4424  3.2566   1
  -1  13  -8 16.4692  3.2259   1
   3 -13   8 63.3950  4.8609   2
   3 -13   8 64.2704  5.3415   3
  -3 -13  -8 61.5783  5.0103   2
   3  13   8 56.8538  5.0376   1
  -3  13  -8 53.1622  4.9384   1
   3  13   8 59.8414  5.2486   4
  -5 -13  -8 59.3505  5.1536   1
  -5 -13  -8 53.0604  4.8342   2
   5 -13   8 49.6544  4.9858   3
  -5  13  -8 57.5651  5.4728   1
   5  13   8 55.6092  5.5452   4
  -7 -13  -8 -2.0002  2.7843   2
  -7 -13  -8 -2.0067  2.7523   1
   7 -13   8 3.52847 3.30127   3
   7  13   8 1.57914 3.23393   4
  -7  13  -8 2.22648 3.37196   1
  -9 -13  -8 109.222   7.775   1
   9 -13   8 97.4399  7.3544   3
   9  13   8 91.1888  7.6099   4
  -9  13  -8 104.091   7.959   1
 -10  14   8 3.43406 3.81169   4
  10  14  -8 3.70432 3.78958   1
   8 -14  -8 37.8174  4.4328   2
  -8 -14   8 33.4735  5.1860   2
   8  14  -8 31.3016  4.1428   1
  -8  14   8 36.9588  4.7069   4
   6 -14  -8 -1.5892  2.5242   2
  -6 -14   8 -0.5932  2.4717   2
   6  14  -8 -1.9246  2.6516   1
  -6  14   8 0.12744 2.67969   4
   4 -14  -8 6.84822 2.71658   2
  -4 -14   8 -1.2571  2.2854   2
   4  14  -8 3.71173 2.88680   1
  -4  14   8 2.19744 2.71522   4
  -2 -14   8 53.4972  4.7808   2
   2 -14  -8 52.5037  4.8456   2
   2  14  -8 46.2044  4.7607   1
  -2  14   8 57.1863  5.0070   4
  -2  14   8 49.4824  4.6037   1
   0 -14   8 3.57003 2.94302   3
   0 -14  -8 -0.4202  2.1505   2
   0 -14   8 3.84157 2.51883   2
   0  14  -8 -0.2517  2.6256   1
   0  14   8 2.23297 2.73948   1
   0  14   8 -0.7560  2.7432   4
  -2 -14  -8 69.3665  5.5835   2
   2 -14   8 58.2499  5.2284   3
   2 -14   8 66.3523  5.2912   2
   2  14   8 64.8990  5.6405   4
  -2  14  -8 59.8103  5.3349   1
   2  14   8 60.9318  5.3604   1
   4 -14   8 64.1619  5.6776   3
  -4 -14  -8 55.1108  4.9852   2
   4  14   8 54.2552  5.0809   1
   4  14   8 69.6415  6.0241   4
  -4  14  -8 58.4278  5.4790   1
  -6 -14  -8 0.08186 2.71976   2
  -6 -14  -8 -3.9173  2.9322   1
   6 -14   8 0.69872 3.27917   3
  -6  14  -8 -1.6759  3.3984   1
   6  14   8 2.14920 3.86149   4
  -8 -14  -8 36.2704  4.7151   2
   8 -14   8 30.1735  5.5792   3
  -8  14  -8 45.6216  5.5537   1
   8  14   8 37.3164  6.0525   4
  -7 -15   8 16.6952  4.1292   2
   7 -15  -8 13.8223  3.9738   2
  -7  15   8 14.0926  3.9577   4
   7  15  -8 17.6836  4.3792   1
   5 -15  -8 14.8448  3.6458   2
  -5 -15   8 12.0405  3.5481   2
  -5  15   8 10.7936  3.6374   4
   5  15  -8 10.7648  3.6133   1
   3 -15  -8 9.63726 3.35691   2
  -3 -15   8 10.9471  3.6211   2
  -3  15   8 10.4358  3.5797   1
   3  15  -8 10.8666  3.3376   1
  -3  15   8 18.1503  4.1020   4
   1 -15  -8 60.1827  5.1860   2
  -1 -15   8 65.7227  5.5926   2
  -1  15   8 61.9569  5.4405   1
   1  15  -8 71.4895  5.9285   1
  -1  15   8 52.6164  5.4165   4
   1 -15   8 115.972   7.335   2
  -1 -15  -8 95.7318  6.8340   2
   1  15   8 113.293   7.400   4
  -1  15  -8 111.206   7.350   1
   1  15   8 105.097   7.198   1
  -3 -15  -8 4.20390 2.99130   2
   3 -15   8 7.70159 3.72187   3
   3 -15   8 17.0416  3.7709   2
   3  15   8 5.46370 3.53712   4
   3  15   8 4.35804 3.45304   1
  -3  15  -8 9.25241 3.73683   1
  -5 -15  -8 23.1391  4.5973   2
   5 -15   8 32.2931  5.4983   3
   5  15   8 23.2119  4.6742   1
  -5  15  -8 30.1541  4.5803   1
  -7 -15  -8 19.3837  4.4790   2
   7 -15   8 20.4924  5.1905   3
   6 -16  -8 36.9259  4.9704   2
   6  16  -8 33.6062  5.5715   1
   4 -16  -8 51.9367  5.6776   2
  -4 -16   8 64.2976  5.9746   2
   4  16  -8 66.1872  5.8363   1
   2 -16  -8 2.13597 2.82094   2
  -2 -16   8 2.50417 3.03950   2
  -2  16   8 4.88579 3.66018   1
   2  16  -8 4.07082 3.24458   1
   0 -16   8 -2.1258  2.5964   2
   0 -16  -8 -0.8288  2.5919   2
   0  16   8 -4.2650  2.7462   1
   0  16  -8 -1.1757  2.6848   1
   2 -16   8 80.2334  6.3205   2
  -2 -16  -8 75.9169  6.3420   2
   2  16   8 86.1983  6.7906   1
  -2  16  -8 76.5093  6.6786   1
  -4 -16  -8 24.5329  4.4626   2
  -4  16  -8 15.5323  4.5305   1
   4  16   8 22.8151  4.6541   1
  -1 -17   8 -0.4541  3.3709   2
  -1  17   8 1.53024 3.72838   1
   1 -17   8 4.10938 3.64445   2
   1  17   8 5.83833 3.91430   1
  16   0  -9 -3.6953  3.1721   3
 -16   0   9 -4.1512  3.2869   4
 -14   0   9 -1.0046  2.4588   4
  14   0  -9 -1.1142  2.4806   3
  12   0  -9 0.35874 1.79886   3
  12   0  -9 -2.7623  2.2950   2
 -12   0   9 -1.1367  1.9312   4
  10   0  -9 -0.5783  1.6983   2
  -8   0   9 0.33981 1.49772   3
  -8   0   9 -0.3434  1.3413   4
   8   0  -9 -0.4008  1.3922   2
   6   0  -9 -0.5210  1.1322   2
  -6   0   9 1.03155 1.13116   4
  -6   0   9 0.18554 1.11510   3
   4   0  -9 -0.5152  1.0972   2
   4   0  -9 0.30073 0.69512   1
  -4   0   9 -1.3586  0.8364   4
  -4   0   9 1.75265 1.14774   3
   2   0  -9 -0.2598  0.8741   2
   2   0  -9 -0.6518  0.7151   1
  -2   0   9 0.44090 0.91371   3
  -2   0   9 -0.1668  0.8841   4
   0   0  -9 -0.2085  0.8161   1
   0   0  -9 1.62838 1.06661   2
   0   0   9 0.76555 0.89872   4
   0   0   9 0.74722 0.97360   3
   2   0   9 -0.5375  0.9080   3
  -2   0  -9 0.22910 1.11458   1
  -2   0  -9 0.82470 0.83201   2
   2   0   9 0.47016 1.04183   4
   4   0   9 -1.7190  1.0384   3
   4   0   9 -0.6610  1.1647   4
  -4   0  -9 1.84723 1.36539   1
   6   0   9 -1.1712  1.3765   3
  -6   0  -9 0.40042 1.56857   1
   6   0   9 -1.6447  1.3220   4
   8   0   9 -1.2488  1.6222   3
   8   0   9 -0.2961  1.9362   4
  -8   0  -9 -0.2060  1.7797   1
 -10   0  -9 -0.4756  1.8483   1
  10   0   9 1.19311 2.19035   4
  10   0   9 -1.2587  2.0098   3
 -12   0  -9 1.23690 2.16556   1
  12   0   9 -2.5318  2.4261   4
 -12   0  -9 1.01539 2.45430   4
  12   0   9 -1.1870  2.5207   3
  14   0   9 1.83423 3.17235   3
 -14   0  -9 2.30787 3.26376   1
 -15  -1   9 210.053  10.984   4
  15  -1  -9 207.652  10.728   3
 -15   1   9 212.643  11.087   4
  15   1  -9 207.572  10.601   3
 -13  -1   9 117.107   7.105   4
  13  -1  -9 118.092   7.071   3
 -13   1   9 117.344   7.094   4
  13   1  -9 109.666   6.847   3
 -11  -1   9 18.7794  3.1546   3
  11  -1  -9 15.6678  2.8678   3
  11  -1  -9 13.3280  2.7086   2
 -11  -1   9 17.1794  3.0429   4
  11   1  -9 15.6727  2.9556   2
 -11   1   9 16.9562  3.0261   3
 -11   1   9 18.4295  2.7358   4
  -9  -1   9 359.307  13.221   3
   9  -1  -9 350.723  13.100   2
  -9  -1   9 352.308  12.954   4
  -9   1   9 326.049  12.937   3
   9   1  -9 355.537  13.353   2
  -9   1   9 337.053  13.086   4
  -7  -1   9 101.548   4.943   4
  -7  -1   9 102.190   5.279   3
   7  -1  -9 91.7329  5.2143   2
   7   1  -9 104.561   5.473   2
  -7   1   9 99.8601  5.1781   3
  -7   1   9 105.972   5.286   4
  -5  -1   9 464.768  14.469   4
   5  -1  -9 427.015  14.999   2
  -5  -1   9 425.161  14.810   3
  -5   1   9 426.140  14.665   4
  -5   1   9 435.494  14.643   3
   5   1  -9 424.857  15.016   2
   5   1  -9 436.100  13.206   1
  -3  -1   9 218.748   7.765   4
   3  -1  -9 222.150   8.452   2
  -3  -1   9 229.487   8.395   3
   3  -1  -9 213.437   7.052   1
  -3   1   9 218.217   8.088   4
   3   1  -9 225.557   7.435   1
  -3   1   9 209.833   8.061   3
   3   1  -9 227.255   8.573   2
  -1  -1   9 728.598  21.945   4
   1  -1  -9 705.682  21.763   1
  -1  -1   9 698.194  22.473   3
   1  -1  -9 681.473  22.202   2
  -1   1   9 753.595  22.253   3
  -1   1   9 659.662  22.231   4
   1   1  -9 729.669  22.397   2
   1   1  -9 749.202  22.054   1
   1  -1   9 140.765   6.097   3
  -1  -1  -9 146.382   6.014   1
  -1  -1  -9 149.059   5.811   2
   1  -1   9 156.669   5.908   4
  -1   1  -9 136.134   6.032   1
   1   1   9 159.990   6.272   4
  -1   1  -9 153.992   5.891   2
   1   1   9 148.688   5.867   3
   3  -1   9 39.8380  2.7785   3
  -3  -1  -9 40.1244  2.2865   2
  -3  -1  -9 40.2604  3.0030   1
   3  -1   9 39.5692  2.6822   4
  -3   1  -9 44.1047  2.3620   2
   3   1   9 45.8280  3.0299   4
  -3   1  -9 43.1240  3.1068   1
   3   1   9 40.0313  2.5070   3
  -5  -1  -9 10.2953  1.1802   2
   5  -1   9 9.43125 1.85422   3
   5  -1   9 10.2315  2.0806   4
  -5  -1  -9 12.4286  2.3354   1
  -5   1  -9 7.60933 1.02760   2
   5   1   9 9.18767 1.92697   4
  -5   1  -9 14.3330  2.4802   1
   5   1   9 8.98604 1.77715   3
  -7  -1  -9 764.287  25.544   1
   7  -1   9 789.367  24.976   3
   7  -1   9 795.047  25.550   4
   7   1   9 729.407  24.426   3
   7   1   9 753.323  25.596   4
  -7   1  -9 759.707  25.578   1
  -9  -1  -9 285.193  12.020   1
   9  -1   9 281.231  11.371   3
  -9   1  -9 277.035  11.992   1
   9   1   9 277.621  11.106   3
  -9   1  -9 292.925  12.005   4
   9   1   9 282.463  12.102   4
  11  -1   9 75.9605  5.4068   3
 -11  -1  -9 69.4045  5.3768   1
 -11   1  -9 72.1489  5.5322   1
  11   1   9 73.1033  5.0930   3
 -11   1  -9 82.1220  5.8767   4
  11   1   9 65.9092  5.6364   4
 -13  -1  -9 -0.0068  2.9122   1
 -13   1  -9 -3.4383  2.8025   4
  13   1   9 -3.4618  2.5606   4
  13   1   9 0.82860 2.97675   3
  16  -2  -9 44.4708  4.9540   3
 -16  -2   9 42.5473  5.4374   4
 -16   2   9 41.6345  5.1072   4
  16   2  -9 40.9863  5.1023   3
  14  -2  -9 -0.4975  2.7399   3
 -14  -2   9 2.73047 2.93677   4
  14   2  -9 -0.0629  2.0259   3
 -14   2   9 1.20328 2.44639   4
 -12  -2   9 148.422   7.589   4
  12  -2  -9 137.371   6.980   2
 -12  -2   9 125.985   7.260   3
  12  -2  -9 126.688   7.208   3
 -12   2   9 127.703   7.497   4
  12   2  -9 126.143   7.219   2
 -10  -2   9 480.587  16.982   4
  10  -2  -9 474.262  17.040   3
 -10  -2   9 491.186  17.261   3
  10  -2  -9 459.424  16.794   2
 -10   2   9 465.078  17.109   3
  10   2  -9 467.726  17.208   2
 -10   2   9 470.645  17.279   4
   8  -2  -9 352.393  13.031   2
  -8  -2   9 355.396  12.754   4
  -8  -2   9 332.758  13.012   3
  -8   2   9 361.244  13.062   3
   8   2  -9 344.889  13.299   2
  -8   2   9 369.027  13.256   4
  -6  -2   9 2768.52   75.70   4
   6  -2  -9 2576.31   75.48   2
  -6  -2   9 2547.54   75.85   3
  -6   2   9 2397.72   76.07   4
  -6   2   9 2461.01   75.51   3
   6   2  -9 2566.12   73.95   1
   6   2  -9 2560.21   75.74   2
  -4  -2   9 306.997  10.125   4
   4  -2  -9 290.273   9.010   1
  -4  -2   9 314.541  10.988   3
   4  -2  -9 282.232  10.785   2
   4   2  -9 305.547  11.122   2
  -4   2   9 302.763  10.497   3
   4   2  -9 312.311   9.788   1
  -4   2   9 289.679  10.712   4
   2  -2  -9 527.306  17.610   2
  -2  -2   9 534.582  17.849   3
   2  -2  -9 549.367  16.650   1
  -2  -2   9 537.684  16.810   4
  -2   2   9 530.227  17.679   4
  -2   2   9 546.674  17.238   3
   2   2  -9 557.774  17.092   1
   2   2  -9 571.803  17.881   2
   0  -2  -9 90.2155  4.0225   1
   0  -2   9 87.7848  4.4160   3
   0  -2   9 93.7433  3.7932   4
   0  -2  -9 93.1884  4.2424   2
   0   2  -9 81.3291  4.1131   1
   0   2   9 89.2268  4.3759   4
   0   2   9 86.2425  3.8916   3
   0   2  -9 92.4248  4.2440   2
   2  -2   9 10.3819  1.7727   3
  -2  -2  -9 8.36951 1.68532   1
  -2  -2  -9 9.66436 1.27818   2
   2  -2   9 7.65545 1.39750   4
   2   2   9 7.89064 1.56644   4
  -2   2  -9 8.60365 1.44335   2
  -2   2  -9 10.6981  1.7396   1
   2   2   9 9.40395 1.32211   3
   4  -2   9 3263.22   90.83   4
  -4  -2  -9 3109.76   90.59   1
  -4  -2  -9 2955.79   88.56   2
   4  -2   9 2910.33   90.32   3
   4   2   9 3159.74   89.76   3
  -4   2  -9 3025.15   90.69   1
   4   2   9 3071.23   91.38   4
  -4   2  -9 3078.13   88.44   2
   6  -2   9 26.2131  2.7283   3
   6  -2   9 25.6004  2.7274   4
  -6  -2  -9 22.0147  2.7425   1
  -6   2  -9 22.7062  2.5077   4
   6   2   9 24.4491  2.3807   3
  -6   2  -9 21.2673  2.8589   1
   6   2   9 27.4809  2.9464   4
  -8  -2  -9 413.485  15.244   1
   8  -2   9 415.152  14.760   3
   8   2   9 389.871  13.984   3
   8   2   9 393.407  15.205   4
  -8   2  -9 369.501  14.941   1
  10  -2   9 2.40889 2.12904   3
 -10  -2  -9 -0.2985  2.0102   1
 -10   2  -9 2.72743 2.27158   4
 -10   2  -9 -1.3627  2.6081   1
  10   2   9 3.54424 2.27964   4
  10   2   9 2.81110 2.19307   3
 -12  -2  -9 27.9803  4.4039   1
  12  -2   9 28.9581  3.8934   3
 -12   2  -9 26.7107  3.7161   4
  12   2   9 26.0102  4.5228   4
 -12   2  -9 25.0832  4.3139   1
 -14  -2  -9 146.181   8.961   1
  14  -2   9 144.079   8.793   3
 -14   2  -9 140.149   8.768   1
  14   2   9 141.667   9.312   4
 -14   2  -9 156.605   9.407   4
 -15  -3   9 161.872   9.175   4
  15  -3  -9 172.484   9.508   3
 -15   3   9 146.045   9.233   4
  15   3  -9 165.741   9.197   3
 -13  -3   9 263.090  11.996   4
  13  -3  -9 273.226  12.064   3
 -13  -3   9 263.720  11.953   3
 -13   3   9 289.638  12.613   4
  11  -3  -9 9.17903 2.54485   2
 -11  -3   9 4.22083 2.03027   3
  11  -3  -9 6.05632 2.16447   3
 -11  -3   9 12.0797  2.7232   4
  11   3  -9 8.65074 2.72249   2
 -11   3   9 7.92391 2.40321   4
   9  -3  -9 97.3679  5.5648   2
   9  -3  -9 107.866   5.774   3
  -9  -3   9 107.804   5.892   3
  -9  -3   9 110.627   5.570   4
   9   3  -9 113.549   6.232   2
  -9   3   9 97.9191  5.8222   4
  -7  -3   9 321.882  12.021   3
  -7  -3   9 318.072  11.310   4
   7  -3  -9 303.087  11.793   2
   7   3  -9 314.167  12.230   2
  -7   3   9 323.386  11.700   3
  -7   3   9 323.485  12.065   4
   7   3  -9 322.406  10.493   1
  -5  -3   9 50.4340  3.4375   3
  -5  -3   9 55.6920  2.8958   4
   5  -3  -9 50.4801  3.4160   2
   5   3  -9 49.4607  2.6784   1
  -5   3   9 51.9144  3.4087   4
  -5   3   9 52.3055  3.1785   3
   5   3  -9 59.2255  3.7466   2
   3  -3  -9 1632.33   48.02   1
  -3  -3   9 1696.18   49.91   3
   3  -3  -9 1665.88   49.41   2
  -3  -3   9 1624.66   48.59   4
   3   3  -9 1627.33   49.46   2
   3   3  -9 1620.43   48.66   1
  -3   3   9 1710.04   48.96   3
  -3   3   9 1632.00   49.89   4
   1  -3  -9 175.668   7.044   2
   1  -3  -9 178.255   6.483   1
  -1  -3   9 176.601   6.003   4
  -1  -3   9 181.675   7.335   3
   1   3  -9 176.305   6.824   1
  -1   3   9 187.351   7.270   4
   1   3  -9 167.890   6.959   2
  -1   3   9 182.055   6.435   3
  -1  -3  -9 3325.98   98.75   1
   1  -3   9 3386.91   99.52   3
  -1  -3  -9 3436.74   98.23   2
   1  -3   9 3421.88   98.93   4
   1   3   9 3370.80   98.36   3
  -1   3  -9 3466.14   98.27   2
  -1   3  -9 3459.56   99.20   1
   1   3   9 3259.25  100.04   4
  -3  -3  -9 293.792  10.187   2
   3  -3   9 330.164  10.550   4
  -3  -3  -9 306.012  11.067   1
   3  -3   9 277.110  10.872   3
  -3   3  -9 289.341  11.137   1
   3   3   9 307.384  11.392   4
   3   3   9 304.377  10.092   3
  -3   3  -9 298.573  10.048   2
   5  -3   9 196.032   8.106   3
  -5  -3  -9 198.557   6.910   2
  -5  -3  -9 183.385   8.082   1
  -5   3  -9 183.657   8.280   1
  -5   3  -9 199.414   7.769   4
   5   3   9 182.799   7.085   3
   5   3   9 171.197   8.193   4
  -7  -3  -9 133.165   6.867   1
   7  -3   9 123.635   6.457   3
   7   3   9 112.502   6.567   4
  -7   3  -9 133.138   6.920   1
  -7   3  -9 134.685   6.415   4
   7   3   9 129.491   5.787   3
  -9  -3  -9 25.3420  3.4260   1
   9  -3   9 26.6505  3.1589   3
  -9   3  -9 24.3707  3.3475   1
   9   3   9 20.3924  2.7934   3
   9   3   9 22.7189  3.1424   4
  -9   3  -9 25.5736  3.1487   4
  11  -3   9 569.864  20.497   3
 -11  -3  -9 541.721  20.612   1
 -11   3  -9 570.776  20.658   4
  11   3   9 568.977  21.278   4
 -11   3  -9 520.725  20.365   1
 -13  -3  -9 11.9641  3.7258   1
  13  -3   9 6.96509 3.28922   3
  13   3   9 4.45183 2.98326   4
 -13   3  -9 2.19259 3.62857   1
 -13   3  -9 4.86171 3.16553   4
 -16  -4   9 110.637   7.949   4
  16   4  -9 96.6118  7.0177   3
 -14  -4   9 4.04810 2.74693   3
 -14  -4   9 1.52401 3.08319   4
  14  -4  -9 4.29848 2.77573   3
 -14   4   9 -0.4670  2.4454   4
  14   4  -9 2.41436 2.94885   3
  12  -4  -9 488.238  18.136   3
 -12  -4   9 487.156  17.997   4
 -12  -4   9 461.063  18.044   3
 -12   4   9 494.759  18.693   4
  12   4  -9 487.217  18.302   2
 -10  -4   9 67.5027  4.4467   4
  10  -4  -9 66.8913  4.5724   2
 -10  -4   9 60.1363  4.5282   3
  10  -4  -9 65.6199  4.4479   3
 -10   4   9 54.9501  4.5845   4
  10   4  -9 66.3410  4.8740   2
  -8  -4   9 60.8947  3.7103   4
  -8  -4   9 53.2169  3.9330   3
   8  -4  -9 62.3595  4.1766   2
   8  -4  -9 61.4261  3.9875   3
   8   4  -9 53.2919  3.0853   1
  -8   4   9 55.1158  4.1644   4
   8   4  -9 57.2216  4.2019   2
   6  -4  -9 27.3213  2.6529   2
  -6  -4   9 36.0076  2.4335   4
  -6  -4   9 31.7244  2.7644   3
   6   4  -9 30.1316  2.8480   2
  -6   4   9 27.6646  2.7246   4
   6   4  -9 30.2542  2.2720   1
  -6   4   9 31.8093  2.6167   3
  -4  -4   9 85.6804  4.6689   3
   4  -4  -9 88.3049  4.5997   2
  -4  -4   9 79.9986  3.4314   4
  -4   4   9 83.5793  4.5072   4
  -4   4   9 88.5535  4.0600   3
  -4   4   9 88.0883  3.2573   1
   4   4  -9 76.3847  4.5341   2
   4   4  -9 81.6931  3.8635   1
  -2  -4   9 1572.85   45.46   4
   2  -4  -9 1495.64   46.50   2
   2  -4  -9 1543.38   45.67   1
  -2  -4   9 1556.16   47.14   3
   2   4  -9 1536.35   46.26   1
   2   4  -9 1597.88   46.75   2
  -2   4   9 1614.08   45.88   3
  -2   4   9 1501.58   47.20   4
   0  -4  -9 37.0574  2.4849   1
   0  -4  -9 37.9575  2.6148   2
   0  -4   9 40.5162  2.9107   3
   0  -4   9 34.5987  1.7714   4
   0   4  -9 40.1233  2.7192   1
   0   4  -9 40.3145  2.7601   2
   0   4   9 37.3108  2.0312   3
   0   4   9 36.7225  2.8770   4
  -2  -4  -9 169.392   6.609   2
  -2  -4  -9 165.559   6.901   1
   2  -4   9 171.575   7.183   3
   2  -4   9 162.672   6.071   4
   2   4   9 172.099   5.969   3
   2   4   9 148.248   7.083   4
  -2   4  -9 171.922   6.546   2
  -2   4  -9 177.595   7.284   1
  -4  -4  -9 409.528  14.292   1
   4  -4   9 376.381  14.132   3
   4  -4   9 419.107  13.557   4
  -4  -4  -9 414.521  13.243   2
  -4   4  -9 379.567  14.337   1
   4   4   9 397.145  14.620   4
  -4   4  -9 406.211  12.865   2
   4   4   9 382.922  12.772   3
  -6  -4  -9 41.1256  3.5581   1
   6  -4   9 41.2732  3.4919   3
  -6  -4  -9 38.9875  2.7140   2
  -6   4  -9 41.5877  3.6399   1
   6   4   9 39.0640  2.7595   3
  -6   4  -9 63.8268  3.6650   4
   6   4   9 44.1034  3.7825   4
   8  -4   9 610.739  20.850   3
  -8  -4  -9 575.017  20.828   1
   8   4   9 589.281  21.296   4
  -8   4  -9 599.353  20.483   4
  -8   4  -9 576.205  21.035   1
  10  -4   9 71.4777  5.2028   3
 -10  -4  -9 72.6904  5.4950   1
  10   4   9 67.1194  5.6722   4
 -10   4  -9 67.5523  5.3779   1
 -10   4  -9 74.3392  5.2822   4
  12  -4   9 9.51461 3.54977   3
 -12  -4  -9 6.18410 3.30773   1
  12   4   9 11.4495  3.6366   4
 -12   4  -9 14.0917  3.3512   1
 -12   4  -9 13.2263  3.5389   4
  14  -4   9 54.8383  5.5735   3
 -14  -4  -9 64.9947  6.1514   1
 -14   4  -9 57.2336  5.8759   1
  14   4   9 60.2131  5.9262   4
 -14   4  -9 60.3790  5.6742   4
 -15  -5   9 -4.1645  3.0832   4
  15  -5  -9 -3.0511  2.9983   3
 -15   5   9 -1.9343  3.4724   4
  15   5  -9 0.57621 3.00070   3
  13  -5  -9 25.6452  4.1064   3
 -13  -5   9 24.5290  4.1804   4
 -13  -5   9 20.4002  3.9693   3
  13   5  -9 20.0221  3.9067   2
 -13   5   9 21.3786  3.9346   4
 -11  -5   9 45.6644  3.8732   4
  11  -5  -9 42.3890  4.0092   3
 -11  -5   9 44.3465  4.0247   3
  11  -5  -9 51.4799  4.0927   2
 -11   5   9 46.9461  4.4459   4
  11   5  -9 34.4238  3.9898   2
  -9  -5   9 262.882  11.251   3
  -9  -5   9 290.670  10.852   4
   9  -5  -9 281.271  11.177   2
   9  -5  -9 280.254  11.131   3
   9   5  -9 292.326  11.819   2
  -9   5   9 269.320  11.597   4
  -7  -5   9 312.021  10.445   4
  -7  -5   9 280.805  11.232   3
   7  -5  -9 277.701  11.040   2
   7  -5  -9 276.191  10.626   3
   7   5  -9 301.503  11.699   2
  -7   5   9 271.364  11.271   4
   7   5  -9 277.029  10.105   1
  -5  -5   9 127.020   6.207   3
   5  -5  -9 133.021   6.290   2
  -5  -5   9 132.766   5.098   4
   5   5  -9 129.405   6.434   2
   5   5  -9 139.262   5.666   1
  -5   5   9 130.076   5.614   3
  -5   5   9 134.817   4.760   1
  -5   5   9 127.055   6.296   4
   3  -5  -9 104.393   4.363   1
  -3  -5   9 116.033   3.883   4
  -3  -5   9 113.069   5.576   2
  -3  -5   9 114.004   5.592   3
   3  -5  -9 114.083   5.419   2
  -3   5   9 107.554   5.457   4
  -3   5   9 106.426   4.536   3
   3   5  -9 116.665   5.040   1
  -1  -5   9 11.7784  1.6845   2
   1  -5  -9 13.0557  1.7666   2
   1  -5  -9 14.1691  1.6864   1
  -1  -5   9 14.9294  2.1140   3
   1   5  -9 13.3017  1.7448   1
  -1   5   9 18.9231  1.4185   3
  -1   5   9 16.2763  2.0530   4
  -1  -5  -9 412.992  13.998   1
   1  -5   9 442.841  12.850   4
   1  -5   9 376.599  14.365   3
  -1  -5  -9 413.603  13.997   2
   1  -5   9 407.449  13.856   2
   1   5   9 440.951  14.933   4
   1   5   9 390.184  12.579   3
  -1   5  -9 425.903  14.491   1
  -3  -5  -9 0.87307 1.18077   2
   3  -5   9 0.74094 1.05128   2
  -3  -5  -9 -0.1639  1.0373   1
   3  -5   9 -0.1255  1.0644   3
   3  -5   9 0.10341 1.00616   4
   3   5   9 0.05162 0.89048   3
   3   5   9 2.31202 1.57862   4
  -3   5  -9 -0.1569  1.3781   1
  -5  -5  -9 5.36826 1.58839   2
   5  -5   9 5.67880 1.81126   3
  -5  -5  -9 3.57513 1.56465   1
   5   5   9 2.74637 1.79886   4
  -5   5  -9 6.44640 1.95782   1
  -5   5  -9 4.85274 1.48329   4
  -7  -5  -9 2.67620 1.97086   1
   7  -5   9 -0.8434  1.6409   3
  -7   5  -9 1.49902 1.84188   4
   7   5   9 2.31244 1.98962   4
  -7   5  -9 1.47612 2.00789   1
  -9  -5  -9 0.35179 2.12048   1
   9  -5   9 -0.5445  2.3389   3
  -9   5  -9 0.18986 1.97310   4
   9   5   9 -0.0837  2.1201   4
  -9   5  -9 -1.1984  2.2106   1
  11  -5   9 60.0103  5.1924   3
 -11  -5  -9 58.1600  5.0525   1
  11   5   9 48.9931  5.0648   4
 -11   5  -9 73.0552  5.4210   4
 -11   5  -9 67.8916  5.7253   1
 -13  -5  -9 -2.6836  3.2062   1
  13   5   9 -3.4330  2.4476   4
 -13   5  -9 0.69986 3.18982   1
 -13   5  -9 1.98343 2.99175   4
 -14  -6   9 7.31737 3.37489   3
  14  -6  -9 6.67752 3.40548   3
 -14   6   9 9.08613 3.63574   4
  12  -6  -9 63.7132  5.1501   3
 -12  -6   9 66.7842  5.3772   3
 -12   6   9 66.2686  5.3265   4
  12   6  -9 73.3420  5.5734   2
 -10  -6   9 24.9723  3.0987   3
  10  -6  -9 29.3504  3.2087   2
  10  -6  -9 27.5244  3.1659   3
 -10   6   9 21.4845  3.1317   4
  10   6  -9 25.4124  3.4916   2
   8  -6  -9 327.448  12.434   2
  -8  -6   9 317.543  12.544   3
   8  -6  -9 334.981  12.215   3
   8   6  -9 316.263  12.889   2
  -8   6   9 325.227  12.949   4
   8   6  -9 320.314  11.615   1
   6  -6  -9 410.868  14.764   2
  -6  -6   9 409.020  14.903   3
   6  -6  -9 437.876  14.139   3
  -6  -6   9 397.181  15.017   2
   6   6  -9 395.294  13.940   1
  -6   6   9 406.063  15.029   4
   4  -6  -9 1746.61   50.16   3
  -4  -6   9 1748.70   51.39   2
   4  -6  -9 1698.68   51.12   2
  -4  -6   9 1737.32   51.60   3
   4   6  -9 1650.43   50.54   1
  -4   6   9 1700.11   49.72   1
  -4   6   9 1545.64   51.54   4
   2  -6  -9 855.740  26.430   1
   2  -6  -9 843.394  27.226   2
  -2  -6   9 863.526  27.721   3
  -2  -6   9 882.380  27.482   2
   2   6  -9 884.704  27.149   1
  -2   6   9 863.190  25.899   3
  -2   6   9 849.078  27.847   4
   0  -6  -9 87.0384  4.5934   2
   0  -6  -9 96.1118  4.5156   1
   0  -6   9 90.5055  4.9133   3
   0  -6   9 88.3109  4.5548   2
   0   6  -9 87.6509  4.7406   1
   0   6   9 82.4492  4.8295   4
   0   6   9 88.3260  3.1521   3
  -2  -6  -9 151.358   6.469   2
   2  -6   9 150.639   5.276   4
  -2  -6  -9 143.044   6.509   1
   2  -6   9 140.243   6.788   3
   2  -6   9 145.189   6.163   2
   2   6   9 140.080   6.939   4
  -2   6  -9 139.166   6.777   1
  -4  -6  -9 404.697  13.778   2
   4  -6   9 412.389  13.301   2
  -4  -6  -9 396.020  14.481   1
   4  -6   9 382.111  14.562   3
  -4   6  -9 398.720  13.307   4
   4   6   9 395.409  14.990   4
  -4   6  -9 407.835  14.914   1
  -6  -6  -9 169.021   8.150   1
  -6  -6  -9 183.329   7.235   2
   6  -6   9 164.112   8.157   3
  -6   6  -9 179.905   7.456   4
  -6   6  -9 170.814   8.409   1
   6   6   9 170.878   8.494   4
   8  -6   9 355.308  14.276   3
  -8  -6  -9 351.490  14.389   1
  -8   6  -9 360.763  13.618   4
   8   6   9 365.393  15.046   4
  -8   6  -9 376.901  14.820   1
  10  -6   9 -1.4756  2.2196   3
 -10  -6  -9 1.12700 2.42825   1
 -10   6  -9 -0.0827  2.1246   4
 -10   6  -9 -1.1509  2.4547   1
  10   6   9 1.70973 2.59767   4
 -12  -6  -9 -1.0028  3.0524   1
  12  -6   9 9.05019 3.77381   3
  12   6   9 3.08407 3.24075   4
 -12   6  -9 2.87705 3.11987   4
 -12   6  -9 6.22711 3.07401   1
  15  -7  -9 392.748  16.537   3
  15   7  -9 359.439  15.799   3
  13  -7  -9 7.85520 3.06653   3
 -13  -7   9 11.1513  3.4413   3
  13   7  -9 8.79849 3.70896   2
 -13   7   9 9.45887 3.47863   4
  11  -7  -9 385.262  14.844   2
  11  -7  -9 389.600  15.136   3
 -11  -7   9 397.760  15.425   3
 -11   7   9 385.713  15.814   4
  11   7  -9 388.594  15.703   2
  -9  -7   9 15.1136  2.9699   3
   9  -7  -9 13.9265  2.9170   2
   9  -7  -9 16.5505  2.8674   3
   9   7  -9 14.8449  2.3998   1
  -9   7   9 12.8272  2.8956   4
   9   7  -9 14.7390  3.0851   2
  -7  -7   9 95.4429  5.6229   3
   7  -7  -9 105.693   5.712   2
   7  -7  -9 102.248   5.179   3
  -7  -7   9 102.819   6.105   2
   7   7  -9 99.8171  5.1319   1
  -7   7   9 91.7923  5.6243   4
  -5  -7   9 277.159  11.692   2
  -5  -7   9 317.241  11.893   3
   5  -7  -9 304.696  11.634   2
   5  -7  -9 311.986  10.710   3
  -5   7   9 284.839  11.738   4
   5   7  -9 314.045  11.265   1
   3  -7  -9 48.2008  2.5862   3
   3  -7  -9 52.5407  3.6282   2
  -3  -7   9 39.2881  3.4143   2
  -3  -7   9 42.2899  3.5225   3
  -3   7   9 47.2692  2.8651   1
  -3   7   9 39.7767  3.4750   4
   3   7  -9 45.4073  3.2806   1
   1  -7  -9 1653.35   52.51   2
  -1  -7   9 1787.41   53.35   3
   1  -7  -9 1731.87   52.20   1
  -1  -7   9 1779.47   52.68   2
  -1   7   9 1747.42   53.68   4
   1   7  -9 1789.87   52.89   1
   1  -7   9 29.6545  2.9196   3
  -1  -7  -9 30.8704  2.7418   1
   1  -7   9 28.6361  2.6530   2
[truncated: 1,247,689 more chars]
