# Supplementary material for: Crystal structures of three (trichloromethyl)(carbamoyl)disulfanes
Source: Acta Crystallogr E Crystallogr Commun. 2015 Sep 12;71(Pt 10):1169–73. doi: 10.1107/S2056989015015893 (PMC4647414; doi:10.1107/S2056989015015893)
Supplement: Supplementary file 3 [file e-71-01169-1sup8.hkl]

#
# h,k,l, Fc-squared, Fo-squared, sigma(Fo-squared), status flag
#
data_1
_shelx_title ' 1 in C2/c'
_shelx_refln_list_code          4
_shelx_F_calc_maximum      497.82
_exptl_crystal_F_000      1920.00
_reflns_d_resolution_high  0.7695

loop_
 _space_group_symop_operation_xyz
 'x, y, z'
 '-x, y, -z+1/2'
 'x+1/2, y+1/2, z'
 '-x+1/2, y+1/2, -z+1/2'
 '-x, -y, -z'
 'x, -y, z-1/2'
 '-x+1/2, -y+1/2, -z'
 'x+1/2, -y+1/2, z-1/2'

_cell_length_a    13.1141
_cell_length_b    13.9234
_cell_length_c    20.1722
_cell_angle_alpha  90.000
_cell_angle_beta   98.969
_cell_angle_gamma  90.000

_shelx_F_squared_multiplier     1.000

loop_
 _refln_index_h
 _refln_index_k
 _refln_index_l
 _refln_F_squared_calc
 _refln_F_squared_meas
 _refln_F_squared_sigma
 _refln_observed_status
   2   0   0       4051.18       4143.79        66.34 o
   4   0   0      51343.49      53741.18       782.09 o
   6   0   0        126.12        221.89        15.22 o
   8   0   0      23710.89      23273.97       359.33 o
  10   0   0      66475.64      65511.99      1577.82 o
  12   0   0       5166.53       5269.58       262.62 o
  14   0   0      12351.59      12852.51       560.94 o
  16   0   0        108.32         30.51        64.27 o
   1   1   0       3428.73       3808.88        42.02 o
   3   1   0      22253.50      22385.69       220.46 o
   5   1   0        128.00        142.80         8.96 o
   7   1   0      20332.60      20235.77       242.22 o
   9   1   0       4421.15       4024.13        75.03 o
  11   1   0       9379.54       9067.45       139.93 o
  13   1   0         48.29         34.07        26.92 o
  15   1   0         62.30         17.94        40.87 o
   0   2   0      17745.85      18357.81       335.74 o
   2   2   0       6764.10       7333.72       101.45 o
   4   2   0      10718.81      10873.01       120.32 o
   6   2   0       4530.75       4558.99        59.81 o
   8   2   0       4989.88       5170.33        69.99 o
  10   2   0      20323.63      19923.78       265.48 o
  12   2   0        574.66        624.37        45.02 o
  14   2   0         53.88         52.23        31.85 o
  16   2   0       3028.75       3360.21       145.69 o
   1   3   0       5458.45       5288.70        60.50 o
   3   3   0      17923.98      19519.46       207.15 o
   5   3   0       1184.27       1217.29        23.22 o
   7   3   0      31504.75      32163.09       343.20 o
   9   3   0       1656.03       1861.44        53.88 o
  11   3   0       8658.17       8724.06       136.70 o
  13   3   0       1291.86       1217.93        55.98 o
  15   3   0         87.01         44.55        46.90 o
   0   4   0     101526.20     101129.38      1457.85 o
   2   4   0      95023.96      98555.60      1006.09 o
   4   4   0        252.03        195.81        10.09 o
   6   4   0      40890.20      41696.64       438.68 o
   8   4   0          7.33          0.64        10.83 o
  10   4   0      10700.70      10334.47       156.93 o
  12   4   0       7398.50       7099.61       134.11 o
  14   4   0       1035.20       1023.34        55.81 o
  16   4   0        865.54        821.01        67.13 o
   1   5   0        644.46        544.45        13.61 o
   3   5   0      78109.98      81602.38       837.94 o
   5   5   0      10471.39      10641.48       123.94 o
   7   5   0      11566.15      12293.33       144.57 o
   9   5   0      24056.50      24667.17       295.49 o
  11   5   0        934.46        906.57        36.43 o
  13   5   0       3445.23       3430.44        86.22 o
  15   5   0         15.18        -12.30        57.56 o
   0   6   0      26408.99      26529.21       398.09 o
   2   6   0        124.44         98.61         9.29 o
   4   6   0        129.19        137.49        11.80 o
   6   6   0       1044.25       1005.94        25.04 o
   8   6   0       3381.60       3376.57        52.51 o
  10   6   0        481.15        463.70        25.90 o
  12   6   0        945.75        821.38        42.53 o
  14   6   0        139.86        182.24        42.47 o
   1   7   0      40622.56      42030.98       440.60 o
   3   7   0      10083.22       9793.12       109.68 o
   5   7   0      19235.92      19677.12       219.22 o
   7   7   0       5185.77       4958.81        71.89 o
   9   7   0        821.57        732.01        28.79 o
  11   7   0       1112.55       1160.34        53.62 o
  13   7   0      16379.22      16616.20       302.63 o
  15   7   0       2064.37       1894.45        96.84 o
   0   8   0       2849.35       2509.27        57.29 o
   2   8   0       6872.78       6465.25        82.84 o
   4   8   0      15558.96      16020.03       182.74 o
   6   8   0       1725.47       1693.96        36.06 o
   8   8   0        173.89        108.60        20.22 o
  10   8   0        149.78        183.09        27.35 o
  12   8   0       5328.84       5252.90       129.55 o
  14   8   0          7.80        -36.62        45.19 o
   1   9   0       3144.89       3491.57        53.07 o
   3   9   0      16847.42      16790.02       191.17 o
   5   9   0      59777.58      59204.23       624.91 o
   7   9   0       1115.14       1016.77        32.67 o
   9   9   0       3234.46       3141.42        69.58 o
  11   9   0       1422.12       1490.08        63.60 o
  13   9   0        136.67        179.98        41.87 o
   0  10   0       5278.58       5021.69       100.81 o
   2  10   0       3838.39       3815.23        64.01 o
   4  10   0        103.51         71.44        16.33 o
   6  10   0      12901.75      13143.93       173.63 o
   8  10   0        413.73        417.58        44.56 o
  10  10   0         86.29         34.02        27.99 o
  12  10   0        619.26        715.23        55.54 o
  14  10   0        618.67        616.84        88.81 o
   1  11   0      20494.00      19766.85       241.81 o
   3  11   0        972.73        974.89        31.33 o
   5  11   0          7.29         -3.80        17.32 o
   7  11   0       7519.03       7354.40       146.53 o
   9  11   0       2030.20       2119.02        65.71 o
  11  11   0       6447.96       6431.02       175.84 o
  13  11   0        288.06        224.46        60.09 o
   0  12   0       8045.11       7753.20       220.17 o
   2  12   0       1267.62       1070.05        47.34 o
   4  12   0       3960.03       3906.10       102.77 o
   6  12   0         66.50         21.95        24.77 o
   8  12   0          3.97        -32.17        32.17 o
  10  12   0       3544.99       3686.31       132.13 o
  12  12   0       1007.11        889.38        71.98 o
   1  13   0       7189.71       7067.97       161.73 o
   3  13   0       1107.55        931.40        47.78 o
   5  13   0         43.60          3.24        27.24 o
   7  13   0         89.00         76.51        32.89 o
   9  13   0        479.42        570.25        60.01 o
  11  13   0        692.75        867.21        88.20 o
   0  14   0       3854.03       3869.73       266.52 o
   2  14   0        576.96        581.52        44.29 o
   4  14   0       2517.96       2561.63       117.92 o
   6  14   0        736.31        729.57        50.25 o
   8  14   0       1941.39       2069.47        92.11 o
  10  14   0        656.47        772.26        71.84 o
   1  15   0       2415.27       2495.91        83.33 o
   3  15   0       2161.68       1943.10        75.51 o
   5  15   0       2134.38       1911.46        76.02 o
   7  15   0       5125.16       5047.49       192.04 o
   9  15   0         92.42        192.89        93.24 o
   0  16   0        875.97        794.92        72.26 o
   2  16   0       8488.30       8823.00       190.36 o
   4  16   0        185.04        134.05        41.98 o
   6  16   0        214.77        256.67        49.50 o
   1  17   0        797.93        927.40        58.38 o
   3  17   0       1056.97        990.59        61.06 o
   5  17   0        259.30        288.50        70.21 o
 -15   1   1       2884.45       2888.19       156.26 o
 -13   1   1       4085.19       4111.29       106.99 o
 -11   1   1       3102.11       2989.19        75.73 o
  -9   1   1       1083.71        993.32        25.36 o
  -7   1   1       2846.34       2409.11        38.55 o
  -5   1   1      55473.21      55647.93       541.58 o
  -3   1   1      93985.24      94163.62       959.62 o
  -1   1   1       3368.90       3658.36        46.84 o
   1   1   1       1267.12       1369.15        18.60 o
   3   1   1      38614.50      40507.73       417.81 o
   5   1   1      16640.97      17025.86       187.98 o
   7   1   1      21806.41      21169.03       230.71 o
   9   1   1      40616.53      39544.88       492.18 o
  11   1   1       1509.83       1564.63        45.14 o
  13   1   1        436.59        468.23        38.29 o
  15   1   1        202.69        184.45        42.50 o
 -16   2   1       1526.53       1686.03        92.37 o
 -14   2   1       2146.62       2159.96        77.91 o
 -12   2   1       1228.68       1268.32        47.29 o
 -10   2   1       5628.15       5739.48        95.75 o
  -8   2   1         21.77         21.03         9.93 o
  -6   2   1       8090.05       7972.94       102.72 o
  -4   2   1       2455.29       2617.96        36.14 o
  -2   2   1      79564.12      83906.17       855.29 o
   0   2   1      26933.61      29048.98       320.97 o
   2   2   1      74532.71      76461.86       780.24 o
   4   2   1       4040.91       3939.93        49.70 o
   6   2   1      19377.38      19580.82       212.79 o
   8   2   1       2821.18       2576.82        41.90 o
  10   2   1       3079.03       3050.96        63.67 o
  12   2   1        164.76        197.62        43.90 o
  14   2   1        127.74         93.67        34.97 o
  16   2   1       1123.98       1008.65        64.20 o
 -15   3   1       1755.45       1803.93        74.66 o
 -13   3   1       2327.24       2327.56        76.77 o
 -11   3   1       3144.00       3153.30        66.79 o
  -9   3   1         69.89        107.15        15.47 o
  -7   3   1       1508.48       1279.20        27.03 o
  -5   3   1      47640.17      51003.46       528.91 o
  -3   3   1      41826.82      44182.95       456.49 o
  -1   3   1        232.27        230.74         8.75 o
   1   3   1       6194.21       6164.58        69.59 o
   3   3   1      77186.40      81572.48       834.25 o
   5   3   1        268.10        203.45        10.43 o
   7   3   1       7579.08       7127.78        89.07 o
   9   3   1       4256.72       4339.48        70.60 o
  11   3   1        588.30        669.65        31.22 o
  13   3   1        691.75        690.30        39.80 o
  15   3   1       1465.91       1591.66        75.88 o
 -16   4   1       1028.59       1097.01        88.88 o
 -14   4   1         20.27        -31.37        31.37 o
 -12   4   1        803.30        718.19        47.21 o
 -10   4   1       3481.63       3681.89        65.72 o
  -8   4   1       4266.04       4345.17        63.34 o
  -6   4   1        714.34        750.92        22.67 o
  -4   4   1      24520.05      26133.76       277.36 o
  -2   4   1       7553.02       7710.66        83.20 o
   0   4   1      13775.51      14309.65       153.62 o
   2   4   1      49640.41      52364.20       606.29 o
   4   4   1      17997.41      19294.12       208.29 o
   6   4   1       6356.02       6205.95        78.97 o
   8   4   1       1381.52       1371.41        33.71 o
  10   4   1        271.96        275.48        24.42 o
  12   4   1       1059.65        999.16        39.89 o
  14   4   1       1860.39       1859.63        64.51 o
  16   4   1        160.84        117.18       130.09 o
 -15   5   1       5498.97       5950.95       148.00 o
 -13   5   1        157.23        181.15        34.78 o
 -11   5   1         80.72         59.54        21.91 o
  -9   5   1       1293.11       1191.07        39.30 o
  -7   5   1        940.35       1003.97        25.46 o
  -5   5   1       9721.38       9606.68       113.44 o
  -3   5   1      53658.18      56339.31       615.72 o
  -1   5   1       1210.85       1169.90        27.21 o
   1   5   1         67.40         64.75         7.39 o
   3   5   1      10202.18      10203.60       116.38 o
   5   5   1       4383.94       4154.34        57.32 o
   7   5   1       9261.42       9463.49       131.01 o
   9   5   1       6782.86       6727.11       100.02 o
  11   5   1         44.01         78.89        21.44 o
  13   5   1       1525.76       1443.94        57.49 o
  15   5   1        294.52        210.43        50.21 o
 -14   6   1       1149.73       1018.15        67.69 o
 -12   6   1       2100.24       2007.22        62.89 o
 -10   6   1       1044.25        926.51        32.31 o
  -8   6   1       1123.33        995.13        36.45 o
  -6   6   1        251.26        372.36        16.98 o
  -4   6   1      30486.34      31289.75       333.01 o
  -2   6   1       1555.66       2054.97        33.13 o
   0   6   1       5428.67       4996.12        63.05 o
   2   6   1       1118.68       1151.40        22.65 o
   4   6   1      27268.95      28464.40       304.70 o
   6   6   1      21322.22      21777.92       240.52 o
   8   6   1      15697.87      15712.27       197.62 o
  10   6   1       2796.15       2739.04        57.98 o
  12   6   1        355.20        422.34        55.64 o
  14   6   1       1011.68        933.19        63.46 o
 -15   7   1        509.56        506.24        66.54 o
 -13   7   1         41.47         47.62        32.07 o
 -11   7   1        198.32        245.04        28.06 o
  -9   7   1       5161.17       4930.44        98.26 o
  -7   7   1       9369.60       9839.95       122.66 o
  -5   7   1       2509.45       2184.46        39.01 o
  -3   7   1      59985.58      60627.92       630.18 o
  -1   7   1       1651.00       1414.06        26.88 o
   1   7   1       1745.92       1810.44        31.26 o
   3   7   1        890.51        861.44        21.13 o
   5   7   1      16787.40      17419.59       196.43 o
   7   7   1       6053.57       5946.16        82.20 o
   9   7   1        208.89        227.05        24.33 o
  11   7   1       3562.70       3683.09        87.67 o
  13   7   1       2658.81       2561.40        90.63 o
  15   7   1         43.61         90.16        67.92 o
 -14   8   1          7.56        -38.79        38.79 o
 -12   8   1          9.71          4.32        30.37 o
 -10   8   1       7517.28       7565.65       139.24 o
  -8   8   1       5992.10       5673.21        82.75 o
  -6   8   1       2915.37       2803.91        48.69 o
  -4   8   1       8096.90       8298.33       103.92 o
  -2   8   1      10770.27      10586.29       126.69 o
   0   8   1       8654.13       8696.55       105.41 o
   2   8   1       2051.13       2075.52        36.08 o
   4   8   1      29262.58      29956.05       345.44 o
   6   8   1      23798.78      23364.39       280.02 o
   8   8   1       3192.61       3038.74        64.97 o
  10   8   1       1201.78       1374.06        45.90 o
  12   8   1        518.90        570.24        51.09 o
  14   8   1       1948.33       2037.62        83.04 o
 -13   9   1        134.56        119.20        39.61 o
 -11   9   1         66.45        180.39        59.76 o
  -9   9   1        857.98        826.01        41.79 o
  -7   9   1        206.00        214.19        21.20 o
  -5   9   1       8012.34       7861.80       102.84 o
  -3   9   1        161.38        232.83        16.41 o
  -1   9   1       1197.68       1186.20        27.35 o
   1   9   1       1760.34       1790.70        34.15 o
   3   9   1       6831.45       7081.86       100.14 o
   5   9   1        109.33         99.73        18.30 o
   7   9   1        806.70        806.75        29.96 o
   9   9   1        799.98        738.42        34.69 o
  11   9   1       2094.31       1898.24        76.40 o
  13   9   1        486.41        513.28        53.60 o
 -14  10   1        151.52        263.49        73.80 o
 -12  10   1        265.15        305.10        54.10 o
 -10  10   1        573.63        601.22        40.00 o
  -8  10   1       1221.46       1255.73        59.32 o
  -6  10   1       1211.01       1097.90        45.84 o
  -4  10   1       3034.84       2987.50        63.49 o
  -2  10   1        301.92        390.13        19.88 o
   0  10   1       1856.54       1758.22        35.30 o
   2  10   1          2.11         -6.26        12.91 o
   4  10   1        295.25        343.94        22.27 o
   6  10   1      17822.40      18026.98       227.13 o
   8  10   1        364.12        477.11        32.70 o
  10  10   1       4843.29       4825.34        97.12 o
  12  10   1         21.07         23.05        39.36 o
 -13  11   1        306.72        358.07        86.07 o
 -11  11   1        469.27        545.18        70.66 o
  -9  11   1       3746.73       3607.85        98.14 o
  -7  11   1       2244.67       2114.54        55.24 o
  -5  11   1        116.54        100.65        28.92 o
  -3  11   1        293.99        331.95        26.24 o
  -1  11   1      14678.33      14205.65       238.10 o
   1  11   1        115.00        135.92        19.83 o
   3  11   1        545.53        550.49        24.94 o
   5  11   1        225.93        205.72        22.74 o
   7  11   1       1411.06       1474.63        47.41 o
   9  11   1       1117.63       1094.12        44.66 o
  11  11   1       3689.91       3910.34       128.60 o
  13  11   1       1586.33       1634.29       110.99 o
 -12  12   1          4.16          6.66        49.73 o
 -10  12   1       2231.80       2336.47        83.44 o
  -8  12   1       2063.37       1999.32        63.16 o
  -6  12   1        506.10        513.28        32.15 o
  -4  12   1       7482.60       7165.23       149.14 o
  -2  12   1       8341.67       8365.44       145.57 o
   0  12   1       4422.26       4070.56        87.17 o
   2  12   1       1488.07       1400.72        47.17 o
   4  12   1        101.33         49.98        22.99 o
   6  12   1        418.66        505.04        36.71 o
   8  12   1      15562.85      15212.53       326.08 o
  10  12   1       1164.52       1249.94        98.22 o
  12  12   1         79.06         53.01        64.75 o
 -11  13   1        151.64        168.65        53.54 o
  -9  13   1       1146.95       1075.43        67.97 o
  -7  13   1       1293.52       1287.19        57.98 o
  -5  13   1        183.97        171.79        32.83 o
  -3  13   1       6881.82       6606.44       143.53 o
  -1  13   1         18.74         20.23        24.81 o
   1  13   1       1179.88       1159.90        51.72 o
   3  13   1       1262.57       1205.81        67.48 o
   5  13   1        490.27        528.54        37.60 o
   7  13   1        417.99        546.13        46.47 o
   9  13   1        380.73        421.64        49.71 o
  11  13   1         18.07        -75.20        84.20 o
 -10  14   1        151.20        -29.65        62.48 o
  -8  14   1        140.42        175.43        61.10 o
  -6  14   1         94.32         98.92        34.50 o
  -4  14   1       1368.20       1333.38        67.60 o
  -2  14   1         12.02        -28.86        28.86 o
   0  14   1        234.35        223.13        34.87 o
   2  14   1       1632.05       1432.77        60.77 o
   4  14   1        431.34        482.89        46.55 o
   6  14   1        390.06        394.87        44.76 o
   8  14   1        135.72        104.39        42.46 o
  10  14   1       3151.91       3334.02       123.52 o
  -9  15   1       1217.66       1259.77        97.20 o
  -7  15   1        775.63        902.51        73.12 o
  -5  15   1         90.70         96.53        37.63 o
  -3  15   1         11.37         -8.87        30.98 o
  -1  15   1       1165.57       1193.82        58.53 o
   1  15   1        976.02        924.94        52.90 o
   3  15   1        939.86        926.03        52.92 o
   5  15   1        217.83        126.76        40.38 o
   7  15   1       1063.47        965.00        70.48 o
   9  15   1       1310.53       1458.63       181.21 o
  -6  16   1        193.04        171.89        44.29 o
  -4  16   1        838.30        885.21       104.58 o
  -2  16   1        891.22       1058.19        59.20 o
   0  16   1       1241.73       1349.33        63.70 o
   2  16   1       9530.41       9732.21       204.15 o
   4  16   1        315.10        302.56        46.80 o
   6  16   1         33.37        -43.94        43.94 o
  -5  17   1          2.50         30.81        62.32 o
  -3  17   1          0.03        -16.58        38.86 o
  -1  17   1        133.48        130.84        39.89 o
   1  17   1         39.18         46.62        41.00 o
   3  17   1        185.17        197.27        47.94 o
   5  17   1        470.46        567.51        87.74 o
   0  18   1       1137.32       1171.08       133.15 o
 -16   0   2       2877.71       2899.34       244.01 o
 -14   0   2       2916.89       2935.44       128.44 o
 -12   0   2       7414.29       7153.32       365.60 o
 -10   0   2       5132.18       4810.87       148.43 o
  -8   0   2        287.04        450.95        23.70 o
  -6   0   2      50651.28      52681.45       773.20 o
  -4   0   2      66924.02      67847.37       983.22 o
  -2   0   2      63690.02      67097.63       974.33 o
   0   0   2       4271.78       4722.95        73.16 o
   2   0   2     122273.73     126304.12      1867.69 o
   4   0   2      96399.83      91921.68      1332.85 o
   6   0   2        497.52        640.88        21.85 o
   8   0   2       3772.04       3517.93       123.54 o
  10   0   2        407.68        437.11        36.68 o
  12   0   2       2658.08       2424.56        85.52 o
  14   0   2       6951.64       6632.64       258.17 o
  16   0   2         97.36         97.86        60.08 o
 -15   1   2        201.23        286.91        43.13 o
 -13   1   2        179.26        217.90        34.57 o
 -11   1   2       2471.59       2566.33        57.44 o
  -9   1   2       4878.92       5246.25        72.49 o
  -7   1   2      27757.18      28303.83       317.14 o
  -5   1   2       8068.50       7633.10        88.88 o
  -3   1   2        228.17        200.06         7.27 o
  -1   1   2      25066.73      26841.08       277.10 o
   1   1   2       9421.30       9786.27       111.16 o
   3   1   2         72.06         72.48         6.66 o
   5   1   2         14.42         28.98         9.80 o
   7   1   2        514.20        422.29        17.02 o
   9   1   2       1494.92       1635.88        42.48 o
  11   1   2       1703.36       1614.64        46.64 o
  13   1   2       2128.10       2024.56        61.49 o
  15   1   2        160.96        118.82        38.92 o
 -16   2   2        253.33        236.73        50.77 o
 -14   2   2       6992.97       7145.17       160.16 o
 -12   2   2        400.16        489.80        36.76 o
 -10   2   2        427.06        447.05        22.20 o
  -8   2   2       1098.53       1102.93        28.66 o
  -6   2   2        310.06        359.63        12.47 o
  -4   2   2       3908.90       4004.37        50.56 o
  -2   2   2       7075.82       7459.42        82.31 o
   0   2   2      37256.89      39113.56       465.96 o
   2   2   2      33639.11      34749.91       358.91 o
   4   2   2      11144.65      11641.17       128.82 o
   6   2   2      37792.12      38549.81       417.68 o
   8   2   2         81.03         37.41        16.93 o
  10   2   2      12858.57      12558.31       180.53 o
  12   2   2       8118.44       8029.96       132.90 o
  14   2   2       6476.15       6492.69       146.88 o
  16   2   2        699.45        827.18        64.67 o
 -15   3   2         45.45         42.68        38.50 o
 -13   3   2       1800.37       1750.86        66.29 o
 -11   3   2       6060.85       6032.30       113.95 o
  -9   3   2        133.41         85.70        14.04 o
  -7   3   2       8449.83       9223.10       110.92 o
  -5   3   2        158.42        236.69        11.11 o
  -3   3   2       1428.28       1521.50        23.99 o
  -1   3   2      36132.45      37647.48       388.62 o
   1   3   2      30007.29      29085.49       363.28 o
   3   3   2     231348.89     222654.22      2259.77 o
   5   3   2       2311.72       2626.78        44.67 o
   7   3   2        295.82        328.31        13.95 o
   9   3   2       3672.75       3670.07        70.02 o
  11   3   2        133.24        165.50        22.67 o
  13   3   2        274.76        294.33        33.62 o
  15   3   2        434.06        534.76        53.56 o
 -16   4   2        147.40        111.70        45.15 o
 -14   4   2         15.68        -29.53        32.17 o
 -12   4   2      10287.54       9943.86       171.18 o
 -10   4   2        553.87        596.81        25.32 o
  -8   4   2      13130.76      13185.31       154.68 o
  -6   4   2       5888.70       6281.90        79.77 o
  -4   4   2      26693.74      27728.84       293.67 o
  -2   4   2      28045.75      28650.83       300.14 o
   0   4   2      70450.70      72130.72       789.70 o
   2   4   2      44300.80      45885.55       474.57 o
   4   4   2       1894.05       2302.54        35.05 o
   6   4   2      18017.43      17769.98       196.88 o
   8   4   2         22.61         -6.52        12.33 o
  10   4   2        234.22        270.91        27.65 o
  12   4   2         64.67         56.09        22.87 o
  14   4   2        141.69        137.75        33.58 o
  16   4   2       2872.18       3051.03       311.30 o
 -15   5   2          1.44          2.66        37.93 o
 -13   5   2         71.10         40.76        31.10 o
 -11   5   2       1129.24       1090.47        42.56 o
  -9   5   2      16924.45      17127.43       198.23 o
  -7   5   2      45650.23      46027.63       485.81 o
  -5   5   2        179.21        274.80        18.05 o
  -3   5   2       1143.24       1380.86        25.33 o
  -1   5   2      19435.87      19887.77       212.67 o
   1   5   2       9838.91       9259.12       104.96 o
   3   5   2       1205.13       1186.55        32.53 o
   5   5   2      12821.21      13172.47       150.00 o
   7   5   2       2903.07       3257.80        51.10 o
   9   5   2       1328.80       1250.66        37.24 o
  11   5   2       3258.44       3205.75        70.39 o
  13   5   2        369.57        440.00        46.26 o
  15   5   2          0.30        -22.66        45.37 o
 -16   6   2       3424.51       3615.96       241.67 o
 -14   6   2       1298.10       1280.30        90.74 o
 -12   6   2       1137.48       1174.33        49.31 o
 -10   6   2        163.79        171.35        23.08 o
  -8   6   2        734.02        747.03        24.63 o
  -6   6   2         26.12         90.92        11.66 o
  -4   6   2        798.88        941.69        22.32 o
  -2   6   2       6729.89       5901.63        88.49 o
   0   6   2       7822.16       7672.13        90.54 o
   2   6   2      17752.37      18547.34       201.91 o
   4   6   2       1115.11       1121.58        24.04 o
   6   6   2       1947.42       1968.99        36.33 o
   8   6   2        361.11        375.81        24.79 o
  10   6   2          2.25         11.68        20.96 o
  12   6   2        912.45        886.24        44.70 o
  14   6   2       2529.91       2578.33        91.05 o
 -15   7   2        709.52        862.57        71.58 o
 -13   7   2          0.75         16.16        40.12 o
 -11   7   2       6662.40       6787.91       117.10 o
  -9   7   2       3262.02       3165.88        56.97 o
  -7   7   2       1372.97       1475.69        34.36 o
  -5   7   2       6145.77       6801.84        83.31 o
  -3   7   2        873.12        974.75        23.86 o
  -1   7   2      23251.70      21722.68       252.40 o
   1   7   2      16802.89      16939.34       187.01 o
   3   7   2       2905.88       3052.36        45.81 o
   5   7   2        479.58        529.70        38.29 o
   7   7   2      17207.29      16874.08       194.62 o
   9   7   2      27183.82      26071.81       341.99 o
  11   7   2        774.72        748.27        64.11 o
  13   7   2        699.18        722.94        54.95 o
  15   7   2         50.80        -48.36        48.36 o
 -14   8   2         67.07         12.10        50.22 o
 -12   8   2        217.52        220.98        40.33 o
 -10   8   2        297.73        362.31        30.13 o
  -8   8   2        741.84        786.30        38.68 o
  -6   8   2      10970.44      11141.24       128.71 o
  -4   8   2       2010.25       2116.95        38.65 o
  -2   8   2        131.51        147.54        14.72 o
   0   8   2         18.52         45.07         9.93 o
   2   8   2       3436.80       3491.19        52.25 o
   4   8   2       1210.91       1301.76        40.15 o
   6   8   2      17691.81      17418.63       216.07 o
   8   8   2       2869.20       3057.99        66.10 o
  10   8   2       1743.41       1665.03        56.24 o
  12   8   2       1614.01       1650.01        68.41 o
  14   8   2         10.92        -18.01        47.97 o
 -13   9   2       1434.90       1440.80        78.73 o
 -11   9   2       1620.40       1590.79        57.29 o
  -9   9   2        249.75        322.60        31.33 o
  -7   9   2          0.71          5.40        16.83 o
  -5   9   2        355.98        350.24        35.22 o
  -3   9   2      14151.20      13778.16       160.99 o
  -1   9   2      30821.09      30627.29       330.18 o
   1   9   2          9.61         39.12        13.09 o
   3   9   2       3129.40       3029.63        51.10 o
   5   9   2        640.92        657.95        26.47 o
   7   9   2       7115.44       6988.57       126.66 o
   9   9   2       2289.62       2386.30        60.44 o
  11   9   2        495.60        617.60        50.81 o
  13   9   2       1445.22       1481.79        71.47 o
 -14  10   2       1998.11       2318.14       129.72 o
 -12  10   2        857.73        814.68        62.12 o
 -10  10   2       8103.20       8105.62       150.86 o
  -8  10   2         18.99         -2.64        20.37 o
  -6  10   2       2993.17       2901.61        62.60 o
  -4  10   2       3086.82       3016.64        51.77 o
  -2  10   2       1147.19       1011.62        28.83 o
   0  10   2       1321.01       1298.77        34.53 o
   2  10   2       8502.95       8597.59       118.47 o
   4  10   2       4113.31       4114.76        66.27 o
   6  10   2       1147.10       1111.87        35.51 o
   8  10   2        188.23        261.75        27.90 o
  10  10   2        159.02        182.11        31.38 o
  12  10   2        777.71        875.28        57.33 o
 -13  11   2       2245.19       2404.84       105.27 o
 -11  11   2        134.50         94.43        37.10 o
  -9  11   2          4.97         80.44        65.70 o
  -7  11   2       1499.98       1348.54        44.00 o
  -5  11   2        151.34        111.13        21.14 o
  -3  11   2        902.12        945.40        49.06 o
  -1  11   2       2627.46       2623.43        57.55 o
   1  11   2       3482.61       3167.39        64.89 o
   3  11   2       3718.81       3767.27        75.17 o
   5  11   2       3652.78       3677.04        75.75 o
   7  11   2       4082.12       3950.23        90.61 o
   9  11   2        740.38        701.85        42.66 o
  11  11   2       1633.09       1710.97        86.84 o
  13  11   2        236.52        198.69       102.22 o
 -12  12   2          0.87        -10.04        51.19 o
 -10  12   2        112.72        147.87        41.62 o
  -8  12   2       5190.00       5327.40       111.71 o
  -6  12   2       6828.50       6882.14       117.92 o
  -4  12   2       5363.15       5334.44       106.80 o
  -2  12   2       3317.51       3369.50        95.28 o
   0  12   2       7051.94       6715.65       123.90 o
   2  12   2       3405.20       3137.73        67.64 o
   4  12   2       6975.64       6863.17       133.67 o
   6  12   2       3887.65       3571.69        77.30 o
   8  12   2       5845.17       6142.53       141.96 o
  10  12   2        159.23        137.14        58.04 o
  12  12   2         85.49        100.82        67.71 o
 -11  13   2        638.80        712.36        71.66 o
  -9  13   2        742.68        749.71        59.35 o
  -7  13   2        849.58        847.09        62.51 o
  -5  13   2       1720.37       1852.20        67.08 o
  -3  13   2       8353.95       8180.52       167.09 o
  -1  13   2        495.09        494.36        38.46 o
   1  13   2      12375.74      12380.04       228.40 o
   3  13   2         39.06         40.99        23.91 o
   5  13   2          0.06          8.60        27.03 o
   7  13   2          4.65         -7.25        31.96 o
   9  13   2         32.20        -35.19        37.34 o
  11  13   2       2201.98       2444.64       107.67 o
 -10  14   2        331.20        364.73       125.01 o
  -8  14   2         88.08        -15.85        59.78 o
  -6  14   2        613.05        639.55        49.76 o
  -4  14   2      11608.13      11083.21       228.55 o
  -2  14   2        618.02        720.61        47.51 o
   0  14   2        545.88        564.74        48.58 o
   2  14   2       1014.12       1049.28        52.83 o
   4  14   2       1683.11       1771.54        73.57 o
   6  14   2         62.27         61.50        49.34 o
   8  14   2        571.85        643.41        56.90 o
  10  14   2        139.20         59.54        60.73 o
  -9  15   2       1216.70       1164.53        98.89 o
  -7  15   2        842.48        882.56        67.32 o
  -5  15   2       9019.41       9026.07       190.74 o
  -3  15   2       1492.91       1438.64        64.38 o
  -1  15   2       1092.51       1077.32        55.67 o
   1  15   2        873.92        819.08        50.11 o
   3  15   2          6.19        -15.54        32.49 o
   5  15   2       3112.46       3182.10        98.42 o
   7  15   2        443.53        513.98        74.31 o
   9  15   2        440.22        609.71        93.05 o
  -6  16   2       1247.61       1419.90        73.07 o
  -4  16   2        239.58        258.22        47.53 o
  -2  16   2        239.66        231.73        41.30 o
   0  16   2        973.31        878.53        54.75 o
   2  16   2        448.66        501.02        53.22 o
   4  16   2       7751.57       7812.62       176.65 o
   6  16   2       2159.54       2122.89        99.30 o
  -5  17   2       1195.98       1353.33       101.42 o
  -3  17   2        146.33         97.51        40.67 o
  -1  17   2        571.43        537.24        54.71 o
   1  17   2       1337.27       1359.50        70.14 o
   3  17   2         74.80          7.56        40.17 o
   5  17   2       1070.64       1262.70       147.27 o
   0  18   2        534.50        482.66       111.80 o
 -15   1   3      12022.04      12136.37       240.81 o
 -13   1   3        155.86        119.89        31.96 o
 -11   1   3      20446.42      19625.38       290.35 o
  -9   1   3         11.23         10.07        11.97 o
  -7   1   3       2942.84       2738.23        42.33 o
  -5   1   3      13994.83      13850.07       162.86 o
  -3   1   3       6525.41       6113.46        69.81 o
  -1   1   3      28194.49      29531.69       326.24 o
   1   1   3      10902.21      11123.34       124.28 o
   3   1   3       2279.43       2598.54        58.54 o
   5   1   3       2571.48       2773.69        43.32 o
   7   1   3       3604.05       3791.19        58.84 o
   9   1   3       4546.82       4572.25        81.64 o
  11   1   3       9966.12       9881.54       152.23 o
  13   1   3        175.43        191.47        28.99 o
  15   1   3       1923.31       1961.34       120.40 o
 -16   2   3        902.12        777.36        59.71 o
 -14   2   3          2.49          3.78        33.61 o
 -12   2   3       5302.33       5390.71       127.95 o
 -10   2   3       5253.07       4871.97        77.43 o
  -8   2   3         74.11         94.41        12.10 o
  -6   2   3         27.84        111.72        16.05 o
  -4   2   3       5162.75       5289.28        63.88 o
  -2   2   3       4357.08       4218.18        69.49 o
   0   2   3      20912.52      21488.34       268.76 o
   2   2   3       8432.29       9439.03       110.38 o
   4   2   3          2.11         13.55         5.55 o
   6   2   3       1303.99       1292.31        28.37 o
   8   2   3      12561.93      12197.64       170.55 o
  10   2   3        892.33        812.96        36.47 o
  12   2   3       1143.69       1061.53        41.19 o
  14   2   3        176.86        185.45        34.20 o
  16   2   3         16.74        -11.89        49.02 o
 -15   3   3        232.01        255.72        43.08 o
 -13   3   3       1551.15       1519.25        63.02 o
 -11   3   3       3791.33       3783.64        82.60 o
  -9   3   3        906.35       1023.00        27.00 o
  -7   3   3       3252.35       3088.32        47.19 o
  -5   3   3        113.52        146.37        10.18 o
  -3   3   3      25487.88      26616.61       299.04 o
  -1   3   3      33155.77      33773.04       398.97 o
   1   3   3      11945.44      12647.40       159.37 o
   3   3   3      17708.45      17476.62       187.77 o
   5   3   3        211.18        124.56         9.00 o
   7   3   3        185.78        145.44        18.17 o
   9   3   3         32.10         67.53        17.53 o
  11   3   3          0.35        -17.64        17.64 o
  13   3   3        818.87        848.06        40.09 o
  15   3   3        569.05        679.90        54.42 o
 -16   4   3        147.13         99.99        44.65 o
 -14   4   3        404.74        430.75        46.65 o
 -12   4   3       2235.84       2307.05        74.11 o
 -10   4   3       3959.04       3755.87        72.76 o
  -8   4   3       8592.84       8642.00       108.35 o
  -6   4   3       8324.85       8286.93       100.68 o
  -4   4   3        343.68        403.13        13.28 o
  -2   4   3      27364.08      28570.74       344.97 o
   0   4   3      17957.90      18439.18       196.66 o
   2   4   3      28648.33      30487.26       319.65 o
   4   4   3        481.66        593.12        15.62 o
   6   4   3       2288.85       2673.59        41.82 o
   8   4   3      20974.58      20539.40       248.39 o
  10   4   3        365.62        383.56        28.38 o
  12   4   3      11706.25      11200.68       173.03 o
  14   4   3         33.79         22.22        43.82 o
  16   4   3       2399.06       2550.24       202.37 o
 -15   5   3       1604.57       1759.88       109.00 o
 -13   5   3       1064.34       1006.94        53.57 o
 -11   5   3       3285.63       3123.45        67.98 o
  -9   5   3        257.77        350.36        20.61 o
  -7   5   3       7231.92       6894.26        89.66 o
  -5   5   3        897.82       1100.30        25.82 o
  -3   5   3       6870.31       7425.74        88.50 o
  -1   5   3       7012.44       6519.36        77.26 o
   1   5   3       7353.98       7978.75       123.69 o
   3   5   3      11475.39      11615.16       146.90 o
   5   5   3      40456.69      40190.56       423.61 o
   7   5   3      17688.28      17485.22       213.83 o
   9   5   3       3795.92       3817.60        74.09 o
  11   5   3       2950.15       2953.33        63.38 o
  13   5   3       1747.84       1806.72        65.98 o
  15   5   3        813.20        960.83        62.12 o
 -16   6   3        219.66         73.64        98.61 o
 -14   6   3        530.83        519.44        49.61 o
 -12   6   3       2481.29       2582.22        89.28 o
 -10   6   3        465.80        513.93        32.96 o
  -8   6   3      35781.68      36906.49       397.94 o
  -6   6   3        313.67        248.78        15.66 o
  -4   6   3      12253.62      12741.82       145.67 o
  -2   6   3        137.88        107.67        13.21 o
   0   6   3        829.89        987.69        19.95 o
   2   6   3      40575.27      41036.08       497.66 o
   4   6   3       1074.56       1110.40        23.82 o
   6   6   3      28793.08      27768.92       301.58 o
   8   6   3        207.81        247.09        20.96 o
  10   6   3        304.22        270.10        30.09 o
  12   6   3       1671.74       1639.45        57.74 o
  14   6   3        805.41        809.13        58.03 o
 -15   7   3         60.95         41.55        50.67 o
 -13   7   3        117.73         54.45        64.85 o
 -11   7   3       2029.15       1984.18        54.45 o
  -9   7   3       1596.54       1495.59        39.31 o
  -7   7   3       5047.11       5251.10        75.38 o
  -5   7   3       7344.05       7992.32       100.48 o
  -3   7   3       3021.76       3335.32        49.62 o
  -1   7   3      13779.70      13420.60       151.58 o
   1   7   3       3493.59       3487.82        48.94 o
   3   7   3      13240.66      12566.85       144.29 o
   5   7   3        288.75        316.94        16.01 o
   7   7   3       1296.99       1268.94        46.07 o
   9   7   3          2.74        -20.95        20.95 o
  11   7   3         41.01         54.75        27.06 o
  13   7   3        976.90        930.86        56.24 o
  15   7   3       1005.13       1050.06        80.50 o
 -14   8   3       2996.00       3544.07       126.87 o
 -12   8   3       2136.15       2059.26        75.84 o
 -10   8   3        135.00        121.40        24.02 o
  -8   8   3          5.59        -15.53        15.53 o
  -6   8   3       2536.66       2716.35        47.73 o
  -4   8   3       6482.14       6374.84        84.27 o
  -2   8   3       3305.53       3404.12        50.86 o
   0   8   3       2228.96       2467.25        39.95 o
   2   8   3       2613.01       2508.94        50.11 o
   4   8   3        183.50        147.55        18.61 o
   6   8   3       1924.81       1844.11        42.10 o
   8   8   3       7041.66       6639.97       112.10 o
  10   8   3        378.36        318.38        32.99 o
  12   8   3          3.24         -1.43        33.72 o
  14   8   3          1.13         36.62        48.30 o
 -13   9   3         36.47         -2.78        43.75 o
 -11   9   3        592.83        708.05        46.45 o
  -9   9   3        150.05        143.33        25.16 o
  -7   9   3         75.06         54.73        15.30 o
  -5   9   3       8419.31       8838.05       113.08 o
  -3   9   3       9891.38      10475.02       127.24 o
  -1   9   3      11078.66      11325.20       134.58 o
   1   9   3       1214.16       1294.46        40.91 o
   3   9   3        706.42        737.98        35.72 o
   5   9   3      16582.59      16022.01       244.85 o
   7   9   3       2055.73       2140.35        53.65 o
   9   9   3        571.95        640.66        33.85 o
  11   9   3       2388.20       2429.47        73.99 o
  13   9   3        123.18         47.08        41.74 o
 -14  10   3        250.91        234.83       126.50 o
 -12  10   3         25.15         29.77        41.77 o
 -10  10   3       7513.87       7576.09       250.89 o
  -8  10   3        337.76        287.15        27.01 o
  -6  10   3      14070.12      14040.84       214.96 o
  -4  10   3       3497.12       3440.26        86.28 o
  -2  10   3       3088.80       2951.08        54.11 o
   0  10   3        498.38        459.18        23.84 o
   2  10   3       1405.84       1330.46        38.73 o
   4  10   3      14442.27      14221.75       183.43 o
   6  10   3          0.78         25.85        17.33 o
   8  10   3       2996.40       2969.57        69.35 o
  10  10   3         76.43         58.21        31.36 o
  12  10   3         18.16         -6.99        37.87 o
 -13  11   3       1017.37       1353.14       100.51 o
 -11  11   3        524.50        489.10        61.90 o
  -9  11   3        102.97        142.56        33.15 o
  -7  11   3        848.90        822.88        35.87 o
  -5  11   3       3992.23       4198.93       102.35 o
  -3  11   3       9183.20       8944.39       136.95 o
  -1  11   3       4370.88       4063.45        76.69 o
   1  11   3       4643.53       4361.14        81.09 o
   3  11   3       2437.87       2687.92        60.47 o
   5  11   3       1878.24       1709.86        48.37 o
   7  11   3       1124.42       1245.99        50.09 o
   9  11   3       6621.13       6618.32       134.28 o
  11  11   3       3047.48       2802.04        95.54 o
 -12  12   3       1989.72       1992.53       113.66 o
 -10  12   3        118.90        112.60        42.20 o
  -8  12   3        501.25        445.56        38.22 o
  -6  12   3       3947.36       3992.73        90.37 o
  -4  12   3          0.10        -12.57        20.95 o
  -2  12   3       7982.13       8148.54       144.21 o
   0  12   3        865.77        898.91        59.56 o
   2  12   3        563.39        502.88        29.06 o
   4  12   3        453.80        439.11        30.25 o
   6  12   3        883.17        894.25        58.19 o
   8  12   3       1572.02       1616.14        61.28 o
  10  12   3       1895.86       1901.21        91.01 o
  12  12   3        696.14        712.76       158.08 o
 -11  13   3        465.78        587.62        57.96 o
  -9  13   3         33.55         10.84        49.53 o
  -7  13   3        155.17         92.60        30.88 o
  -5  13   3       2392.49       2339.43        67.86 o
  -3  13   3       3964.03       3884.42        89.60 o
  -1  13   3       4480.01       4111.64       138.70 o
   1  13   3          0.15        -14.42        21.30 o
   3  13   3       2483.41       2558.20        69.69 o
   5  13   3       2276.06       2282.59        72.49 o
   7  13   3       3577.75       3374.53        99.23 o
   9  13   3          3.41         -2.17        37.62 o
  11  13   3         17.77         49.57        98.66 o
 -10  14   3       1322.99       1427.81       100.46 o
  -8  14   3        521.54        501.67        72.05 o
  -6  14   3        880.27        960.34        53.99 o
  -4  14   3       3676.28       3613.11       101.27 o
  -2  14   3        265.49        241.83        36.19 o
   0  14   3         83.77         85.31        37.42 o
   2  14   3          5.44        -26.70        26.70 o
   4  14   3        463.95        525.85        46.50 o
   6  14   3        171.69         89.44        34.93 o
   8  14   3        955.65       1059.91        62.52 o
  10  14   3       1671.86       1820.95        97.65 o
  -9  15   3          0.55        -10.09        85.33 o
  -7  15   3        461.12        480.26        59.78 o
  -5  15   3          0.91        -31.02        31.02 o
  -3  15   3       2803.33       3133.05       100.77 o
  -1  15   3        303.77        306.87        43.07 o
   1  15   3       1591.75       1587.53        66.66 o
   3  15   3       1109.98       1021.35        56.06 o
   5  15   3        105.68         96.55        38.19 o
   7  15   3       1669.83       1502.60        83.08 o
  -6  16   3        533.96        574.34        85.72 o
  -4  16   3        240.49        251.53        45.86 o
  -2  16   3       3190.38       3152.44        99.04 o
   0  16   3        766.76        783.86        54.51 o
   2  16   3        132.40        112.47        37.35 o
   4  16   3       4336.21       4372.24       176.72 o
   6  16   3        988.62        819.62        78.11 o
  -5  17   3        555.07        540.41        86.24 o
  -3  17   3          5.54        -38.06        38.07 o
  -1  17   3        184.72        100.66        58.58 o
   1  17   3        155.29        162.94        44.60 o
   3  17   3        719.01        800.27        60.99 o
   5  17   3        148.96         73.39       100.64 o
 -16   0   4       5460.54       5789.19       209.76 o
 -14   0   4         55.62        -36.61        40.64 o
 -12   0   4        292.90        348.64        51.18 o
 -10   0   4        202.12        236.53        44.14 o
  -8   0   4        198.01        190.84        19.53 o
  -6   0   4      19464.82      19987.92       306.89 o
  -4   0   4     247825.62     243726.34      3784.07 o
  -2   0   4      41399.07      42514.85       716.08 o
   0   0   4       2651.92       2781.86        54.40 o
   2   0   4       6370.53       6495.26       105.08 o
   4   0   4       5648.66       5531.48       114.52 o
   6   0   4      11978.91      11846.89       228.20 o
   8   0   4      14765.48      14622.13       598.50 o
  10   0   4      24376.56      24311.68       454.15 o
  12   0   4        205.42        209.36        36.80 o
  14   0   4          0.84        -29.43        37.69 o
  16   0   4       5190.82       5141.51       273.63 o
 -17   1   4        294.90        376.23       112.94 o
 -15   1   4       1515.69       1298.34        68.30 o
 -13   1   4        146.85         74.18        29.91 o
 -11   1   4       5135.05       5066.62       127.00 o
  -9   1   4        633.70        612.94        20.47 o
  -7   1   4       1630.93       1421.13        34.83 o
  -5   1   4       4067.89       4021.45        52.19 o
  -3   1   4      13198.93      13263.31       154.05 o
  -1   1   4       6782.56       7137.83        84.42 o
   1   1   4      20646.09      21123.10       221.55 o
   3   1   4      56245.32      57617.31       593.37 o
   5   1   4       5256.34       5343.01        73.04 o
   7   1   4       1495.25       1586.05        52.09 o
   9   1   4       4580.75       4501.85        81.57 o
  11   1   4          1.53         -6.88        18.95 o
  13   1   4        736.09        836.67        40.41 o
  15   1   4          3.42        -30.62        30.62 o
 -16   2   4        488.57        423.38        51.70 o
 -14   2   4         26.38         49.86        38.50 o
 -12   2   4        392.62        422.66        47.60 o
 -10   2   4       1539.93       1632.77        39.19 o
  -8   2   4      10853.32      10597.71       126.30 o
  -6   2   4      44111.68      46201.21       482.37 o
  -4   2   4      14390.08      14965.64       153.62 o
  -2   2   4      12307.32      12375.87       142.72 o
   0   2   4      23498.19      23723.29       285.21 o
   2   2   4      14383.17      14777.46       169.35 o
   4   2   4        440.64        604.32        14.11 o
   6   2   4      11231.44      10702.38       134.88 o
   8   2   4        190.00        205.59        19.76 o
  10   2   4         87.04         67.78        19.01 o
  12   2   4       4288.68       4074.13        84.62 o
  14   2   4        410.20        427.45        37.94 o
  16   2   4       1621.48       1625.52        93.67 o
 -15   3   4        328.96        323.92        65.25 o
 -13   3   4       8856.58       8602.35       308.95 o
 -11   3   4       3201.86       3342.47        69.00 o
  -9   3   4       1472.43       1345.12        34.23 o
  -7   3   4       2393.17       2856.72        77.80 o
  -5   3   4      13713.46      13106.63       146.76 o
  -3   3   4        791.72        872.19        17.15 o
  -1   3   4      12062.26      11700.38       147.78 o
   1   3   4      14868.99      14988.52       165.27 o
   3   3   4     105389.27     102360.88      1046.31 o
   5   3   4      43490.84      43971.80       460.01 o
   7   3   4       4753.06       4646.34        71.03 o
   9   3   4       1311.95       1488.60        41.96 o
  11   3   4         78.16         40.20        21.10 o
  13   3   4       1689.20       1658.28        53.97 o
  15   3   4         74.94         87.08        41.77 o
 -16   4   4        134.02         88.70        80.95 o
 -14   4   4       1454.08       1500.69        82.51 o
 -12   4   4        512.03        474.16        40.49 o
 -10   4   4      10641.65      10582.26       143.32 o
  -8   4   4       3593.92       3766.90        60.90 o
  -6   4   4      42130.12      43596.18       458.16 o
  -4   4   4          0.65          3.49         6.81 o
  -2   4   4      87897.02      89739.61       981.55 o
   0   4   4      17168.90      17585.90       202.53 o
   2   4   4       3190.23       3645.95        53.72 o
   4   4   4       1307.81       1283.92        24.42 o
   6   4   4      10322.14       9694.50       115.62 o
   8   4   4      41412.99      39820.92       497.47 o
  10   4   4       4101.48       3743.70        91.08 o
  12   4   4       1942.51       1888.57        55.07 o
  14   4   4       1421.64       1463.39        69.90 o
 -15   5   4        667.48        672.81        56.97 o
 -13   5   4       8882.24       8585.49       178.97 o
 -11   5   4       1139.21       1141.93        37.08 o
  -9   5   4        549.04        545.85        24.77 o
  -7   5   4      42268.16      43734.74       527.83 o
  -5   5   4       7179.63       7119.06        88.42 o
  -3   5   4      13385.01      14413.76       159.80 o
  -1   5   4      18850.38      19216.49       222.19 o
   1   5   4       2874.65       2796.91        43.26 o
   3   5   4      24756.42      26069.55       296.85 o
   5   5   4       1516.91       1441.14        29.09 o
   7   5   4      17219.63      16928.81       226.21 o
   9   5   4          0.04         29.27        18.94 o
  11   5   4         37.46         21.93        23.42 o
  13   5   4      10995.71      10987.16       195.67 o
  15   5   4        451.35        476.92        58.33 o
 -16   6   4        873.81        829.67       146.61 o
 -14   6   4        719.28        707.88        53.71 o
 -12   6   4       1059.16        954.77        49.75 o
 -10   6   4          3.72         -8.47        17.43 o
  -8   6   4       1277.07       1330.17        32.38 o
  -6   6   4       1111.01       1170.00        27.10 o
  -4   6   4         25.76         20.68         8.74 o
  -2   6   4      22924.94      23182.71       249.45 o
   0   6   4      24225.65      25334.42       270.50 o
   2   6   4       1107.05        922.22        23.14 o
   4   6   4       1197.63       1202.93        24.90 o
   6   6   4       7609.80       7467.00        95.49 o
   8   6   4       7411.12       7481.51       119.13 o
  10   6   4          8.75        -17.14        21.16 o
  12   6   4         30.78         -8.39        26.99 o
  14   6   4        274.48        275.36        65.65 o
 -15   7   4        277.38        345.23        56.36 o
 -13   7   4       4152.24       4123.92       111.46 o
 -11   7   4        928.99       1046.21        40.19 o
  -9   7   4       5226.35       4986.15        94.71 o
  -7   7   4         41.17          3.05        20.93 o
  -5   7   4       4902.31       4770.56        84.18 o
  -3   7   4      37572.29      38779.18       410.26 o
  -1   7   4        109.97        119.02        12.08 o
   1   7   4        495.11        437.50        16.79 o
   3   7   4       6030.28       5886.41        83.96 o
   5   7   4        102.10         57.54        12.99 o
   7   7   4        314.23        366.04        24.92 o
   9   7   4       8978.59       8767.45       155.70 o
  11   7   4        844.35        807.01        43.29 o
  13   7   4          5.70        -34.78        34.78 o
 -14   8   4        426.53        454.33       102.33 o
 -12   8   4        838.07        916.73        47.34 o
 -10   8   4         11.78        -14.25        21.78 o
  -8   8   4          5.04        -15.13        15.13 o
  -6   8   4        117.88        119.07        15.85 o
  -4   8   4      12109.04      11400.67       136.17 o
  -2   8   4         89.76         90.41        11.85 o
   0   8   4      16401.06      16659.87       186.43 o
   2   8   4         28.48         43.77        11.83 o
   4   8   4       4780.61       4606.82       101.07 o
   6   8   4       2798.45       2500.19        50.41 o
   8   8   4      11967.39      11244.68       184.59 o
  10   8   4        145.47        109.78        27.42 o
  12   8   4       1950.10       2124.52        70.79 o
  14   8   4       1994.45       2185.61        88.84 o
 -13   9   4        228.93        290.05        94.46 o
 -11   9   4       8968.58       9510.68       208.81 o
  -9   9   4       4257.89       4178.40        81.96 o
  -7   9   4       1821.76       1799.14        42.78 o
  -5   9   4       2305.94       2442.74        48.89 o
  -3   9   4        954.23       1194.59        39.96 o
  -1   9   4         81.11         97.92        16.02 o
   1   9   4      21412.57      21219.43       253.91 o
   3   9   4        444.80        440.51        21.23 o
   5   9   4          3.29          3.86        14.52 o
   7   9   4       2248.50       2250.06        56.09 o
   9   9   4        296.69        405.24        34.80 o
  11   9   4       4296.42       4057.39        99.83 o
  13   9   4         13.45         50.71        42.16 o
 -14  10   4        711.14        752.08        98.62 o
 -12  10   4        777.85        812.48        58.44 o
 -10  10   4       4443.30       4388.67       111.54 o
  -8  10   4        723.06        619.80        34.96 o
  -6  10   4       3448.06       3175.52        69.10 o
  -4  10   4       3243.37       3284.99        59.95 o
  -2  10   4        107.35         47.33        17.99 o
   0  10   4        200.61        216.24        21.50 o
   2  10   4       2696.37       2717.36        58.59 o
   4  10   4        215.89        212.76        22.99 o
   6  10   4        131.22        159.64        32.41 o
   8  10   4        106.15         82.33        27.75 o
  10  10   4       2870.08       2906.24        93.00 o
  12  10   4        503.70        432.19        64.29 o
 -13  11   4        277.47        261.88        74.46 o
 -11  11   4        172.48        190.50        46.97 o
  -9  11   4        362.52        308.03        41.71 o
  -7  11   4       2173.58       2146.37        55.40 o
  -5  11   4      17704.94      16804.78       274.98 o
  -3  11   4         68.84        100.90        20.30 o
  -1  11   4       5712.93       5864.71        99.96 o
   1  11   4        834.67        807.26        33.02 o
   3  11   4       2794.20       2516.72        58.65 o
   5  11   4        334.36        425.44        31.00 o
   7  11   4       5243.23       5364.68       113.30 o
   9  11   4       1129.39       1219.96        54.35 o
  11  11   4        796.36        881.56        64.63 o
 -12  12   4       1304.64       1370.67       126.89 o
 -10  12   4          0.52        -39.36        39.36 o
  -8  12   4        184.56        301.44        36.13 o
  -6  12   4        147.71        144.29        28.59 o
  -4  12   4      11484.45      10773.50       180.38 o
  -2  12   4       9292.11       9249.79       159.33 o
   0  12   4      15688.97      14472.01       206.47 o
   2  12   4       5087.80       4825.93        90.91 o
   4  12   4        856.99        763.15        34.97 o
   6  12   4      17793.52      17080.78       269.66 o
   8  12   4         18.46         -0.74        30.04 o
  10  12   4       3872.89       4041.51       117.88 o
 -11  13   4       1425.88       1679.73        90.29 o
  -9  13   4          5.88         29.18        42.74 o
  -7  13   4        224.96        267.04        40.35 o
  -5  13   4       3512.69       3603.80        87.33 o
  -3  13   4       1261.66       1214.03        47.90 o
  -1  13   4       5661.05       5591.91       113.09 o
   1  13   4       1458.53       1393.24        62.46 o
   3  13   4       1610.70       1406.56        47.09 o
   5  13   4       4954.52       4990.49        98.75 o
   7  13   4          4.34        -21.41        36.98 o
   9  13   4       2134.05       2472.83       105.16 o
 -10  14   4       1701.49       1760.47       112.06 o
  -8  14   4       5865.05       5989.38       214.78 o
  -6  14   4        680.36        730.79        52.00 o
  -4  14   4        279.06        317.80        40.63 o
  -2  14   4       2628.06       2570.08        82.45 o
   0  14   4       1989.48       2045.76        72.51 o
   2  14   4        874.89        794.19        54.89 o
   4  14   4        316.02        336.30        38.26 o
   6  14   4         16.88         21.18        32.28 o
   8  14   4       1118.53       1097.28        65.42 o
  -9  15   4        693.04        817.99        89.30 o
  -7  15   4        671.88        728.82        65.68 o
  -5  15   4       3636.81       3842.29       110.00 o
  -3  15   4        617.81        721.30        53.20 o
  -1  15   4        280.19        298.06        42.58 o
   1  15   4       4545.07       4318.05       114.58 o
   3  15   4        242.63        205.96        40.68 o
   5  15   4        134.67        134.51        70.17 o
   7  15   4        120.47        114.33        43.28 o
  -6  16   4        428.48        515.02        70.80 o
  -4  16   4        401.35        368.29        50.58 o
  -2  16   4        919.21        918.99        68.23 o
   0  16   4         37.05        -16.90        34.49 o
   2  16   4        754.30        855.57        56.08 o
   4  16   4        658.87        776.75        59.34 o
   6  16   4         46.89         50.95        93.12 o
  -5  17   4        951.93       1051.88       129.53 o
  -3  17   4         95.75        -20.43        38.74 o
  -1  17   4          0.56        -42.16        42.16 o
   1  17   4       4115.13       4309.10       171.29 o
   3  17   4        609.25        629.82        71.49 o
 -15   1   5       5607.02       5651.32       141.54 o
 -13   1   5       6313.67       5794.39       133.93 o
 -11   1   5        458.45        454.85        29.31 o
  -9   1   5       5126.00       5171.37        98.42 o
  -7   1   5      61480.23      61584.48       639.76 o
  -5   1   5       4598.82       4549.05        63.61 o
  -3   1   5      12771.36      12534.28       147.29 o
  -1   1   5          2.32         11.10         4.58 o
   1   1   5      11674.90      11761.51       128.60 o
   3   1   5     110288.05     110339.24      1126.70 o
   5   1   5      10769.05      11910.53       146.06 o
   7   1   5         24.99          4.07        12.53 o
   9   1   5        133.66        155.09        20.12 o
  11   1   5       7843.47       7939.78       131.40 o
  13   1   5       1188.51       1208.72        46.64 o
  15   1   5        332.32        259.45        49.25 o
 -16   2   5       1390.23       1491.38        90.14 o
 -14   2   5          5.49          9.13        30.09 o
 -12   2   5       3152.77       3266.56        89.53 o
 -10   2   5       2957.63       2977.92        62.33 o
  -8   2   5      14186.21      14512.35       166.45 o
  -6   2   5      26277.85      26973.27       288.54 o
  -4   2   5        516.99        457.45        14.70 o
  -2   2   5        820.29        825.84        15.91 o
   0   2   5       6236.28       5957.04        69.35 o
   2   2   5       8903.60       8249.66        94.14 o
   4   2   5      31429.00      31420.86       331.45 o
   6   2   5       1003.34        996.36        25.34 o
   8   2   5         12.30         14.31        14.02 o
  10   2   5       4057.89       3939.33        78.22 o
  12   2   5        176.82        152.71        33.39 o
  14   2   5       8958.14       8912.38       179.97 o
 -15   3   5        163.77        164.25        38.73 o
 -13   3   5        152.96        149.95        34.63 o
 -11   3   5        110.49         59.95        23.40 o
  -9   3   5      49999.47      49698.39       564.42 o
  -7   3   5        834.10        808.57        20.90 o
  -5   3   5      18704.61      19093.65       207.75 o
  -3   3   5        109.11        138.97         8.43 o
  -1   3   5      51618.07      53090.07       653.70 o
   1   3   5      73818.42      72650.17      1132.78 o
   3   3   5       1119.39       1110.92        21.46 o
   5   3   5      54716.05      55211.63       574.52 o
   7   3   5       1771.21       1847.52        38.50 o
   9   3   5       2154.32       2118.26        52.20 o
  11   3   5        148.82        105.83        23.76 o
  13   3   5         52.01         29.96        25.83 o
  15   3   5        990.67       1064.98        62.15 o
 -16   4   5         14.68         -7.28        44.60 o
 -14   4   5        146.29        227.42        46.79 o
 -12   4   5       3885.41       3839.31        99.91 o
 -10   4   5        765.22        825.14        29.71 o
  -8   4   5      28571.88      28799.71       639.41 o
  -6   4   5       4606.45       4614.69        66.98 o
  -4   4   5       2311.76       2364.22        46.61 o
  -2   4   5      20457.12      21406.74       215.37 o
   0   4   5       1190.91       1153.97        27.58 o
   2   4   5      16902.42      17263.17       187.58 o
   4   4   5      19084.88      18057.46       198.13 o
   6   4   5        901.14        907.54        21.83 o
   8   4   5         93.98         94.29        18.27 o
  10   4   5       2232.28       2110.36        54.42 o
  12   4   5       1880.68       1706.15        64.99 o
  14   4   5       3974.89       4244.69       106.50 o
 -15   5   5          4.50        -42.12        42.12 o
 -13   5   5       7625.05       7642.68       164.89 o
 -11   5   5       4194.49       4093.77        81.22 o
  -9   5   5         14.81          2.06        14.25 o
  -7   5   5      32081.34      31902.76       344.14 o
  -5   5   5       1379.58       1365.33        28.06 o
  -3   5   5      15035.84      15578.59       183.68 o
  -1   5   5         77.53        154.68        10.46 o
   1   5   5       5196.18       5711.79        76.73 o
   3   5   5      51863.82      53737.08       559.21 o
   5   5   5       7203.73       7976.52        98.41 o
   7   5   5       2021.72       2128.88        48.50 o
   9   5   5      20773.12      19590.96       266.07 o
  11   5   5         12.44        -23.39        23.39 o
  13   5   5         93.11         80.12        33.53 o
  15   5   5        273.79        318.39        52.26 o
 -16   6   5        268.93        318.60        78.40 o
 -14   6   5        709.35        744.32        54.38 o
 -12   6   5       1440.60       1423.64        60.12 o
 -10   6   5         50.86         34.11        17.20 o
  -8   6   5       1295.03       1444.96        41.57 o
  -6   6   5       7525.29       7408.89        94.77 o
  -4   6   5      12497.78      12468.30       143.63 o
  -2   6   5      40492.45      42428.55       444.73 o
   0   6   5      27441.76      26865.29       334.79 o
   2   6   5       2370.23       2570.02        43.99 o
   4   6   5        884.48        824.43        24.73 o
   6   6   5      19004.49      17862.39       202.41 o
   8   6   5       6590.46       6314.32       105.80 o
  10   6   5        540.32        483.13        36.71 o
  12   6   5       1824.99       1815.35        64.31 o
  14   6   5         86.39         64.85        41.41 o
 -15   7   5          3.78        -26.38        46.61 o
 -13   7   5       1085.85       1121.06        58.29 o
 -11   7   5       2407.96       2385.23        69.28 o
  -9   7   5       8358.42       8285.06       122.50 o
  -7   7   5      16495.87      16628.75       192.65 o
  -5   7   5       1197.14       1266.15        28.63 o
  -3   7   5         12.88          8.66         9.72 o
  -1   7   5        128.82        175.64        13.15 o
   1   7   5       2648.10       2576.10        53.67 o
   3   7   5       8956.99       8773.13       116.60 o
   5   7   5       9230.72       9222.35       124.32 o
   7   7   5       4570.42       4494.79        86.71 o
   9   7   5        268.31        267.28        30.51 o
  11   7   5         56.62         67.72        28.78 o
  13   7   5        315.59        250.10        55.89 o
 -14   8   5         35.36         45.74        56.37 o
 -12   8   5       9418.28       9241.69       188.15 o
 -10   8   5       5069.40       5020.98        94.53 o
  -8   8   5       1739.70       1830.94        44.53 o
  -6   8   5        639.36        667.27        23.76 o
  -4   8   5       1085.62       1128.23        27.07 o
  -2   8   5      58456.05      56685.49       592.70 o
   0   8   5       2790.59       2981.53        50.14 o
   2   8   5       7401.98       7471.72       103.03 o
   4   8   5         71.31         44.27        13.74 o
   6   8   5      14935.42      15253.67       212.02 o
   8   8   5      11781.07      11229.61       223.53 o
  10   8   5         33.35         -9.27        25.79 o
  12   8   5        219.85        284.82        40.40 o
  14   8   5          1.33         34.22        51.03 o
 -13   9   5          2.67        -23.39        73.51 o
 -11   9   5        910.81        798.88        51.76 o
  -9   9   5      18391.60      17624.61       244.80 o
  -7   9   5       3323.09       3179.06        66.11 o
  -5   9   5       4412.73       4531.83        73.98 o
  -3   9   5          0.60         18.34        13.13 o
  -1   9   5       2509.92       2519.65        53.99 o
   1   9   5      17568.11      17894.39       239.23 o
   3   9   5      11812.86      11499.04       165.46 o
   5   9   5      10901.11      10605.83       157.02 o
   7   9   5       2034.12       1901.12        67.23 o
   9   9   5        168.21        141.90        31.57 o
  11   9   5       1278.19       1170.58        55.52 o
  13   9   5       1685.03       1911.92        95.55 o
 -14  10   5        815.34        788.48        94.98 o
 -12  10   5       2330.59       2411.76        98.16 o
 -10  10   5        376.45        450.53        42.76 o
  -8  10   5         33.87         24.11        20.43 o
  -6  10   5       1526.57       1688.45        49.98 o
  -4  10   5       6870.17       6976.78       102.67 o
  -2  10   5      21302.99      19959.97       265.52 o
   0  10   5      14784.05      14488.04       201.48 o
   2  10   5      12943.60      12484.94       178.85 o
   4  10   5       2427.98       2394.47        56.71 o
   6  10   5       1590.09       1541.00        52.80 o
   8  10   5       8066.12       7561.27       143.63 o
  10  10   5        604.27        733.06        53.38 o
  12  10   5         34.44         43.65        44.71 o
 -13  11   5         93.08         81.92        64.73 o
 -11  11   5        120.95         51.61        36.89 o
  -9  11   5        758.28        712.70        42.28 o
  -7  11   5        139.92        132.14        27.24 o
  -5  11   5        153.42        152.68        24.50 o
  -3  11   5        103.91        144.27        21.62 o
  -1  11   5          1.34        -11.16        17.56 o
   1  11   5       1027.82        936.40        35.95 o
   3  11   5       5108.27       5072.30        93.13 o
   5  11   5        989.98       1069.12        39.93 o
   7  11   5        756.94        747.50        42.12 o
   9  11   5       7119.69       7409.77       147.41 o
  11  11   5       4203.85       4304.88       124.64 o
 -12  12   5        197.83         80.77        46.96 o
 -10  12   5        472.43        495.79        49.19 o
  -8  12   5       2117.73       2218.60        76.47 o
  -6  12   5       1139.28       1127.15        45.92 o
  -4  12   5      14124.45      13857.03       221.59 o
  -2  12   5      10961.04      10588.90       160.99 o
   0  12   5        683.89        677.93        32.82 o
   2  12   5        877.39        771.74        34.50 o
   4  12   5       9667.12       9323.87       149.35 o
   6  12   5        367.79        406.36        38.34 o
   8  12   5       4421.13       4377.13       105.79 o
  10  12   5       5440.14       5508.61       143.81 o
 -11  13   5        298.49        329.74        62.21 o
  -9  13   5          0.29        -36.07        41.12 o
  -7  13   5       5776.05       5827.61       137.31 o
  -5  13   5        449.76        492.07        37.99 o
  -3  13   5        104.11        130.45        27.72 o
  -1  13   5        422.95        540.62        36.59 o
   1  13   5        143.87        208.46        25.70 o
   3  13   5        609.64        615.92        34.04 o
   5  13   5       3116.58       3259.36        84.96 o
   7  13   5       1178.43       1121.91        54.38 o
   9  13   5        351.52        461.86        49.27 o
 -10  14   5         47.57         49.42        49.11 o
  -8  14   5        693.74        758.07        54.76 o
  -6  14   5       2391.65       2599.00        85.89 o
  -4  14   5        124.27        113.19        31.12 o
  -2  14   5       2298.65       2313.15        69.18 o
   0  14   5         28.18         22.90        24.85 o
   2  14   5          1.03         11.73        29.26 o
   4  14   5        246.99        228.27        36.11 o
   6  14   5       1304.22       1269.74        65.89 o
   8  14   5       1426.34       1340.89        61.55 o
  -9  15   5        279.98        224.65        69.16 o
  -7  15   5        369.18        428.21        75.23 o
  -5  15   5        691.04        708.63        54.02 o
  -3  15   5        113.15         69.45        35.05 o
  -1  15   5        376.17        365.85        43.03 o
   1  15   5       1481.44       1411.89        64.19 o
   3  15   5       1053.42       1088.04        58.70 o
   5  15   5       1092.54       1112.53        72.06 o
   7  15   5        241.41        165.84        47.50 o
  -6  16   5        507.69        743.10        74.40 o
  -4  16   5        653.59        645.62        56.96 o
  -2  16   5       2751.56       2863.39        95.40 o
   0  16   5       1162.18        966.78        58.50 o
   2  16   5       2554.70       2626.59        91.16 o
   4  16   5       5036.60       5244.66       137.21 o
   6  16   5        191.00        136.38        69.25 o
  -5  17   5        371.35        387.06       107.22 o
  -3  17   5       1210.56       1167.73        66.71 o
  -1  17   5       1909.72       1885.30        81.16 o
   1  17   5       2847.87       2892.41       100.32 o
   3  17   5        932.71       1029.23        66.11 o
 -16   0   6        355.39        341.50       196.71 o
 -14   0   6       4352.45       3934.12       154.59 o
 -12   0   6       7120.95       6713.36       290.47 o
 -10   0   6      17034.03      16899.10       349.28 o
  -8   0   6      18217.82      18299.74       289.55 o
  -6   0   6      20174.84      19640.57       356.37 o
  -4   0   6      70480.60      72534.77      1463.81 o
  -2   0   6       1820.57       1736.20        37.49 o
   0   0   6       4560.73       4414.21        78.59 o
   2   0   6      10345.92      10115.77       161.39 o
   4   0   6        127.30        100.82        11.95 o
   6   0   6     108676.04     106747.09      1801.29 o
   8   0   6        739.62        766.43        92.35 o
  10   0   6         41.82          2.54        24.69 o
  12   0   6        862.58        857.91        57.30 o
  14   0   6        267.51        287.96        50.33 o
 -15   1   6        637.77        664.49        57.33 o
 -13   1   6        534.51        523.26        43.43 o
 -11   1   6       5927.94       5848.61       101.24 o
  -9   1   6        430.30        366.86        24.19 o
  -7   1   6       1754.55       1817.09        32.45 o
  -5   1   6       1723.55       1692.90        43.72 o
  -3   1   6      30808.97      30365.91       452.74 o
  -1   1   6       8758.39       8728.67       120.59 o
   1   1   6       5653.17       5358.20        65.24 o
   3   1   6       5095.74       4735.18        60.07 o
   5   1   6       2587.86       2848.16        46.70 o
   7   1   6       1046.80       1036.06        32.44 o
   9   1   6      18101.96      17381.03       238.73 o
  11   1   6       4259.84       4011.09        82.85 o
  13   1   6        240.01        241.86        32.30 o
  15   1   6        629.12        772.79        49.33 o
 -16   2   6          6.09        -32.97        39.26 o
 -14   2   6        702.59        754.87        49.99 o
 -12   2   6        230.14        215.89        33.97 o
 -10   2   6       2254.52       2287.46        60.02 o
  -8   2   6       4392.00       4307.54        67.90 o
  -6   2   6       2983.44       3188.59        51.37 o
  -4   2   6      78177.16      79757.85       877.12 o
  -2   2   6       1377.94       1252.89        21.43 o
   0   2   6       8915.42       9212.55       130.88 o
   2   2   6      19788.83      20307.86       217.91 o
   4   2   6      11073.83      11706.08       132.96 o
   6   2   6        349.81        360.10        16.86 o
   8   2   6        491.66        523.72        25.59 o
  10   2   6        171.01        179.43        23.41 o
  12   2   6          6.34         -2.01        22.84 o
  14   2   6        913.43        895.36        46.40 o
 -15   3   6        388.90        290.60        47.38 o
 -13   3   6       5739.99       5833.33       135.83 o
 -11   3   6         38.01         21.68        19.11 o
  -9   3   6       6683.16       6406.90        94.52 o
  -7   3   6         11.56          9.68         9.71 o
  -5   3   6       6850.74       6650.85        94.19 o
  -3   3   6       3397.95       3299.96        46.61 o
  -1   3   6     117585.72     114108.38      1165.37 o
   1   3   6      65628.09      67212.34       691.76 o
   3   3   6       4520.08       4550.11        72.31 o
   5   3   6      12825.18      13079.20       154.60 o
   7   3   6          0.37          6.69        12.25 o
   9   3   6      11538.68      11296.15       167.39 o
  11   3   6       5624.32       5703.24        97.82 o
  13   3   6       2730.80       2910.98        82.61 o
  15   3   6         19.18          4.11        36.86 o
 -16   4   6        339.60        381.27        58.03 o
 -14   4   6        613.78        706.99        49.49 o
 -12   4   6       8496.82       8368.99       152.15 o
 -10   4   6       6382.11       6373.49        97.31 o
  -8   4   6         53.50         55.27        14.08 o
  -6   4   6       3339.78       2842.50        44.26 o
  -4   4   6      44542.28      46811.42       488.36 o
  -2   4   6      54380.87      54804.95       567.62 o
   0   4   6      44443.42      46062.56       512.54 o
   2   4   6      43865.48      43995.30       459.33 o
   4   4   6      13352.31      13737.41       155.56 o
   6   4   6        619.17        684.05        25.19 o
   8   4   6       1108.59       1232.93        38.16 o
  10   4   6         24.72          3.72        19.51 o
  12   4   6      18642.91      18392.97       290.72 o
  14   4   6        182.43        201.07        41.01 o
 -15   5   6       1402.54       1392.47        69.26 o
 -13   5   6         88.93         89.88        32.44 o
 -11   5   6       3103.09       3270.12        78.88 o
  -9   5   6       6188.01       6024.47        92.49 o
  -7   5   6       2091.49       2135.84        39.23 o
  -5   5   6       1474.65       1534.67        29.39 o
  -3   5   6      10414.94      10610.45       122.30 o
  -1   5   6       3801.65       3989.78        58.07 o
   1   5   6      15006.19      15060.06       179.90 o
   3   5   6      15508.98      15895.67       177.25 o
   5   5   6        682.74        683.12        19.70 o
   7   5   6       1868.98       1965.45        44.98 o
   9   5   6        427.14        458.28        35.01 o
  11   5   6        135.84         84.95        27.47 o
  13   5   6          0.76         12.62        30.90 o
  15   5   6       2343.78       2314.25       114.17 o
 -16   6   6        115.04        139.92        70.44 o
 -14   6   6         86.11        107.65        35.13 o
 -12   6   6         35.31         26.13        27.09 o
 -10   6   6       2304.30       2297.09        51.13 o
  -8   6   6       8000.27       8211.74       149.34 o
  -6   6   6       5916.04       5875.22        79.19 o
  -4   6   6         17.00         -2.94         9.10 o
  -2   6   6          1.04         -4.93         8.82 o
   0   6   6      12377.57      12190.23       164.66 o
   2   6   6        617.42        706.29        21.42 o
   4   6   6      11150.68      11228.20       165.16 o
   6   6   6       7439.90       7296.44       114.15 o
   8   6   6       6799.52       6740.65       229.47 o
  10   6   6        115.26        180.20        28.69 o
  12   6   6        549.15        610.64        45.54 o
  14   6   6       3084.15       2844.03        91.75 o
 -15   7   6        166.04        244.64        54.70 o
 -13   7   6          7.90        -17.66        32.74 o
 -11   7   6         39.38         32.33        25.18 o
  -9   7   6       1764.99       1704.54        43.26 o
  -7   7   6      29568.62      29792.65       350.54 o
  -5   7   6       9619.42       9567.14       117.35 o
  -3   7   6       7949.82       7876.66       101.99 o
  -1   7   6       2213.82       2241.82        40.77 o
   1   7   6      34423.16      34918.87       399.05 o
   3   7   6        303.67        457.43        19.39 o
   5   7   6      19676.01      19584.39       238.61 o
   7   7   6        117.09         96.96        20.02 o
   9   7   6        222.91        217.37        28.96 o
  11   7   6       4935.12       4931.27       111.67 o
  13   7   6         77.65         56.94        34.58 o
 -14   8   6       1259.78       1243.19        91.57 o
 -12   8   6       3673.21       3732.06       102.75 o
 -10   8   6      14734.68      14862.31       213.11 o
  -8   8   6        141.40        128.37        21.32 o
  -6   8   6       2353.23       2271.18        46.91 o
  -4   8   6       8231.60       8146.20       112.03 o
  -2   8   6       9645.91       9637.14       126.90 o
   0   8   6      38629.69      37870.18       608.81 o
   2   8   6      23107.17      23390.37       302.58 o
   4   8   6        194.48        158.92        17.14 o
   6   8   6       2720.48       2571.39        58.50 o
   8   8   6        230.64        205.00        25.35 o
  10   8   6      11740.01      11802.76       203.13 o
  12   8   6       1918.72       1967.56        70.76 o
 -13   9   6       1903.71       2023.58       114.12 o
 -11   9   6        764.55        781.71        44.99 o
  -9   9   6       5409.23       5429.50       116.39 o
  -7   9   6       1095.01       1058.58        36.95 o
  -5   9   6       7560.48       7710.30       110.44 o
  -3   9   6        114.87         89.95        15.40 o
  -1   9   6        290.77        379.60        25.31 o
   1   9   6      19163.42      18140.36       243.17 o
   3   9   6       7327.01       7199.81       114.80 o
   5   9   6        939.80        998.28        35.77 o
   7   9   6        470.99        585.48        35.71 o
   9   9   6       5611.28       5569.08       134.57 o
  11   9   6        759.25        821.02        59.99 o
  13   9   6        499.45        619.50        61.22 o
 -14  10   6       2192.59       2196.09       172.54 o
 -12  10   6        148.76        136.83        63.56 o
 -10  10   6        804.90        780.32        48.04 o
  -8  10   6        347.00        383.49        33.96 o
  -6  10   6         19.36         34.76        19.21 o
  -4  10   6       1997.00       2082.46        51.05 o
  -2  10   6       8070.08       8081.51       126.45 o
   0  10   6      15488.18      14834.10       336.36 o
   2  10   6        434.65        437.32        27.63 o
   4  10   6       2418.82       2404.14        57.47 o
   6  10   6        976.16        908.51        41.26 o
   8  10   6       3124.49       3251.34        83.45 o
  10  10   6        344.12        468.64        56.55 o
  12  10   6       5273.45       5573.18       145.65 o
 -13  11   6        211.98        195.62        58.38 o
 -11  11   6       2028.55       2082.73        78.70 o
  -9  11   6       2834.85       2812.45        75.79 o
  -7  11   6        382.01        472.39        36.27 o
  -5  11   6      15556.15      15432.97       218.25 o
  -3  11   6       2150.49       2042.81        52.51 o
  -1  11   6       9426.26       9590.19       147.21 o
   1  11   6       3407.80       3362.06        70.88 o
   3  11   6          4.20         12.76        18.71 o
   5  11   6       3478.26       3452.42        84.45 o
   7  11   6         26.83         19.28        26.84 o
   9  11   6       1845.41       1747.47       139.62 o
  11  11   6       2944.98       3003.59       143.12 o
 -12  12   6        147.88        133.21        52.85 o
 -10  12   6          1.23         -6.41        40.43 o
  -8  12   6          9.82         -9.11        35.19 o
  -6  12   6        790.18        829.85        47.42 o
  -4  12   6        332.28        271.69        38.67 o
  -2  12   6       1196.08       1107.06        40.84 o
   0  12   6      11916.89      11832.11       177.28 o
   2  12   6       7108.31       6520.09       113.78 o
   4  12   6        259.27        341.12        32.23 o
   6  12   6        482.49        450.50        43.72 o
   8  12   6       1283.06       1161.59        55.14 o
  10  12   6       1493.80       1805.41        95.17 o
 -11  13   6        478.46        661.76        74.57 o
  -9  13   6        465.80        616.03        53.63 o
  -7  13   6      18223.89      18369.97       372.85 o
  -5  13   6       1080.59       1107.29        47.71 o
  -3  13   6       6104.10       6104.00       122.36 o
  -1  13   6          6.08         37.52        21.34 o
   1  13   6        864.22        743.84        36.10 o
   3  13   6       2756.86       2992.69        71.72 o
   5  13   6       3120.52       3274.06        79.09 o
   7  13   6      10668.60      11300.22       297.92 o
   9  13   6        242.94        192.26        48.04 o
 -10  14   6          0.14         15.83        62.25 o
  -8  14   6        280.41        217.57        43.74 o
  -6  14   6         71.67        104.46        34.04 o
  -4  14   6        167.09        213.92        34.56 o
  -2  14   6       3678.78       3705.97       116.81 o
   0  14   6          2.06        -17.66        25.92 o
   2  14   6        601.76        628.40        39.27 o
   4  14   6       1188.51       1130.87        47.73 o
   6  14   6        265.11        296.28        51.42 o
   8  14   6          1.62         -0.06        41.46 o
  -9  15   6          4.49        -84.99        84.99 o
  -7  15   6         35.38        -23.27        44.85 o
  -5  15   6        235.76        197.41        46.67 o
  -3  15   6        120.58         28.21        33.58 o
  -1  15   6       6249.74       6404.96       150.04 o
   1  15   6       1793.47       1825.02        72.01 o
   3  15   6       8214.75       8193.37       179.47 o
   5  15   6        428.64        599.29        57.42 o
   7  15   6          9.00         -4.92        41.63 o
  -6  16   6        412.62        413.49        62.85 o
  -4  16   6          8.77        -35.36        35.36 o
  -2  16   6         39.48         35.84        37.32 o
   0  16   6       4622.93       4685.05       134.50 o
   2  16   6        745.79        825.45        57.08 o
   4  16   6        968.69        922.81        71.91 o
   6  16   6        145.77        225.48        79.91 o
  -3  17   6         75.68         69.48        42.03 o
  -1  17   6       2088.00       2318.41        90.57 o
   1  17   6        112.35         34.10        41.47 o
   3  17   6        179.32        -19.72        93.64 o
 -15   1   7          1.02          2.69        36.99 o
 -13   1   7       4061.06       4015.18       105.88 o
 -11   1   7       7145.61       6977.85       116.42 o
  -9   1   7       2462.93       2289.17        52.10 o
  -7   1   7        243.56        323.28        15.96 o
  -5   1   7       8824.05       9407.07       118.89 o
  -3   1   7      39920.57      39885.71       444.41 o
  -1   1   7       9743.59      10327.46       116.59 o
   1   1   7      63802.43      66902.30       689.11 o
   3   1   7        875.93        799.54        20.25 o
   5   1   7      57962.74      58785.25       656.74 o
   7   1   7      17959.28      17362.33       216.83 o
   9   1   7        147.21         90.10        25.74 o
  11   1   7       2580.20       2402.81        61.94 o
  13   1   7       1037.77       1050.04        46.02 o
  15   1   7       5270.62       5399.81       115.67 o
 -16   2   7       1823.37       1835.87        78.85 o
 -14   2   7        654.82        666.10        46.74 o
 -12   2   7       5677.21       5312.61       109.73 o
 -10   2   7       8564.41       8508.49       132.75 o
  -8   2   7      11720.44      12066.70       154.72 o
  -6   2   7       4705.83       5083.78        73.47 o
  -4   2   7      67357.26      69684.91      1014.53 o
  -2   2   7       9991.87      10305.84       116.58 o
   0   2   7      14148.55      14444.10       158.95 o
   2   2   7        920.87        845.13        19.28 o
   4   2   7       3290.92       3409.01        48.71 o
   6   2   7      38509.14      36862.33       422.14 o
   8   2   7       1548.68       1453.92        42.14 o
  10   2   7        324.83        388.99        27.44 o
  12   2   7       5347.42       4873.36        93.45 o
  14   2   7         55.08         19.08        34.08 o
 -15   3   7       3179.81       3079.54       101.87 o
 -13   3   7        441.93        446.79        43.63 o
 -11   3   7        179.18        211.74        25.09 o
  -9   3   7       5856.43       5702.78        87.14 o
  -7   3   7      30746.57      30602.04       340.00 o
  -5   3   7      17702.67      17632.56       209.88 o
  -3   3   7       6560.07       7011.27        84.07 o
  -1   3   7      32370.24      33057.66       327.46 o
   1   3   7       3010.57       3233.38        48.58 o
   3   3   7      15435.98      16304.22       180.80 o
   5   3   7        797.72        725.33        19.63 o
   7   3   7        502.26        546.22        25.89 o
   9   3   7      13487.88      13009.92       239.49 o
  11   3   7       3166.95       3135.64        72.83 o
  13   3   7          2.20        -19.55        32.59 o
  15   3   7        371.47        482.10        58.04 o
 -16   4   7       2075.07       2075.31        86.32 o
 -14   4   7       5512.01       5651.60       206.17 o
 -12   4   7        967.74        891.25        43.36 o
 -10   4   7       5782.41       5492.82        96.87 o
  -8   4   7       4340.92       4121.57        70.97 o
  -6   4   7       9827.55       9404.11       113.19 o
  -4   4   7       2779.39       2679.96        40.59 o
  -2   4   7      12885.44      12800.06       143.32 o
   0   4   7        642.84        603.99        19.43 o
   2   4   7       2419.45       2860.24        42.24 o
   4   4   7       4439.61       4664.96        63.46 o
   6   4   7        312.59        273.97        18.04 o
   8   4   7      19710.92      19184.89       259.72 o
  10   4   7         66.39         32.42        23.83 o
  12   4   7       1967.56       2053.28        99.74 o
  14   4   7        431.09        467.08        49.43 o
 -15   5   7        990.67       1106.24        72.62 o
 -13   5   7       1460.05       1461.49        63.42 o
 -11   5   7         87.49         77.71        21.77 o
  -9   5   7      20284.93      20343.56       250.54 o
  -7   5   7        419.49        392.64        20.37 o
  -5   5   7       2219.77       2356.33        39.12 o
  -3   5   7       2432.69       2397.75        37.45 o
  -1   5   7       1776.14       2028.99        38.09 o
   1   5   7      23539.83      23945.46       277.49 o
   3   5   7       6179.53       5849.80        75.48 o
   5   5   7       3095.11       3126.10        54.77 o
   7   5   7       2439.00       2765.33        74.05 o
   9   5   7       2002.22       2167.65        62.76 o
  11   5   7          8.09        -30.51        30.51 o
  13   5   7        693.35        591.68        48.73 o
 -14   6   7         25.80         26.68        34.64 o
 -12   6   7       5459.11       5309.99       112.75 o
 -10   6   7        914.02        927.97        40.43 o
  -8   6   7      10683.23      10322.91       140.16 o
  -6   6   7      26870.50      27745.97       302.58 o
  -4   6   7        924.23       1051.07        24.15 o
  -2   6   7       9055.88       9344.67       120.48 o
   0   6   7       8010.22       8035.71       117.07 o
   2   6   7      89536.77      88385.16       976.27 o
   4   6   7       7639.55       7408.26       102.83 o
   6   6   7        100.07         89.57        17.72 o
   8   6   7       1338.52       1273.18        47.12 o
  10   6   7         62.35         45.92        24.78 o
  12   6   7       4116.60       3915.46       100.12 o
  14   6   7        718.27        698.52        55.39 o
 -15   7   7          8.86         -1.98        46.56 o
 -13   7   7       2706.36       2598.95       116.55 o
 -11   7   7        989.62        960.20        48.53 o
  -9   7   7       3003.70       3135.66        61.82 o
  -7   7   7       3227.07       3451.99        61.87 o
  -5   7   7       3340.65       3399.85        53.35 o
  -3   7   7       7157.30       7174.79        99.08 o
  -1   7   7         42.63         72.17        11.59 o
   1   7   7      17813.52      17157.03       207.56 o
   3   7   7      18957.62      19248.54       232.83 o
   5   7   7       1565.03       1598.66        38.23 o
   7   7   7         18.20         34.63        19.37 o
   9   7   7        749.28        869.78        42.45 o
  11   7   7      10168.81       9878.07       181.13 o
  13   7   7         46.29         21.07        38.71 o
 -14   8   7        226.05        241.09        53.07 o
 -12   8   7       1002.69       1017.80        55.21 o
 -10   8   7         34.07         38.38        24.87 o
  -8   8   7       7920.26       7605.11       122.90 o
  -6   8   7        196.16        212.94        21.67 o
  -4   8   7       7238.25       7702.92       107.85 o
  -2   8   7       3334.91       3474.61        58.32 o
   0   8   7       1281.12       1306.85        37.19 o
   2   8   7       9660.63       9569.61       153.87 o
   4   8   7        988.34       1092.72        35.54 o
   6   8   7        169.97        167.91        24.59 o
   8   8   7        176.78        211.63        29.55 o
  10   8   7       9589.04       9549.83       198.65 o
  12   8   7       5431.32       5315.61       139.29 o
 -13   9   7        728.77        765.95        81.23 o
 -11   9   7       2606.80       2605.23       107.40 o
  -9   9   7       1246.60       1240.97        72.26 o
  -7   9   7       6042.25       6134.43       108.87 o
  -5   9   7      17237.32      17088.19       288.44 o
  -3   9   7         19.29         27.25        16.24 o
  -1   9   7       3186.48       3110.97        73.16 o
   1   9   7       3631.55       3690.17        71.57 o
   3   9   7        174.13        230.92        23.54 o
   5   9   7       8657.47       9001.05       177.04 o
   7   9   7       2569.24       2698.44        72.60 o
   9   9   7      12815.76      11895.75       232.45 o
  11   9   7        295.41        274.68        47.45 o
  13   9   7         63.62         59.70        65.95 o
 -12  10   7         13.85        -40.06        42.23 o
 -10  10   7       1068.95       1088.24        69.32 o
  -8  10   7        664.30        708.14        34.10 o
  -6  10   7         55.27         23.69        19.01 o
  -4  10   7         40.98         49.46        19.06 o
  -2  10   7       6658.86       6749.02       111.40 o
   0  10   7      27198.20      26763.56       348.08 o
   2  10   7       4992.20       4947.98        97.80 o
   4  10   7       4561.14       4198.97        82.22 o
   6  10   7        960.94        797.52        39.95 o
   8  10   7       5284.18       5402.81       116.68 o
  10  10   7       3869.35       3639.15       110.29 o
  12  10   7       1112.84       1226.28        71.23 o
 -13  11   7       1332.92       1271.73       116.35 o
 -11  11   7       2128.29       2220.94        94.07 o
  -9  11   7       3307.30       3143.18        96.99 o
  -7  11   7       8989.32       8869.73       158.04 o
  -5  11   7        667.18        617.89        32.30 o
  -3  11   7       1099.82       1146.69        39.12 o
  -1  11   7       3539.36       3220.55       122.46 o
   1  11   7       2992.33       2899.53        78.07 o
   3  11   7       1469.11       1264.94        43.30 o
   5  11   7       4925.58       4640.54       102.70 o
   7  11   7       1058.54       1058.70        49.48 o
   9  11   7         12.47        -31.51        36.52 o
  11  11   7        121.42        221.12        50.24 o
 -12  12   7        101.81         45.98        66.57 o
 -10  12   7       4761.68       5101.31       212.50 o
  -8  12   7        115.79         91.43        33.43 o
  -6  12   7        142.42        123.00        42.69 o
  -4  12   7       3980.90       3827.66        80.18 o
  -2  12   7       7023.59       6978.74       119.53 o
   0  12   7        155.83        133.55        24.23 o
   2  12   7       5669.45       5680.20       104.69 o
   4  12   7       4625.56       4461.73        90.96 o
   6  12   7         36.80         40.11        37.06 o
   8  12   7       1236.46       1238.14        57.41 o
  10  12   7         47.58         47.04        45.54 o
 -11  13   7       5002.84       5095.75       158.90 o
  -9  13   7          4.41          6.47        41.79 o
  -7  13   7        550.57        615.59        52.35 o
  -5  13   7        378.61        478.56        44.82 o
  -3  13   7       2175.88       2180.46        81.39 o
  -1  13   7       1365.15       1215.74        56.74 o
   1  13   7        355.74        374.72        32.31 o
   3  13   7          0.52         14.87        27.00 o
   5  13   7        497.14        576.53        45.82 o
   7  13   7       3731.93       3875.18       113.33 o
   9  13   7         27.04        -41.71        41.71 o
 -10  14   7          5.52        -49.31        49.31 o
  -8  14   7         50.13         12.50        39.11 o
  -6  14   7       1954.55       1931.38        76.38 o
  -4  14   7       1541.77       1423.38        73.48 o
  -2  14   7        533.97        596.23        42.67 o
   0  14   7        917.03        936.30        52.18 o
   2  14   7        266.46        202.92        30.46 o
   4  14   7       1112.76       1222.24        74.75 o
   6  14   7        144.23        168.78        33.86 o
   8  14   7        506.10        694.38        58.20 o
  -7  15   7        268.20        373.80        49.24 o
  -5  15   7        547.27        594.90        56.00 o
  -3  15   7       8529.69       8557.44       163.80 o
  -1  15   7       4893.31       5093.88       115.78 o
   1  15   7          1.48        -30.38        30.38 o
   3  15   7       2484.38       2374.68        76.17 o
   5  15   7        505.04        618.94        56.66 o
   7  15   7       3445.06       3819.35       136.08 o
  -6  16   7          4.09        -50.42        52.72 o
  -4  16   7       3155.03       3022.79       117.49 o
  -2  16   7       3277.48       3175.85       117.81 o
   0  16   7        104.78        156.58        42.02 o
   2  16   7         63.56        109.90        48.62 o
   4  16   7         37.81         28.50        49.56 o
  -3  17   7        653.58        685.19        64.34 o
  -1  17   7        787.59        894.01        64.44 o
   1  17   7         21.00         34.56        61.91 o
 -16   0   8       1171.41       1007.20        95.25 o
 -14   0   8       1544.73       1569.55       109.42 o
 -12   0   8       7007.39       6390.60       159.46 o
 -10   0   8         11.31         -4.73        24.61 o
  -8   0   8      19379.34      18776.16       352.64 o
  -6   0   8      28264.77      28659.23       593.99 o
  -4   0   8         54.97         62.78        11.42 o
  -2   0   8      11535.87      12704.47       376.54 o
   0   0   8       6779.07       6645.64       114.85 o
   2   0   8        918.12        810.69        27.48 o
   4   0   8      27905.13      27874.70       422.88 o
   6   0   8      12718.44      12324.53       244.73 o
   8   0   8      14786.19      14388.31       287.49 o
  10   0   8       5456.17       5107.07       137.13 o
  12   0   8        522.33        491.51        50.99 o
  14   0   8        916.15       1067.43        71.88 o
 -15   1   8       5598.87       6040.87       148.68 o
 -13   1   8          4.12         -0.66        30.36 o
 -11   1   8        285.06        312.04        27.41 o
  -9   1   8       1321.04       1249.69        38.29 o
  -7   1   8       2384.54       2166.73        41.85 o
  -5   1   8      36447.29      37492.06       424.50 o
  -3   1   8        242.44        250.91        10.69 o
  -1   1   8     133871.67     135585.39      1383.98 o
   1   1   8      27114.75      27435.69       292.27 o
   3   1   8       2600.24       2832.42        45.66 o
   5   1   8       1218.09       1401.05        27.32 o
   7   1   8      15164.46      15084.74       208.71 o
   9   1   8        443.11        446.98        30.36 o
  11   1   8        175.81        185.46        25.50 o
  13   1   8         37.53         19.50        25.89 o
  15   1   8       3092.67       3143.39       105.81 o
 -16   2   8          2.49         28.13        48.35 o
 -14   2   8        358.89        415.94        48.32 o
 -12   2   8       2613.74       2487.20        88.19 o
 -10   2   8        475.36        493.61        28.30 o
  -8   2   8      10499.47      10612.36       139.54 o
  -6   2   8        189.58        196.24        14.93 o
  -4   2   8       5353.64       5111.48        72.02 o
  -2   2   8       6605.46       6493.70        79.13 o
   0   2   8      14006.45      14829.54       164.54 o
   2   2   8       4783.66       5266.86        68.12 o
   4   2   8         80.45        168.68        12.66 o
   6   2   8       8289.07       7846.78       107.97 o
   8   2   8       4943.42       4956.62        89.75 o
  10   2   8         28.85         17.62        20.87 o
  12   2   8       1199.71       1128.61        46.36 o
  14   2   8         24.78        -22.28        39.15 o
 -15   3   8       2831.16       2960.14        96.78 o
 -13   3   8        372.86        429.80        39.73 o
 -11   3   8       6236.23       6012.53       106.28 o
  -9   3   8       1194.56       1246.38        38.58 o
  -7   3   8        513.00        506.51        22.60 o
  -5   3   8      16801.62      16298.69       196.58 o
  -3   3   8      64946.68      65686.40       679.36 o
  -1   3   8       3077.23       2840.84        41.30 o
   1   3   8       1899.81       2005.93        43.16 o
   3   3   8      13308.79      14044.36       159.20 o
   5   3   8       3715.57       3346.76        50.49 o
   7   3   8       9073.10       8927.98       168.26 o
   9   3   8       5029.57       4725.77        89.90 o
  11   3   8        375.60        395.12        55.20 o
  13   3   8        682.10        671.46        49.54 o
 -16   4   8         78.48         85.79        42.19 o
 -14   4   8       3459.86       3394.66       101.76 o
 -12   4   8       2220.24       2173.25        72.09 o
 -10   4   8      23554.48      22731.55       303.40 o
  -8   4   8        181.18        214.07        22.86 o
  -6   4   8       1910.32       1977.60        39.93 o
  -4   4   8       6206.08       6315.60        79.65 o
  -2   4   8         14.54         71.82        16.30 o
   0   4   8       5205.72       5358.88        68.38 o
   2   4   8      11224.71      11346.74       131.43 o
   4   4   8       1089.98       1057.43        24.54 o
   6   4   8       6681.29       6662.18        96.16 o
   8   4   8       1578.17       1688.01        47.25 o
  10   4   8        205.48        217.60        31.02 o
  12   4   8         39.76         34.24        27.63 o
  14   4   8        501.04        558.12        53.58 o
 -15   5   8        137.71        178.87        47.40 o
 -13   5   8         39.51         18.26        31.07 o
 -11   5   8        664.14        641.88        32.52 o
  -9   5   8        627.82        597.96        26.34 o
  -7   5   8       2183.29       2216.35        45.19 o
  -5   5   8       6109.35       6302.06        85.81 o
  -3   5   8       8689.94       8271.21        99.92 o
  -1   5   8       7411.68       7210.33        96.29 o
   1   5   8        418.69        450.64        14.25 o
   3   5   8        332.15        313.68        14.64 o
   5   5   8         69.12        106.69        15.35 o
   7   5   8        583.89        525.41        30.95 o
   9   5   8       5177.69       4874.87       104.36 o
  11   5   8        360.98        416.16        40.48 o
  13   5   8       1184.11       1233.14        58.57 o
 -14   6   8        651.93        702.83        62.96 o
 -12   6   8        748.93        771.09        42.53 o
 -10   6   8       6356.20       6563.57       112.99 o
  -8   6   8         49.91         20.33        15.69 o
  -6   6   8        210.32        238.37        21.61 o
  -4   6   8        167.11        175.32        17.65 o
  -2   6   8         18.05         12.02        10.23 o
   0   6   8        926.82       1067.11        31.28 o
   2   6   8      28057.56      27285.36       345.74 o
   4   6   8       3769.97       3773.05        63.93 o
   6   6   8       2914.68       3186.33        65.06 o
   8   6   8          1.08         23.16        22.17 o
  10   6   8         47.34         60.22        28.13 o
  12   6   8       1118.62       1097.93        55.00 o
  14   6   8        302.75        230.91        44.16 o
 -15   7   8        181.67        164.36        56.33 o
 -13   7   8        818.73        746.94        56.03 o
 -11   7   8          5.29         11.46        24.08 o
  -9   7   8         49.41         97.48        19.82 o
  -7   7   8          0.17         18.08        16.38 o
  -5   7   8       2342.53       2399.84        47.11 o
  -3   7   8          3.74         -0.22        11.58 o
  -1   7   8       9685.94       9489.70       137.84 o
   1   7   8        425.14        399.71        22.45 o
   3   7   8        947.43        906.70        27.62 o
   5   7   8        372.08        388.09        26.62 o
   7   7   8        599.59        528.98        29.93 o
   9   7   8        478.68        525.08        39.32 o
  11   7   8         16.49          1.14        36.15 o
  13   7   8        380.10        558.84        51.68 o
 -14   8   8       3457.21       3801.90       144.79 o
 -12   8   8       1231.95       1317.30        61.61 o
 -10   8   8       5055.25       5105.37       100.75 o
  -8   8   8          7.37         21.18        19.14 o
  -6   8   8       5135.38       5065.20        89.15 o
  -4   8   8       5622.96       5695.05        86.29 o
  -2   8   8      18512.77      18383.99       322.26 o
   0   8   8      14476.50      13984.17       193.71 o
   2   8   8       1408.54       1237.42        37.50 o
   4   8   8       5464.71       4909.43        87.68 o
   6   8   8         11.56         16.71        21.10 o
   8   8   8        618.66        638.50        46.62 o
  10   8   8       1649.82       1717.37        72.73 o
  12   8   8       2762.35       2629.30       129.23 o
 -13   9   8       2080.86       2139.05        82.28 o
 -11   9   8       2696.35       2664.50        85.93 o
  -9   9   8        375.03        439.43        36.61 o
  -7   9   8       4427.00       4371.21        83.87 o
  -5   9   8       1532.48       1510.49        38.89 o
  -3   9   8       5576.86       5437.74        93.96 o
  -1   9   8         64.50         93.24        18.36 o
   1   9   8       2385.61       2164.84        52.55 o
   3   9   8      11291.90      11249.52       166.14 o
   5   9   8      12218.16      12124.90       199.09 o
   7   9   8        543.54        485.26        37.94 o
   9   9   8         74.18         12.76        32.64 o
  11   9   8        929.44        891.66        61.96 o
 -12  10   8        154.05        122.69        47.18 o
 -10  10   8        377.00        431.14        47.85 o
  -8  10   8         10.45         -5.32        20.86 o
  -6  10   8       1714.60       1543.82        51.40 o
  -4  10   8      18028.26      17659.38       243.33 o
  -2  10   8        260.89        236.64        24.96 o
   0  10   8        977.10        998.30        33.39 o
   2  10   8        984.60        949.72        36.42 o
   4  10   8       3373.61       3335.60        71.72 o
   6  10   8        889.08        885.33        42.20 o
   8  10   8        356.44        440.07        46.05 o
  10  10   8        281.73        295.89        46.44 o
  12  10   8       1890.96       1981.69       133.76 o
 -13  11   8        564.60        613.21        72.02 o
 -11  11   8        864.59        891.32        65.62 o
  -9  11   8       1225.49       1222.31        52.27 o
  -7  11   8       5161.29       5095.90       172.28 o
  -5  11   8         96.55        131.76        26.40 o
  -3  11   8        142.52        157.31        23.41 o
  -1  11   8          7.82         21.40        21.93 o
   1  11   8        136.11        134.85        23.01 o
   3  11   8        404.61        330.30        29.79 o
   5  11   8       3008.88       2985.78        87.52 o
   7  11   8        529.93        512.98        64.79 o
   9  11   8         45.63        -24.32        35.75 o
  11  11   8          2.06        -45.29        45.29 o
 -12  12   8        862.90        877.19        89.07 o
 -10  12   8         14.44        -39.78        40.05 o
  -8  12   8       1888.95       1926.00        72.74 o
  -6  12   8       1013.72        930.62        45.32 o
  -4  12   8        799.44        810.66        36.57 o
  -2  12   8       1269.81       1157.48        42.67 o
   0  12   8        451.04        508.98        33.48 o
   2  12   8        886.70        800.26        46.13 o
   4  12   8        299.02        258.01        35.43 o
   6  12   8       1658.42       1650.37        92.34 o
   8  12   8        325.44        318.80        65.67 o
  10  12   8         81.77         44.68        45.09 o
 -11  13   8        156.27         58.12        94.71 o
  -9  13   8         68.15        -12.14        39.06 o
  -7  13   8        570.37        640.14        52.49 o
  -5  13   8      11299.22      11293.45       240.18 o
  -3  13   8        234.16        187.54        28.25 o
  -1  13   8       2170.97       1899.64        56.02 o
   1  13   8        261.23        342.67        32.21 o
   3  13   8       1784.60       1518.88        52.32 o
   5  13   8       1469.82       1393.47        58.58 o
   7  13   8         27.97         11.94        34.55 o
   9  13   8       2303.70       2548.71        96.98 o
 -10  14   8         80.87         90.33        68.01 o
  -8  14   8        899.81        885.87        57.83 o
  -6  14   8          5.13        -25.25        32.61 o
  -4  14   8         42.68         67.67        35.14 o
  -2  14   8       1237.65       1313.11        54.26 o
   0  14   8         68.15         32.68        26.67 o
   2  14   8       1620.84       1603.55        55.79 o
   4  14   8       1487.61       1520.35        66.02 o
   6  14   8         25.98        -16.62        35.85 o
   8  14   8        805.01        962.45        68.41 o
  -7  15   8        333.46        395.33        51.88 o
  -5  15   8        246.15        311.78        45.68 o
  -3  15   8        274.73        310.39        40.41 o
  -1  15   8       1653.21       1584.09        63.40 o
   1  15   8       2809.66       2742.03        81.64 o
   3  15   8        172.67        213.79        40.48 o
   5  15   8        595.38        693.76        60.70 o
   7  15   8        362.52        502.87        85.81 o
  -6  16   8        894.56        899.14        93.86 o
  -4  16   8       1484.61       1550.33       103.09 o
  -2  16   8         88.00         83.44        39.84 o
   0  16   8          0.91        -33.56        33.56 o
   2  16   8       1971.63       2018.90        82.54 o
   4  16   8        435.58        549.11        66.43 o
  -1  17   8          5.05         12.35        63.28 o
   1  17   8         53.44        125.09        67.50 o
 -15   1   9       5287.88       5299.75       137.22 o
 -13   1   9       2981.51       2924.15        88.91 o
 -11   1   9        405.42        421.88        27.88 o
  -9   1   9       9181.57       8782.45       135.40 o
  -7   1   9       2454.27       2558.62        53.94 o
  -5   1   9      10904.03      11006.07       138.75 o
  -3   1   9       5500.58       5577.33        70.94 o
  -1   1   9      17031.13      18084.76       258.31 o
   1   1   9       3769.69       3778.33        57.67 o
   3   1   9       1022.05       1052.80        23.89 o
   5   1   9        259.80        248.51        14.44 o
   7   1   9      19638.34      19371.10       261.03 o
   9   1   9       7303.07       7153.28       121.35 o
  11   1   9       2034.74       1854.79        56.52 o
  13   1   9          1.61        -35.41        35.41 o
 -16   2   9       1014.38       1074.99        65.05 o
 -14   2   9          0.35         19.03        31.15 o
 -12   2   9       3359.97       3350.84        83.19 o
 -10   2   9      12690.62      11964.93       163.50 o
  -8   2   9       8806.53       8931.82       134.98 o
  -6   2   9      67118.82      64746.75       747.21 o
  -4   2   9       6939.42       7609.93        93.89 o
  -2   2   9      14082.74      13787.18       155.09 o
   0   2   9       2288.49       2264.20        36.87 o
   2   2   9        279.32        231.14        13.37 o
   4   2   9      77274.87      77803.64       805.70 o
   6   2   9        511.53        616.63        25.63 o
   8   2   9      11096.14      10040.93       183.83 o
  10   2   9         81.64         42.38        23.01 o
  12   2   9        577.16        685.66        46.78 o
  14   2   9       3691.51       3688.28       102.27 o
 -15   3   9       3975.81       4098.67       117.36 o
 -13   3   9       6979.37       6892.86       153.71 o
 -11   3   9        159.00        204.52        24.66 o
  -9   3   9       2452.32       2682.02        61.47 o
  -7   3   9       8102.80       8056.50       111.11 o
  -5   3   9       1378.05       1333.77        30.57 o
  -3   3   9      40967.64      41791.35       439.30 o
  -1   3   9       4253.14       4510.78        60.41 o
   1   3   9      84416.44      85853.49       884.91 o
   3   3   9       7382.85       7632.97       106.55 o
   5   3   9       4737.28       4779.39        91.26 o
   7   3   9       3162.07       3243.45        71.67 o
   9   3   9        567.40        611.64        32.54 o
  11   3   9      14646.49      14040.14       233.98 o
  13   3   9        202.44        153.15        37.62 o
 -16   4   9       2450.43       2612.20       177.46 o
 -14   4   9         88.72         58.37        31.39 o
 -12   4   9      12709.16      12242.57       206.30 o
 -10   4   9       1632.18       1616.96        47.20 o
  -8   4   9       1486.41       1455.79        36.65 o
  -6   4   9        912.53        786.77        24.82 o
  -4   4   9       2136.90       2133.61        35.86 o
  -2   4   9      38854.46      39315.13       414.65 o
   0   4   9        781.18        952.04        21.58 o
   2   4   9       4130.60       4246.79        60.33 o
   4   4   9      10219.84      10099.36       135.52 o
   6   4   9       1026.44       1128.38        59.97 o
   8   4   9      15397.76      14944.28       236.45 o
  10   4   9       1797.96       1792.69        61.10 o
  12   4   9        170.80        283.48        39.27 o
  14   4   9       1420.59       1506.62        65.98 o
 -15   5   9         29.80        -39.50        39.50 o
 -13   5   9        608.82        569.79        45.44 o
 -11   5   9       1113.24       1130.88        43.25 o
  -9   5   9       7506.79       7082.92       116.65 o
  -7   5   9       6908.82       7235.15       130.12 o
  -5   5   9       3281.38       3346.01        51.01 o
  -3   5   9       2876.95       2824.26        43.49 o
  -1   5   9        291.36        385.87        20.23 o
   1   5   9      10518.65      10492.48       165.15 o
   3   5   9         70.11          9.45         9.84 o
   5   5   9        161.66        121.11        17.32 o
   7   5   9        108.57         33.82        21.20 o
   9   5   9          5.85         -6.00        24.25 o
  11   5   9       1518.85       1572.79        90.94 o
  13   5   9         10.18        -25.10        36.75 o
 -14   6   9        245.11        193.91        50.64 o
 -12   6   9       1846.31       1708.58        67.70 o
 -10   6   9        633.51        657.84        36.34 o
  -8   6   9       8325.42       8194.63       128.27 o
  -6   6   9      10553.79      10378.18       150.96 o
  -4   6   9      42070.15      42833.18       527.52 o
  -2   6   9      22792.33      21848.18       259.04 o
   0   6   9       2156.59       2247.41        41.37 o
   2   6   9       3689.29       3670.47        60.67 o
   4   6   9       9842.92      10126.83       135.27 o
   6   6   9       4439.14       4402.61        82.02 o
   8   6   9       9529.41       9158.09       163.01 o
  10   6   9         48.74         -0.60        26.55 o
  12   6   9        152.77         97.64        36.48 o
 -15   7   9       8968.19       9516.69       421.45 o
 -13   7   9        169.81        235.77        43.01 o
 -11   7   9      10285.35       9854.37       173.96 o
  -9   7   9        324.64        373.68        29.21 o
  -7   7   9       2608.47       2526.05        57.16 o
  -5   7   9       7827.61       7663.17       151.49 o
  -3   7   9       1293.01       1156.77        39.79 o
  -1   7   9      45760.67      44263.54       546.28 o
   1   7   9        785.28        735.03        28.75 o
   3   7   9      17755.28      17028.56       230.71 o
   5   7   9       1725.85       1723.59        52.27 o
   7   7   9       7418.85       6870.78       149.28 o
   9   7   9       6539.74       5938.57       198.91 o
  11   7   9       2814.89       2683.64        93.66 o
  13   7   9       3187.72       3080.96       138.19 o
 -14   8   9       5396.26       5153.94       213.65 o
 -12   8   9       1086.81       1184.96        60.51 o
 -10   8   9        143.90        114.36        28.54 o
  -8   8   9       6058.94       6072.78       105.85 o
  -6   8   9       2651.12       2800.16        67.24 o
  -4   8   9        179.59        253.58        24.66 o
  -2   8   9       1962.11       1905.18        47.00 o
   0   8   9        337.28        314.71        23.82 o
   2   8   9          3.78         38.52        17.66 o
   4   8   9       9801.92       9339.02       142.93 o
   6   8   9        566.07        566.64        58.22 o
   8   8   9        222.63        196.31        35.16 o
  10   8   9       1321.04       1306.35        65.47 o
  12   8   9       4178.64       4515.65       130.39 o
 -13   9   9       2455.02       2509.43        92.92 o
 -11   9   9         37.02         -5.52        34.82 o
  -9   9   9       4427.58       4313.68        87.40 o
  -7   9   9        478.85        491.82        30.93 o
  -5   9   9        781.28        761.19        36.22 o
  -3   9   9       3979.13       3912.47        75.81 o
  -1   9   9       1369.60       1358.99        47.95 o
   1   9   9      20751.61      19585.31       264.79 o
   3   9   9         17.70          6.86        17.66 o
   5   9   9      10746.38      10131.99       174.43 o
   7   9   9        641.17        692.28        39.16 o
   9   9   9        584.73        685.30        66.25 o
  11   9   9       4739.29       5213.44       140.74 o
 -12  10   9        966.39        996.32        59.69 o
 -10  10   9       1935.26       1925.82        65.35 o
  -8  10   9       1462.48       1441.37        53.18 o
  -6  10   9       3346.82       3298.01        98.59 o
  -4  10   9         60.92         58.30        21.94 o
  -2  10   9       3520.68       3479.14        72.37 o
   0  10   9        738.55        761.98        32.91 o
   2  10   9       1458.37       1472.85        45.33 o
   4  10   9       1557.67       1498.68        46.90 o
   6  10   9        137.61        103.76        27.46 o
   8  10   9        172.74         98.89        36.75 o
  10  10   9         55.92         25.07        42.19 o
 -11  11   9       1167.92       1123.71        90.64 o
  -9  11   9       3952.73       4004.17        96.90 o
  -7  11   9        822.71        751.75        42.58 o
  -5  11   9        652.48        568.30        37.58 o
  -3  11   9        666.84        683.64        39.38 o
  -1  11   9      10467.21       9983.09       155.84 o
   1  11   9       2345.33       2327.53        65.57 o
   3  11   9         59.39         67.76        22.59 o
   5  11   9         11.23         39.57        26.45 o
   7  11   9       1275.33       1488.31        60.10 o
   9  11   9        911.53        902.25        68.63 o
  11  11   9         45.49         75.95        72.26 o
 -12  12   9        711.22        889.57        77.46 o
 -10  12   9       1172.87       1215.74        85.68 o
  -8  12   9       3706.01       3819.25       106.97 o
  -6  12   9       2500.49       2490.38        72.81 o
  -4  12   9        169.58        154.44        28.83 o
  -2  12   9       2180.29       2155.35        58.93 o
   0  12   9          2.46          4.85        20.74 o
   2  12   9       1880.53       1851.73        55.25 o
   4  12   9       2161.83       1966.04        65.14 o
   6  12   9      16010.47      15343.39       272.54 o
   8  12   9         44.69         95.42        43.84 o
  10  12   9         50.22         70.06        92.30 o
 -11  13   9       1216.79       1342.28       107.70 o
  -9  13   9        928.60        939.37        60.00 o
  -7  13   9       1586.22       1542.34       142.60 o
  -5  13   9         63.86         10.78        28.51 o
  -3  13   9        102.11         71.44        25.67 o
  -1  13   9        911.40       1014.00        49.56 o
   1  13   9       3466.29       3225.57        76.90 o
   3  13   9       6983.08       7280.58       121.66 o
   5  13   9        390.69        333.47        42.61 o
   7  13   9         49.44         95.77        38.76 o
   9  13   9       2274.80       2473.99       112.94 o
  -8  14   9       1506.94       1455.40        85.81 o
  -6  14   9          8.65         -4.43        36.64 o
  -4  14   9      10223.97      10246.74       264.05 o
  -2  14   9          1.01         48.66        28.90 o
   0  14   9        853.65        851.71        42.98 o
   2  14   9       3308.11       3318.51        82.03 o
   4  14   9          0.97        -14.61        31.15 o
   6  14   9       2759.77       2839.20       140.72 o
   8  14   9        719.36        756.82       102.60 o
  -7  15   9       3582.08       3643.61       113.24 o
  -5  15   9        838.79        834.81        58.51 o
  -3  15   9        873.68        885.56        57.03 o
  -1  15   9       2616.99       2843.59        83.47 o
   1  15   9       6066.71       6289.43       145.93 o
   3  15   9       1534.60       1608.43        73.40 o
   5  15   9        215.49        250.72        46.05 o
  -6  16   9        415.59        469.14        96.75 o
  -4  16   9        356.20        424.69        54.21 o
  -2  16   9       1041.99        996.77        60.60 o
   0  16   9       2531.85       2704.73       157.84 o
   2  16   9       1481.69       1443.87        85.81 o
   4  16   9        183.26        158.11        68.70 o
 -16   0  10         75.42         67.31       110.34 o
 -14   0  10       2119.74       2043.36       119.06 o
 -12   0  10         44.90         25.86        30.88 o
 -10   0  10      30333.90      30065.87       553.37 o
  -8   0  10      27999.28      26464.01       790.78 o
  -6   0  10        579.91        573.88        33.98 o
  -4   0  10      68557.46      68998.73      1012.01 o
  -2   0  10        348.44        201.44        18.43 o
   0   0  10        524.13        655.30        26.86 o
   2   0  10      11949.14      11796.01       195.39 o
   4   0  10       6664.27       6838.21       164.40 o
   6   0  10      58385.03      58852.34      1020.90 o
   8   0  10        263.00        248.29        35.87 o
  10   0  10        585.83        567.97        47.08 o
  12   0  10       2416.24       2266.37        93.73 o
  14   0  10       5072.61       5735.36       180.21 o
 -15   1  10       1714.99       1576.80        71.92 o
 -13   1  10        225.94        158.35        28.95 o
 -11   1  10        970.59       1034.83        43.47 o
  -9   1  10          9.82         17.96        17.90 o
  -7   1  10       4374.50       4439.75        79.21 o
  -5   1  10       1196.28       1334.09        30.14 o
  -3   1  10         79.83        163.55        13.08 o
  -1   1  10      20596.93      20129.38       221.05 o
   1   1  10        540.69        547.78        17.74 o
   3   1  10       1152.29        962.59        33.01 o
   5   1  10       1844.48       1769.24        38.42 o
   7   1  10      10106.92       9790.12       149.21 o
   9   1  10       1157.70       1115.70        43.84 o
  11   1  10       4300.02       4292.54        92.36 o
  13   1  10        285.16        322.38        43.35 o
 -16   2  10        108.84         87.22        65.73 o
 -14   2  10         32.05         52.13        32.90 o
 -12   2  10          0.11        -20.21        20.21 o
 -10   2  10        389.55        444.43        30.80 o
  -8   2  10       3160.81       3302.25        66.87 o
  -6   2  10       2705.02       2661.39        61.04 o
  -4   2  10        583.72        630.31        19.84 o
  -2   2  10       1912.94       1972.20        34.33 o
   0   2  10       4003.69       3742.50        54.12 o
   2   2  10      11092.92      10704.24       127.27 o
   4   2  10       2928.59       2803.74        46.24 o
   6   2  10         73.00         76.32        18.20 o
   8   2  10          3.12          4.37        18.42 o
  10   2  10        410.63        490.73        34.63 o
  12   2  10       2110.70       2051.36        70.45 o
  14   2  10        473.65        589.04        49.96 o
 -15   3  10         15.07        -29.04        37.42 o
 -13   3  10          3.38         14.82        28.41 o
 -11   3  10       3542.14       3321.20        73.33 o
  -9   3  10        151.05        117.97        20.68 o
  -7   3  10        820.77        690.31        33.85 o
  -5   3  10      11693.60      11400.86       145.84 o
  -3   3  10       6481.07       6160.04        79.21 o
  -1   3  10       2292.28       2446.96        39.70 o
   1   3  10         35.36         58.76        12.44 o
   3   3  10       3605.17       3850.63        57.31 o
   5   3  10        263.07        326.27        20.30 o
   7   3  10       8980.50       8925.20       138.96 o
   9   3  10       7633.23       7649.58       144.22 o
  11   3  10         19.76         -9.83        30.62 o
  13   3  10        571.29        761.38        51.10 o
 -16   4  10       1834.36       1941.37       162.88 o
 -14   4  10         45.58         -7.80        34.11 o
 -12   4  10        100.00         84.34        29.01 o
 -10   4  10        842.74        793.80        34.52 o
  -8   4  10       1846.48       1756.11        48.04 o
  -6   4  10      21478.63      21114.31       254.17 o
  -4   4  10      42676.00      42696.03       451.39 o
  -2   4  10      12150.85      11748.95       136.83 o
   0   4  10       7515.53       7670.81        95.24 o
   2   4  10        146.48        180.41        15.04 o
   4   4  10        734.95        788.63        23.29 o
   6   4  10       8812.27       8494.88       147.21 o
   8   4  10      11819.63      11596.24       194.18 o
  10   4  10       3784.30       3676.92        91.83 o
  12   4  10       1452.32       1415.26        59.47 o
  14   4  10        501.96        626.04        76.73 o
 -15   5  10         38.16         73.19        51.36 o
 -13   5  10        200.87        176.05        35.63 o
 -11   5  10        681.03        669.74        34.75 o
  -9   5  10        208.56        266.97        30.70 o
  -7   5  10       8025.51       7925.56       112.56 o
  -5   5  10        130.55        126.61        15.20 o
  -3   5  10        586.98        601.10        18.19 o
  -1   5  10       6108.24       6150.76        82.16 o
   1   5  10      18319.54      18197.26       204.09 o
   3   5  10          3.98          9.37        13.03 o
   5   5  10         47.08         62.07        19.46 o
   7   5  10       2659.84       2598.30        68.70 o
   9   5  10        609.07        650.25        41.29 o
  11   5  10         19.22         13.13        30.50 o
  13   5  10        697.73        790.62        58.86 o
 -14   6  10        184.55        122.60        49.21 o
 -12   6  10        475.30        509.54        47.70 o
 -10   6  10       2906.02       2976.71        76.24 o
  -8   6  10        118.11         92.58        23.12 o
  -6   6  10       2410.96       2375.19        53.31 o
  -4   6  10       1524.63       1563.19        33.08 o
  -2   6  10         79.68         75.54        13.17 o
   0   6  10       8460.79       8849.84       131.39 o
   2   6  10       6089.73       6221.50       100.75 o
   4   6  10        465.80        552.11        23.67 o
   6   6  10       5155.77       5143.64        93.01 o
   8   6  10       5815.26       5562.20       115.82 o
  10   6  10        643.68        679.73        43.00 o
  12   6  10       1716.93       1607.13        71.52 o
 -15   7  10       1217.08       1304.65       100.68 o
 -13   7  10       1078.93       1207.20       112.90 o
 -11   7  10        354.77        357.78        36.94 o
  -9   7  10       6351.43       6177.53       120.70 o
  -7   7  10      10472.17      10019.69       141.20 o
  -5   7  10       1978.02       1960.37        50.99 o
  -3   7  10        234.75        233.40        18.86 o
  -1   7  10      12073.62      11850.97       169.12 o
   1   7  10      21687.98      21127.60       279.02 o
   3   7  10       1071.64        986.45        34.05 o
   5   7  10       3895.64       3874.05        85.95 o
   7   7  10       1191.33       1367.73        58.73 o
   9   7  10        516.94        644.41        52.06 o
  11   7  10         18.03         14.48        35.78 o
  13   7  10        146.86        -92.74        92.74 o
 -14   8  10       1563.95       1516.13        83.74 o
 -12   8  10        634.52        735.74        65.53 o
 -10   8  10        147.00        192.10        31.35 o
  -8   8  10         65.03         93.97        22.25 o
  -6   8  10      16496.11      15951.89       229.91 o
  -4   8  10       5899.44       6036.14       101.25 o
  -2   8  10      18685.71      18244.76       246.58 o
   0   8  10        698.90        790.97        31.48 o
   2   8  10       4807.21       4541.05        84.27 o
   4   8  10         62.13         79.80        23.19 o
   6   8  10      10227.93      10153.52       199.18 o
   8   8  10       3912.64       3901.17       140.71 o
  10   8  10       2592.81       2681.40        93.13 o
  12   8  10       1234.38       1206.38        99.31 o
 -13   9  10       2823.17       2867.31        97.82 o
 -11   9  10       2654.16       2655.89       105.80 o
  -9   9  10       9208.50       9540.53       169.55 o
  -7   9  10         35.54         17.80        19.29 o
  -5   9  10       8556.15       8343.31       148.26 o
  -3   9  10        633.04        697.49        30.84 o
  -1   9  10       1844.51       1912.96        84.97 o
   1   9  10      20225.76      19065.64       260.12 o
   3   9  10        245.17        265.01        26.03 o
   5   9  10       3711.93       3548.20        85.63 o
   7   9  10          1.55          5.33        30.29 o
   9   9  10       1935.59       2213.21       169.48 o
  11   9  10       1364.63       1464.57        76.27 o
 -12  10  10        886.26        858.64        59.99 o
 -10  10  10        152.73         97.29        40.34 o
  -8  10  10        472.68        593.17        42.82 o
  -6  10  10        272.67        296.98        31.84 o
  -4  10  10       4100.59       3904.86        88.51 o
  -2  10  10        440.11        507.71        29.76 o
   0  10  10       1773.57       1723.36        49.11 o
   2  10  10         17.52         22.58        20.12 o
   4  10  10        790.93        853.86        55.37 o
   6  10  10        205.07        291.69        49.54 o
   8  10  10          0.98        -33.16        33.16 o
  10  10  10       2757.31       2826.84       130.16 o
 -11  11  10        368.01        400.83        86.51 o
  -9  11  10       2042.55       1997.21        67.76 o
  -7  11  10         39.77         25.81        25.79 o
  -5  11  10       3285.13       3259.39        82.14 o
  -3  11  10       3208.80       3404.10        75.02 o
  -1  11  10       3419.15       3425.79        83.21 o
   1  11  10        740.64        654.30        34.49 o
   3  11  10        166.87         79.31        24.10 o
   5  11  10         22.80         10.70        27.44 o
   7  11  10       3239.43       3324.27       121.35 o
   9  11  10        764.58        865.10        60.18 o
 -10  12  10        117.57         77.50        49.36 o
  -8  12  10         17.71         11.80        32.65 o
  -6  12  10        360.97        481.69        47.08 o
  -4  12  10       5468.94       5519.73       116.68 o
  -2  12  10         93.76        140.40        36.61 o
   0  12  10         35.23         24.86        22.94 o
   2  12  10        198.84        221.81        28.95 o
   4  12  10         44.08         79.11        28.15 o
   6  12  10         52.51         16.12        31.80 o
   8  12  10       2759.57       2980.49       109.83 o
  -9  13  10       1395.24       1423.94        78.37 o
  -7  13  10       1159.45       1165.89        69.18 o
  -5  13  10        653.79        631.98        43.22 o
  -3  13  10        110.27         87.77        27.90 o
  -1  13  10          0.44          2.92        24.34 o
   1  13  10       1294.17       1245.46        57.27 o
   3  13  10      10488.78      10601.07       192.51 o
   5  13  10        926.95        877.29        52.60 o
   7  13  10         82.22         19.30        37.97 o
  -8  14  10        432.38        492.09        55.92 o
  -6  14  10       2280.00       2340.94        86.44 o
  -4  14  10       1118.96       1014.18        60.01 o
  -2  14  10       1753.95       1774.97        58.66 o
   0  14  10       1291.55       1259.52        65.91 o
   2  14  10        288.24        318.89        41.66 o
   4  14  10        102.31         17.56        31.81 o
   6  14  10        624.62        586.40        54.20 o
  -7  15  10        384.90        387.87        53.97 o
  -5  15  10        162.43        161.11        52.54 o
  -3  15  10       2992.31       3061.70       100.95 o
  -1  15  10        728.93        777.58        52.42 o
   1  15  10         24.65          9.70        43.78 o
   3  15  10       1641.51       1590.26        67.43 o
   5  15  10       3240.22       3478.03       101.15 o
  -4  16  10       2489.02       2379.43        92.25 o
  -2  16  10       2800.38       2869.19       100.09 o
   0  16  10         13.16        -33.85        35.86 o
   2  16  10         59.50         54.48        38.78 o
 -15   1  11       1392.01       1275.04        64.36 o
 -13   1  11       5402.67       5174.16       103.32 o
 -11   1  11        993.82       1052.24        40.44 o
  -9   1  11      21784.47      20374.79       301.93 o
  -7   1  11      16769.77      15893.68       217.83 o
  -5   1  11       5490.19       5446.44        80.18 o
  -3   1  11          8.32         -5.42         9.84 o
  -1   1  11      32715.29      33390.17       356.86 o
   1   1  11       4897.30       5098.68        84.72 o
   3   1  11      32840.34      33326.04       358.93 o
   5   1  11       1688.21       1636.42        43.71 o
   7   1  11       4045.53       4080.72        84.28 o
   9   1  11       2665.34       2750.76        67.14 o
  11   1  11        807.71        674.28        38.89 o
  13   1  11       3372.91       3367.12        95.62 o
 -16   2  11       1385.58       1584.12       104.65 o
 -14   2  11       1284.30       1195.92        54.49 o
 -12   2  11       2482.56       2473.11        64.55 o
 -10   2  11          0.18         -4.49        25.77 o
  -8   2  11         96.80         86.17        21.42 o
  -6   2  11        958.31       1015.17        28.43 o
  -4   2  11      12417.41      12158.80       184.83 o
  -2   2  11       1383.25       1196.61        36.58 o
   0   2  11       1417.47       1494.71        33.83 o
   2   2  11      24360.05      24524.94       269.47 o
   4   2  11       4306.35       4397.36        64.75 o
   6   2  11       2515.01       2494.74        56.93 o
   8   2  11         14.04         -8.97        22.83 o
  10   2  11       8547.80       7916.68       152.28 o
  12   2  11       3322.01       3267.56        91.44 o
  14   2  11        188.52        294.97        63.35 o
 -15   3  11        162.73        184.60        61.91 o
 -13   3  11       5811.74       5980.14       138.58 o
 -11   3  11         36.12         30.54        20.58 o
  -9   3  11        542.39        463.88        29.38 o
  -7   3  11          1.00          1.69        19.22 o
  -5   3  11       5283.97       5142.27        80.43 o
  -3   3  11      51646.04      52023.16       546.00 o
  -1   3  11          1.57         -0.02         8.77 o
   1   3  11       1633.42       1848.58        35.30 o
   3   3  11        167.63        170.93        15.34 o
   5   3  11      19091.21      17719.84       287.88 o
   7   3  11       3763.33       3508.65        73.36 o
   9   3  11         57.65         -3.14        27.83 o
  11   3  11        662.69        712.59        43.31 o
  13   3  11         72.98         34.62        37.44 o
 -14   4  11        136.71        119.48        40.06 o
 -12   4  11       3296.78       3287.10        77.18 o
 -10   4  11         31.96        -12.12        19.73 o
  -8   4  11         75.48         61.33        19.16 o
  -6   4  11       2386.45       2428.69        48.17 o
  -4   4  11       2309.35       2161.08        38.24 o
  -2   4  11       3623.08       3537.39        60.88 o
   0   4  11       1754.56       1485.53        36.61 o
   2   4  11       8531.64       8578.52       113.19 o
   4   4  11       4882.79       4976.32        71.99 o
   6   4  11       6732.18       6589.77       133.70 o
   8   4  11       2515.31       2545.45        64.27 o
  10   4  11      14567.71      13745.25       232.13 o
  12   4  11        712.27        826.99        52.70 o
 -15   5  11         62.88         69.90        50.34 o
 -13   5  11       2645.30       2678.21       116.25 o
 -11   5  11        270.35        232.44        31.70 o
  -9   5  11       7189.24       6776.74       127.98 o
  -7   5  11       3549.67       3435.60        76.48 o
  -5   5  11       1436.67       1507.15        40.62 o
  -3   5  11       3608.18       3763.26        74.62 o
  -1   5  11      28469.47      29115.76       339.29 o
   1   5  11       9980.48      10393.04       173.90 o
   3   5  11       2921.89       2985.44        54.65 o
   5   5  11       6566.31       6615.02       117.02 o
   7   5  11        767.00        803.11        39.42 o
   9   5  11       6040.79       5914.95       124.43 o
  11   5  11        865.85        903.75        49.65 o
  13   5  11         47.16         -1.59        37.82 o
 -14   6  11        173.59        168.33        52.09 o
 -12   6  11         21.61         -2.18        27.66 o
 -10   6  11      10049.43      10168.20       177.34 o
  -8   6  11        381.12        441.73        34.77 o
  -6   6  11       2549.01       2718.43        64.69 o
  -4   6  11       1973.11       1869.94        45.69 o
  -2   6  11      12660.67      12463.52       150.17 o
   0   6  11      28858.60      28408.90       482.86 o
   2   6  11         21.63         10.41        18.31 o
   4   6  11      14640.83      14279.61       222.72 o
   6   6  11         87.18         92.26        27.66 o
   8   6  11        208.91        189.32        34.76 o
  10   6  11       1434.77       1640.36        71.02 o
  12   6  11         28.88         22.68        42.24 o
 -13   7  11       7762.52       7757.95       174.65 o
 -11   7  11        673.97        650.78        42.40 o
  -9   7  11       3950.96       4078.16        98.28 o
  -7   7  11       4004.81       4018.85        80.87 o
  -5   7  11        406.01        433.28        26.18 o
  -3   7  11       2184.31       2170.30        50.96 o
  -1   7  11        615.14        552.05        27.30 o
   1   7  11      13673.98      13587.58       191.99 o
   3   7  11       9897.72      10347.99       184.50 o
   5   7  11       2863.09       2547.95        67.54 o
   7   7  11       2284.37       2395.82        82.62 o
   9   7  11        663.14        651.00        50.68 o
  11   7  11       2177.17       2287.25        88.13 o
 -14   8  11        872.87       1002.06        64.49 o
 -12   8  11       1958.06       2162.37        81.43 o
 -10   8  11       9542.18       9313.31       168.80 o
  -8   8  11        577.00        646.83        34.64 o
  -6   8  11      25029.75      24155.35       347.32 o
  -4   8  11       7906.89       7665.93       137.44 o
  -2   8  11       2662.24       2613.12        76.82 o
   0   8  11       1272.61       1247.82        39.57 o
   2   8  11        289.27        300.51        25.60 o
   4   8  11      11774.58      11699.22       194.27 o
   6   8  11       3083.90       3208.39        81.59 o
   8   8  11       2938.13       2861.22        92.98 o
  10   8  11        233.68        285.21        47.50 o
  12   8  11        112.48         46.38       103.19 o
 -13   9  11       1523.18       1609.56        74.34 o
 -11   9  11       2947.33       3095.49        85.85 o
  -9   9  11       1926.68       1951.61        91.82 o
  -7   9  11        270.17        303.27        35.31 o
  -5   9  11       1726.32       1720.59        90.37 o
  -3   9  11       9559.13       9250.19       166.35 o
  -1   9  11       1022.53        855.61        34.58 o
   1   9  11        107.85        183.14        30.13 o
   3   9  11          0.50         10.42        20.16 o
   5   9  11       5747.38       6033.19       122.52 o
   7   9  11       1543.42       1518.25        71.34 o
   9   9  11       2149.03       2011.06        82.32 o
  11   9  11         12.41         23.47        45.01 o
 -12  10  11       2061.04       2086.75       120.67 o
 -10  10  11       1550.52       1575.08        68.99 o
  -8  10  11       5246.61       5293.00       143.57 o
  -6  10  11       1085.62        949.75        43.95 o
  -4  10  11       4914.71       4812.44       103.53 o
  -2  10  11       4879.06       5293.89        98.02 o
   0  10  11       1822.26       1721.51        50.27 o
   2  10  11       9280.49       9324.33       149.75 o
   4  10  11        580.22        650.76        41.62 o
   6  10  11        727.61        790.28        44.08 o
   8  10  11        406.78        570.91        55.64 o
  10  10  11         21.52         -6.48        42.91 o
 -11  11  11       1007.13       1009.29        61.54 o
  -9  11  11        559.80        621.25        56.67 o
  -7  11  11       4898.21       4995.99       110.85 o
  -5  11  11        297.54        296.23        35.35 o
  -3  11  11       1179.78       1177.50        48.26 o
  -1  11  11          3.34         22.32        21.28 o
   1  11  11       3234.45       3235.25        74.30 o
   3  11  11       1097.58       1237.69        51.56 o
   5  11  11        153.37        114.63        32.68 o
   7  11  11       1126.86       1168.27        63.88 o
   9  11  11         15.02        -45.44        45.44 o
 -10  12  11        950.48        873.93        73.22 o
  -8  12  11       8606.65       9085.33       171.86 o
  -6  12  11       1557.72       1584.25        59.59 o
  -4  12  11        740.17        642.38        40.95 o
  -2  12  11       5157.53       5051.71       100.49 o
   0  12  11       1769.83       1787.46        66.49 o
   2  12  11       6789.83       6537.96       120.96 o
   4  12  11       5340.15       5488.80       130.52 o
   6  12  11       1090.19       1071.37        53.70 o
   8  12  11        743.61        755.88        92.13 o
  -9  13  11        945.84        932.34        72.11 o
  -7  13  11        354.63        448.40        44.66 o
  -5  13  11          6.14        -23.38        28.64 o
  -3  13  11          1.31        -26.46        26.46 o
  -1  13  11          0.12        -24.84        24.84 o
   1  13  11        177.58        136.89        29.93 o
   3  13  11      12492.43      12929.49       225.19 o
   5  13  11       3704.79       4140.62       106.55 o
   7  13  11        602.35        723.49        66.97 o
  -8  14  11         59.27         32.90        43.73 o
  -6  14  11       3749.53       3809.23       113.31 o
  -4  14  11        169.20        169.07        36.90 o
  -2  14  11        753.25        724.28        46.91 o
   0  14  11         33.22         -4.25        29.38 o
   2  14  11       2258.32       2286.16        69.33 o
   4  14  11         62.67          4.67        35.47 o
   6  14  11        315.77        456.13        63.97 o
  -7  15  11        550.97        683.63        75.32 o
  -5  15  11       3598.51       4103.04       168.73 o
  -3  15  11         19.95        -11.29        40.34 o
  -1  15  11        307.11        337.54        40.68 o
   1  15  11         19.94        -18.70        35.05 o
   3  15  11       1667.74       1654.11       101.25 o
   5  15  11       1099.58       1279.36        73.49 o
  -4  16  11         28.70         69.86        53.75 o
  -2  16  11       4415.67       4500.32       183.56 o
   0  16  11         15.86         -4.91        43.05 o
   2  16  11         27.57         75.80        93.98 o
 -16   0  12       3873.35       3477.97       227.93 o
 -14   0  12       2984.02       2711.30       127.10 o
 -12   0  12        208.74        217.20        41.44 o
 -10   0  12       3871.10       3865.89       113.30 o
  -8   0  12       2392.47       2390.20        80.67 o
  -6   0  12      28633.35      27646.69       502.81 o
  -4   0  12       4860.15       5062.34       122.60 o
  -2   0  12        212.88        206.29        21.02 o
   0   0  12     111856.53     114299.43      1663.60 o
   2   0  12        834.37        963.41        39.89 o
   4   0  12          4.00          9.82        17.24 o
   6   0  12          4.70        -17.87        22.73 o
   8   0  12       5370.52       5328.52       205.53 o
  10   0  12      10792.52      10076.64       544.54 o
  12   0  12       5351.27       5640.05       190.31 o
 -15   1  12        492.32        547.17        56.14 o
 -13   1  12         58.17         -1.41        27.37 o
 -11   1  12         19.50        -20.18        20.96 o
  -9   1  12       6234.27       6281.86       109.18 o
  -7   1  12        169.09        207.10        21.75 o
  -5   1  12      36666.82      37139.71       438.76 o
  -3   1  12       1256.72       1211.50        27.53 o
  -1   1  12       2913.09       3001.86        48.56 o
   1   1  12       1131.95       1209.08        28.65 o
   3   1  12       7321.42       7315.17        96.31 o
   5   1  12       4873.87       4809.50       111.18 o
   7   1  12         43.65         29.52        19.22 o
   9   1  12        821.64        711.46        36.19 o
  11   1  12       2146.41       2210.30        72.93 o
  13   1  12        110.04        110.42        40.18 o
 -16   2  12        418.14        483.50       131.14 o
 -14   2  12        129.65         -3.04        34.63 o
 -12   2  12       1007.70       1008.50        49.63 o
 -10   2  12       3961.88       3764.11        91.12 o
  -8   2  12          9.43         -9.41        18.31 o
  -6   2  12        305.45        325.24        24.03 o
  -4   2  12      24379.24      23681.21       260.88 o
  -2   2  12          7.02         -3.53        10.00 o
   0   2  12       3362.82       3310.86        52.36 o
   2   2  12      27846.88      27936.76       331.13 o
   4   2  12       8478.09       8731.87       121.21 o
   6   2  12       6477.57       6383.87       108.94 o
   8   2  12         95.83         73.17        24.37 o
  10   2  12       6734.54       6683.86       137.28 o
  12   2  12         71.96         34.56        34.83 o
 -15   3  12        400.89        448.82        49.46 o
 -13   3  12        592.47        684.53        43.10 o
 -11   3  12        170.01        178.34        27.00 o
  -9   3  12        893.63        914.31        36.79 o
  -7   3  12      63488.75      61947.94       759.11 o
  -5   3  12        147.71        108.45        15.68 o
  -3   3  12       8719.69       8146.76       122.46 o
  -1   3  12       2290.73       2220.24        39.93 o
   1   3  12          6.72        -10.75        10.75 o
   3   3  12       4074.44       4119.77        62.99 o
   5   3  12      24301.78      22844.60       302.68 o
   7   3  12       6124.02       6106.23       120.44 o
   9   3  12       4090.03       4031.21        96.33 o
  11   3  12       1185.12       1254.44        57.31 o
  13   3  12         14.56         38.61        39.23 o
 -14   4  12       4435.91       4697.24       127.99 o
 -12   4  12       5025.18       4863.32        99.27 o
 -10   4  12        635.02        642.48        34.20 o
  -8   4  12        818.09        727.97        42.02 o
  -6   4  12      21868.38      22148.25       268.39 o
  -4   4  12       7416.41       7497.30       105.32 o
  -2   4  12        787.35        753.19        22.01 o
   0   4  12        621.70        777.08        22.83 o
   2   4  12      21164.48      19982.32       233.05 o
   4   4  12       8121.68       8166.92       126.53 o
   6   4  12      12379.15      11964.86       196.67 o
   8   4  12        269.99        261.87        32.31 o
  10   4  12        576.17        662.99        48.12 o
  12   4  12         10.36         -8.85        57.26 o
 -15   5  12       1751.50       1975.21       110.06 o
 -13   5  12       2975.40       3109.18        99.16 o
 -11   5  12        208.64        201.82        31.63 o
  -9   5  12        244.52        276.45        33.83 o
  -7   5  12       1408.94       1216.37        44.64 o
  -5   5  12        798.37        730.53        29.52 o
  -3   5  12      14049.00      13626.63       173.51 o
  -1   5  12        205.43        175.32        19.92 o
   1   5  12        379.37        410.91        23.66 o
   3   5  12       1581.00       1645.21        44.11 o
   5   5  12       2792.00       2361.08        56.37 o
   7   5  12       1242.60       1292.78        51.65 o
   9   5  12       8492.38       8863.34       207.73 o
  11   5  12        138.74         54.41        33.29 o
  13   5  12        478.12        513.77       127.25 o
 -14   6  12       1350.10       1518.77        73.65 o
 -12   6  12       3063.51       3161.81        86.92 o
 -10   6  12       1470.32       1485.03        87.66 o
  -8   6  12      11031.32      11195.29       187.91 o
  -6   6  12       7519.24       7398.00       119.58 o
  -4   6  12       1924.16       1871.17        56.24 o
  -2   6  12      12189.23      11820.46       169.66 o
   0   6  12       6609.73       6138.35       102.35 o
   2   6  12        399.40        367.99        25.64 o
   4   6  12       1579.86       1739.04        53.68 o
   6   6  12       2480.22       2440.90        78.32 o
   8   6  12          3.88        -10.26        28.99 o
  10   6  12       5464.57       5039.84       134.42 o
  12   6  12       1634.65       1820.00        83.59 o
 -13   7  12       1189.82       1236.46        91.00 o
 -11   7  12        831.50        855.49        46.56 o
  -9   7  12         82.35         48.16        26.45 o
  -7   7  12       1802.71       1775.99        60.80 o
  -5   7  12       4611.47       4462.22        83.46 o
  -3   7  12       2663.65       2652.68        54.92 o
  -1   7  12      44578.42      43311.14       541.11 o
   1   7  12       1074.88        914.83        31.46 o
   3   7  12       1136.38       1253.72        41.02 o
   5   7  12       1698.94       1396.95        50.04 o
   7   7  12        621.65        563.44        46.84 o
   9   7  12       6472.92       6059.85       150.10 o
  11   7  12         34.59         22.18        38.31 o
 -14   8  12        949.49       1246.54        94.01 o
 -12   8  12          1.76         -9.19        37.07 o
 -10   8  12        607.34        647.72        41.67 o
  -8   8  12       1348.64       1237.90        49.14 o
  -6   8  12      12448.11      12326.34       202.54 o
  -4   8  12      36506.83      34748.87       489.47 o
  -2   8  12        394.44        400.20        28.50 o
   0   8  12         26.13         -3.17        16.97 o
   2   8  12        940.46        971.35        36.93 o
   4   8  12        117.90         61.77        25.18 o
   6   8  12       2458.42       2418.94        82.38 o
   8   8  12       2063.38       1893.08        89.54 o
  10   8  12        191.48        181.94        70.91 o
 -13   9  12         32.07        -22.72        41.01 o
 -11   9  12       4598.59       5044.38       116.34 o
  -9   9  12         84.26         73.54        32.67 o
  -7   9  12       2375.47       2248.91        61.41 o
  -5   9  12       4887.78       4918.99       120.71 o
  -3   9  12        197.36        151.98        30.34 o
  -1   9  12          1.33        -17.24        17.24 o
   1   9  12        201.75        181.75        24.42 o
   3   9  12      19790.74      18736.46       322.72 o
   5   9  12       5195.62       5233.52       112.66 o
   7   9  12        704.85        574.93        50.77 o
   9   9  12        520.33        479.73        54.61 o
  11   9  12        679.83       1062.74       161.79 o
 -12  10  12        267.89        378.75        63.21 o
 -10  10  12        744.61        699.38        53.62 o
  -8  10  12       1634.99       1559.00        60.27 o
  -6  10  12       6551.79       6197.06       125.58 o
  -4  10  12        225.34        228.48        30.00 o
  -2  10  12         16.52         28.12        21.02 o
   0  10  12         35.98          0.08        21.42 o
   2  10  12        449.32        579.65        36.06 o
   4  10  12       2009.10       2155.49        68.03 o
   6  10  12       4980.68       4942.96       118.94 o
   8  10  12       2876.97       3027.34       102.97 o
  10  10  12       1251.63       1146.97        70.83 o
 -11  11  12       3468.28       3664.34       113.02 o
  -9  11  12        369.00        458.62        72.01 o
  -7  11  12        289.78        308.03        38.05 o
  -5  11  12        402.01        536.44        42.75 o
  -3  11  12       3170.58       3227.14        83.59 o
  -1  11  12        453.87        512.69        34.92 o
   1  11  12      15837.91      15753.16       230.62 o
   3  11  12       1165.01       1162.04        52.10 o
   5  11  12         17.06        -24.00        28.98 o
   7  11  12        996.53       1008.10        63.43 o
   9  11  12       1236.60       1307.43        74.51 o
 -10  12  12       4118.76       4342.15       194.52 o
  -8  12  12       5140.23       5277.45       121.61 o
  -6  12  12         83.75         85.22        32.55 o
  -4  12  12         41.82         17.92        31.05 o
  -2  12  12       5037.56       4650.41       106.84 o
   0  12  12       7806.80       7826.67       137.19 o
   2  12  12         61.31         56.21        28.10 o
   4  12  12       2576.93       2461.16        99.88 o
   6  12  12        651.67        688.26        50.29 o
   8  12  12         52.80         68.96        46.77 o
  -9  13  12       8571.19       8963.01       232.60 o
  -7  13  12         32.15         48.33        36.38 o
  -5  13  12          0.29        -33.74        34.12 o
  -3  13  12         92.98        147.04        53.72 o
  -1  13  12       5537.87       5481.23       109.99 o
   1  13  12       3228.03       3043.54        77.85 o
   3  13  12       1366.93       1160.25        57.89 o
   5  13  12       1562.06       1436.89        64.50 o
   7  13  12          0.43        -23.65        65.62 o
  -8  14  12       1964.67       1862.10        94.49 o
  -6  14  12        687.51        891.79        62.78 o
  -4  14  12        135.45        104.75        37.50 o
  -2  14  12       1509.62       1437.60        60.02 o
   0  14  12       2700.67       2605.89       101.52 o
   2  14  12        413.66        474.81        57.83 o
   4  14  12       1787.45       2061.44        77.84 o
   6  14  12        653.55        769.61        66.93 o
  -5  15  12       2507.63       2595.54        97.01 o
  -3  15  12         16.07        -17.05        39.19 o
  -1  15  12         64.96         83.89        39.46 o
   1  15  12       3193.34       3375.66       107.76 o
   3  15  12       1850.81       1848.13        92.29 o
  -2  16  12       1543.10       1735.21        95.13 o
   0  16  12         22.56        -21.25        54.14 o
 -15   1  13         58.45         79.31        43.52 o
 -13   1  13         96.87         65.88        26.53 o
 -11   1  13       5831.37       5736.83       108.22 o
  -9   1  13        648.33        565.82        31.93 o
  -7   1  13       8219.80       8224.38       159.19 o
  -5   1  13        212.08        230.41        21.73 o
  -3   1  13       7671.13       7184.69        93.90 o
  -1   1  13       1661.97       1588.12        34.00 o
   1   1  13       5420.57       5383.30        82.56 o
   3   1  13       7268.18       7405.84        98.83 o
   5   1  13       2099.91       2277.80        55.35 o
   7   1  13       2244.49       2252.03        58.68 o
   9   1  13        469.48        448.21        37.20 o
  11   1  13       2810.57       2885.19        85.97 o
  13   1  13        946.64        917.45        65.26 o
 -14   2  13        399.90        493.73        56.59 o
 -12   2  13       6552.55       6645.83       122.76 o
 -10   2  13       6008.63       6010.32       109.53 o
  -8   2  13       7596.15       7427.94       122.11 o
  -6   2  13       6179.53       6202.55       103.45 o
  -4   2  13         80.25         98.15        15.60 o
  -2   2  13       1000.92        853.42        24.22 o
   0   2  13      32784.01      33426.75       361.92 o
   2   2  13      30542.09      31152.00       340.36 o
   4   2  13       2231.47       2177.96        47.39 o
   6   2  13        916.11        888.13        36.05 o
   8   2  13          9.39        -23.92        24.36 o
  10   2  13       1327.01       1293.14        56.85 o
  12   2  13       2390.19       2272.17        96.03 o
 -15   3  13          5.40        -28.09        41.00 o
 -13   3  13         10.30        -10.82        27.87 o
 -11   3  13        426.03        464.56        35.23 o
  -9   3  13       2033.91       2055.98        55.13 o
  -7   3  13       3791.10       3739.95        76.31 o
  -5   3  13         19.57          5.10        14.17 o
  -3   3  13      19225.60      19484.28       220.38 o
  -1   3  13       7012.53       6897.85        91.70 o
   1   3  13      13943.08      13645.22       162.17 o
   3   3  13       1761.82       1921.18        40.13 o
   5   3  13          1.30        -13.22        22.22 o
   7   3  13       8408.09       7920.75       147.35 o
   9   3  13        472.26        557.75        43.35 o
  11   3  13       1360.27       1218.02        58.99 o
  13   3  13        415.82        414.65       116.76 o
 -14   4  13       3021.54       3380.75       109.75 o
 -12   4  13       2031.12       2143.79        70.42 o
 -10   4  13       5112.05       4980.53       108.53 o
  -8   4  13       3913.08       4083.50        91.01 o
  -6   4  13        228.68        331.83        30.03 o
  -4   4  13        682.77        568.99        26.87 o
  -2   4  13       2812.08       2977.20        55.14 o
   0   4  13        398.11        476.71        22.15 o
   2   4  13       5821.83       6031.00        84.56 o
   4   4  13        326.21        399.64        29.20 o
   6   4  13       2111.16       2149.59        62.71 o
   8   4  13       1083.58        972.78        47.15 o
  10   4  13       2080.75       2113.68        78.82 o
  12   4  13        262.72        251.55        43.84 o
 -13   5  13         20.31         21.85        32.09 o
 -11   5  13        447.93        493.66        42.11 o
  -9   5  13      14633.92      14127.57       322.13 o
  -7   5  13       1420.32       1295.37        46.98 o
  -5   5  13       2135.05       1958.39        49.89 o
  -3   5  13      20025.28      18922.89       232.97 o
  -1   5  13       3205.62       3298.34        59.63 o
   1   5  13          0.21         -1.15        15.75 o
   3   5  13       3548.39       3436.91        69.89 o
   5   5  13        123.42        143.64        31.04 o
   7   5  13        757.78        767.76        46.71 o
   9   5  13         48.45         13.07        32.32 o
  11   5  13          5.20         24.72        37.67 o
 -14   6  13        988.97        987.45        63.51 o
 -12   6  13       2281.76       2244.00        73.34 o
 -10   6  13       1627.76       1525.30        57.04 o
  -8   6  13       6080.77       6085.20       125.89 o
  -6   6  13       4938.63       5065.20        92.41 o
  -4   6  13        543.68        560.81        27.73 o
  -2   6  13       2200.50       2117.42        51.87 o
   0   6  13       4262.89       4252.97        91.03 o
   2   6  13      12834.96      12445.61       198.67 o
   4   6  13       9171.74       8481.33       150.77 o
   6   6  13         12.12         16.50        25.85 o
   8   6  13       4125.79       4095.78       114.23 o
  10   6  13         29.70         22.26        37.28 o
  12   6  13       2661.24       2777.49       204.17 o
 -13   7  13        630.05        701.27        85.34 o
 -11   7  13       2365.30       2347.03        74.00 o
  -9   7  13       1309.48       1282.31        73.24 o
  -7   7  13       2803.31       2773.59        72.69 o
  -5   7  13       5282.78       4944.25       102.73 o
  -3   7  13        750.76        611.54        34.02 o
  -1   7  13       1672.77       1673.24        47.01 o
   1   7  13         53.44         16.17        18.16 o
   3   7  13       1606.92       1513.95        48.37 o
   5   7  13       9876.14       9691.16       170.74 o
   7   7  13       1350.07       1088.30        56.67 o
   9   7  13        442.48        379.95        50.93 o
  11   7  13        265.48        160.59        66.11 o
 -12   8  13       3240.00       3470.29        95.92 o
 -10   8  13       1467.91       1524.12        59.44 o
  -8   8  13        641.23        595.78        39.10 o
  -6   8  13       3418.00       3385.93        82.96 o
  -4   8  13       6680.92       6451.82       143.67 o
  -2   8  13       9916.54       9531.00       137.54 o
   0   8  13        443.13        505.33        26.93 o
   2   8  13       2116.36       2249.22        58.15 o
   4   8  13       3895.95       3691.09        88.69 o
   6   8  13        111.55         51.67        32.98 o
   8   8  13        715.26        701.08        55.24 o
  10   8  13       1138.92       1174.14        69.24 o
 -13   9  13        328.47        414.70        61.97 o
 -11   9  13       2249.98       2092.93        72.91 o
  -9   9  13       2596.22       2481.28        90.28 o
  -7   9  13        378.78        377.04        38.26 o
  -5   9  13         26.33         29.61        21.49 o
  -3   9  13        146.69        186.55        69.74 o
  -1   9  13        495.55        449.84        30.46 o
   1   9  13      15354.84      15687.72       246.03 o
   3   9  13        450.63        483.80        39.60 o
   5   9  13        328.59        394.43        38.62 o
   7   9  13         79.33         61.84        38.59 o
   9   9  13        434.64        517.52        56.72 o
 -12  10  13        513.50        669.68        79.08 o
 -10  10  13       3577.58       3495.45       108.16 o
  -8  10  13       2591.89       2504.26        87.12 o
  -6  10  13       4183.97       4237.29        99.21 o
  -4  10  13        792.41        751.85        40.07 o
  -2  10  13       2015.64       1906.69        73.29 o
   0  10  13       5715.04       5918.45       139.98 o
   2  10  13        323.72        393.51        34.07 o
   4  10  13       4789.35       5140.47       138.91 o
   6  10  13       8828.69       8693.89       191.88 o
   8  10  13       2423.59       2469.32       123.47 o
 -11  11  13        166.89        155.79        60.61 o
  -9  11  13          2.06         -4.35        46.13 o
  -7  11  13       5037.39       4983.23       145.11 o
  -5  11  13        507.28        545.19        42.93 o
  -3  11  13        703.52        646.90        41.06 o
  -1  11  13       4360.00       4278.75        83.13 o
   1  11  13        291.07        299.19        32.58 o
   3  11  13         98.42         58.93        36.06 o
   5  11  13       2296.28       2245.35        74.77 o
   7  11  13        523.54        566.09        60.05 o
   9  11  13         18.77       -102.21       102.21 o
 -10  12  13        252.58        264.46        53.10 o
  -8  12  13        508.39        635.31       104.86 o
  -6  12  13        952.50        970.33        51.68 o
  -4  12  13       2765.24       2682.87        78.63 o
  -2  12  13       2058.30       1869.68        80.02 o
   0  12  13          7.68        -16.98        23.98 o
   2  12  13       2613.11       2368.63        75.48 o
   4  12  13        334.34        473.20        46.25 o
   6  12  13        788.24        796.31        65.60 o
   8  12  13       1964.93       2033.46       189.99 o
  -9  13  13         75.37         51.87        43.91 o
  -7  13  13        672.26        761.30        54.78 o
  -5  13  13       2153.33       2275.95        99.32 o
  -3  13  13       1398.80       1349.32        57.76 o
  -1  13  13       1732.64       1847.06        60.48 o
   1  13  13        215.07        190.86        32.79 o
   3  13  13          0.27        -33.66        33.66 o
   5  13  13        932.73        971.11        60.01 o
  -6  14  13       1107.56       1189.91        60.48 o
  -4  14  13        192.66         97.19        40.28 o
  -2  14  13       2657.52       2711.61        84.09 o
   0  14  13       1682.80       1694.01        61.00 o
   2  14  13          1.28          6.20        52.65 o
   4  14  13       4025.01       4015.78       109.31 o
  -5  15  13         95.80         43.98        44.37 o
  -3  15  13        275.06        356.56        46.96 o
  -1  15  13       1284.96       1388.58        65.29 o
   1  15  13        389.66        488.64        48.30 o
 -14   0  14         84.26         18.54        45.55 o
 -12   0  14       4734.32       4770.82       156.97 o
 -10   0  14       4371.73       4482.54       128.32 o
  -8   0  14      12181.70      11691.77       248.14 o
  -6   0  14        115.07        140.08        28.96 o
  -4   0  14       9086.18       8799.87       189.28 o
  -2   0  14       2594.94       2477.47        74.57 o
   0   0  14         24.37         32.15        30.97 o
   2   0  14      52597.12      54435.69       816.33 o
   4   0  14       2693.40       2870.70       119.13 o
   6   0  14       1057.83        947.83        53.88 o
   8   0  14       7297.04       6984.11       175.50 o
  10   0  14       1673.12       1631.69        81.42 o
  12   0  14          0.11         70.02        88.47 o
 -15   1  14        527.63        563.20        76.22 o
 -13   1  14       1854.65       1792.13        72.89 o
 -11   1  14         59.66         63.38        24.89 o
  -9   1  14        638.23        640.32        33.17 o
  -7   1  14       4521.81       4530.11        85.70 o
  -5   1  14       6034.00       5650.72        96.81 o
  -3   1  14       5848.35       5997.92        90.42 o
  -1   1  14        205.58        332.58        23.70 o
   1   1  14        840.07        859.73        29.24 o
   3   1  14          0.82          7.54        14.36 o
   5   1  14       4424.46       4227.30        82.81 o
   7   1  14       2527.46       2443.15        62.76 o
   9   1  14       1676.29       1722.39        62.66 o
  11   1  14         38.71         12.05        33.22 o
 -14   2  14       8465.88       8910.49       188.03 o
 -12   2  14       1425.42       1485.89        69.48 o
 -10   2  14         12.16          3.46        21.27 o
  -8   2  14       3667.39       3621.85        75.65 o
  -6   2  14       1142.37       1088.80        42.81 o
  -4   2  14        754.90        750.78        30.91 o
  -2   2  14      16915.69      17221.80       241.61 o
   0   2  14         92.04        168.27        25.93 o
   2   2  14        997.84       1050.95        30.10 o
   4   2  14         80.41        129.41        18.80 o
   6   2  14         36.80         55.53        22.04 o
   8   2  14        614.88        671.62        41.84 o
  10   2  14       2821.43       2699.23        82.56 o
  12   2  14       3093.32       3333.19       103.17 o
 -15   3  14         46.69        -21.93        54.37 o
 -13   3  14       9010.12       8750.25       169.50 o
 -11   3  14       4490.64       4694.93        96.80 o
  -9   3  14        122.48        116.11        24.02 o
  -7   3  14       1518.82       1340.33        42.45 o
  -5   3  14      26914.28      26370.11       342.63 o
  -3   3  14      32352.20      31534.09       344.32 o
  -1   3  14       8414.70       8099.81       105.83 o
   1   3  14        870.31        932.45        27.98 o
   3   3  14       6948.74       6923.82        96.21 o
   5   3  14        842.88        789.94        38.21 o
   7   3  14       1445.11       1594.70        56.39 o
   9   3  14        850.02        912.06        48.08 o
  11   3  14       1084.95       1282.04        60.81 o
 -14   4  14        169.69        127.60        45.37 o
 -12   4  14          0.68         20.19        50.13 o
 -10   4  14       5225.56       5264.56       113.77 o
  -8   4  14         45.14         41.39        23.98 o
  -6   4  14       9948.78       9874.40       167.91 o
  -4   4  14      13671.09      13586.93       192.45 o
  -2   4  14       5883.15       5816.04        89.53 o
   0   4  14       7143.87       6865.70       101.77 o
   2   4  14       4061.34       4216.12        79.81 o
   4   4  14      28648.42      27526.12       396.09 o
   6   4  14         21.58         25.61        29.86 o
   8   4  14         29.49         -1.51        29.45 o
  10   4  14        439.33        451.04        46.79 o
  12   4  14         55.80         71.02        53.92 o
 -13   5  14         93.04         86.81        36.01 o
 -11   5  14       2665.39       2841.31        84.51 o
  -9   5  14       1933.04       1862.08        61.23 o
  -7   5  14       3490.11       3555.27        84.46 o
  -5   5  14      11942.34      10829.65       212.20 o
  -3   5  14       2614.14       2796.02        61.05 o
  -1   5  14      49505.86      47400.02       588.34 o
   1   5  14        914.05        834.10        41.76 o
   3   5  14       2000.16       2081.07        59.58 o
   5   5  14      10255.36       9837.80       195.70 o
   7   5  14       1239.24       1287.02        60.87 o
   9   5  14       4327.03       4233.94       120.34 o
  11   5  14        984.26        877.81        87.30 o
 -14   6  14        320.48        353.11        73.69 o
 -12   6  14         23.46        -20.70        31.61 o
 -10   6  14         35.04          0.03        26.65 o
  -8   6  14       6979.38       6952.52       276.97 o
  -6   6  14        936.81        954.70        41.98 o
  -4   6  14       4363.47       4012.13        88.51 o
  -2   6  14       3301.27       3326.69        78.67 o
   0   6  14       1558.15       1593.63        46.18 o
   2   6  14        160.38        151.28        37.04 o
   4   6  14         40.86         32.06        26.21 o
   6   6  14       2248.57       1994.18        74.03 o
   8   6  14       3212.97       3288.09       102.55 o
  10   6  14          6.63        -24.47        39.73 o
 -13   7  14        105.20        132.99        45.41 o
 -11   7  14       9004.57       9174.70       174.17 o
  -9   7  14        359.81        329.31        36.76 o
  -7   7  14       3008.58       2971.02        79.67 o
  -5   7  14       7302.16       7223.07       162.29 o
  -3   7  14        618.56        569.95        34.39 o
  -1   7  14       1527.12       1585.19        46.62 o
   1   7  14        109.68        202.51        24.27 o
   3   7  14         83.72         83.20        23.84 o
   5   7  14        893.80        842.82        49.98 o
   7   7  14          1.11        -10.83        31.81 o
   9   7  14       4176.79       4444.77       134.06 o
  11   7  14        274.66        135.76       113.21 o
 -12   8  14        926.85        979.13        70.27 o
 -10   8  14         30.13        -19.05        28.76 o
  -8   8  14        117.55         47.92        30.87 o
  -6   8  14        279.54        237.60        40.47 o
  -4   8  14         35.34         29.97        24.56 o
  -2   8  14       1675.00       1513.41        52.91 o
   0   8  14        184.99        255.29        27.28 o
   2   8  14       5233.68       5195.22        98.85 o
   4   8  14         23.96         26.29        27.02 o
   6   8  14        683.80        688.22        52.59 o
   8   8  14         17.08        -35.74        35.74 o
  10   8  14        761.12        826.40        69.91 o
 -11   9  14         57.42         22.07        37.90 o
  -9   9  14        139.34        163.74        38.61 o
  -7   9  14        210.50        211.81        40.69 o
  -5   9  14       3513.98       3553.49        88.66 o
  -3   9  14       6052.70       5904.53       121.38 o
  -1   9  14        316.38        395.17        29.39 o
   1   9  14        911.95        924.32        43.27 o
   3   9  14        220.76        222.57        33.01 o
   5   9  14       3097.59       3137.91        86.05 o
   7   9  14       3120.89       2886.74       113.29 o
   9   9  14        913.73        889.80        67.14 o
 -12  10  14        169.65        170.32        62.42 o
 -10  10  14       2744.85       2977.17       100.42 o
  -8  10  14       1600.96       1552.50        71.22 o
  -6  10  14        420.00        512.71        43.02 o
  -4  10  14         59.81         37.86        24.88 o
  -2  10  14       1720.96       1696.39        59.65 o
   0  10  14         13.46        -10.56        23.12 o
   2  10  14      11783.72      11180.52       196.09 o
   4  10  14        268.97        222.40        36.22 o
   6  10  14         28.30         80.81        38.76 o
   8  10  14         71.74        -39.83        39.83 o
 -11  11  14          1.29          8.01        55.38 o
  -9  11  14       4279.78       4493.45       128.41 o
  -7  11  14        976.89        985.91        59.67 o
  -5  11  14          3.91        -11.49        27.32 o
  -3  11  14       1745.41       1920.14        66.18 o
  -1  11  14       1102.21       1133.13        59.58 o
   1  11  14          6.52        -14.44        25.90 o
   3  11  14       1409.91       1432.75        79.47 o
   5  11  14         24.98         18.96        34.32 o
   7  11  14       2132.90       2199.33        92.30 o
 -10  12  14        709.93        675.80        63.56 o
  -8  12  14      10677.20      11356.39       267.72 o
  -6  12  14       7635.02       7327.32       150.56 o
  -4  12  14       3891.41       3758.86        97.91 o
  -2  12  14        840.47        896.91        49.34 o
   0  12  14        510.29        518.90        39.37 o
   2  12  14      11099.35      11051.69       201.02 o
   4  12  14       1054.78        976.82        89.85 o
   6  12  14       6523.16       6920.39       173.89 o
  -7  13  14          6.10         17.53        42.89 o
  -5  13  14        465.80        627.97        52.50 o
  -3  13  14       1804.03       1743.85        94.17 o
  -1  13  14       3026.36       3078.47        88.77 o
   1  13  14       5308.38       5305.07       111.88 o
   3  13  14         87.05        126.58        38.29 o
   5  13  14         23.08         21.11        56.48 o
  -6  14  14        823.54        964.01        61.70 o
  -4  14  14       2128.71       2043.13        75.45 o
  -2  14  14         94.14        106.82        40.73 o
   0  14  14       1010.32        976.94        55.41 o
   2  14  14        269.38        275.91        42.20 o
   4  14  14       2858.63       2848.12       103.03 o
  -3  15  14        264.91        296.01        54.70 o
  -1  15  14        501.43        505.12        84.24 o
   1  15  14       1277.84       1312.64        89.06 o
 -15   1  15       2100.78       2209.81       193.20 o
 -13   1  15       2017.34       2081.33        65.62 o
 -11   1  15       4212.33       3952.22       112.05 o
  -9   1  15        108.87        163.51        25.34 o
  -7   1  15        457.02        488.50        30.19 o
  -5   1  15        655.55        534.15        27.88 o
  -3   1  15        773.77        676.90        24.27 o
  -1   1  15      43164.41      43431.58       466.19 o
   1   1  15       6820.74       7122.85        98.11 o
   3   1  15      13606.43      13304.08       163.12 o
   5   1  15          1.25         15.96        21.16 o
   7   1  15          7.17         -6.76        23.36 o
   9   1  15       3545.39       3830.69        98.22 o
  11   1  15        907.42        979.59        66.52 o
 -14   2  15        562.60        647.41        47.87 o
 -12   2  15        411.42        493.73        40.40 o
 -10   2  15       2551.08       2670.40        67.97 o
  -8   2  15        349.56        305.08        35.15 o
  -6   2  15        565.21        493.62        28.34 o
  -4   2  15         23.90         53.99        17.33 o
  -2   2  15         62.02         38.37        18.54 o
   0   2  15       8652.64       8581.45       112.81 o
   2   2  15         42.04         42.34        15.86 o
   4   2  15       4082.53       3928.25        78.99 o
   6   2  15        632.80        708.18        40.07 o
   8   2  15         69.50        103.54        30.02 o
  10   2  15          1.83        -33.09        33.09 o
  12   2  15        214.21        336.36        80.28 o
 -13   3  15        255.48        197.65        38.55 o
 -11   3  15       1183.39       1040.83        50.17 o
  -9   3  15         36.09         -5.64        22.74 o
  -7   3  15       6475.07       6679.72       128.34 o
  -5   3  15        564.54        553.84        32.64 o
  -3   3  15        122.78        155.31        21.75 o
  -1   3  15       2152.93       2013.08        56.60 o
   1   3  15       7821.39       7578.29       103.11 o
   3   3  15       1669.00       1681.05        47.07 o
   5   3  15        808.77        902.04        42.20 o
   7   3  15       5058.83       4868.48       108.81 o
   9   3  15         66.71         14.76        30.33 o
  11   3  15         58.19         17.94        36.84 o
 -14   4  15         42.44        101.13        55.79 o
 -12   4  15        925.79        920.76        50.54 o
 -10   4  15       4734.79       4819.15       118.21 o
  -8   4  15        132.99        185.96        28.93 o
  -6   4  15      13060.75      12520.05       204.97 o
  -4   4  15        375.43        402.14        26.78 o
  -2   4  15        194.55        229.25        24.31 o
   0   4  15        633.28        684.88        33.61 o
   2   4  15        593.80        536.84        32.62 o
   4   4  15       4859.93       4697.45       108.08 o
   6   4  15       2906.81       2480.30        81.51 o
   8   4  15       8310.77       7572.81       229.00 o
  10   4  15         41.63         77.80        62.03 o
 -13   5  15         55.68        -18.23        35.97 o
 -11   5  15       3038.31       3048.34        85.83 o
  -9   5  15         15.65        -23.58        23.58 o
  -7   5  15          2.02         -3.86        22.07 o
  -5   5  15       2853.69       2598.90        68.83 o
  -3   5  15        743.07        702.79        37.61 o
  -1   5  15      24232.38      22889.87       349.27 o
   1   5  15        270.18        307.55        27.43 o
   3   5  15       2969.24       2992.18        83.41 o
   5   5  15        126.44        103.62        33.14 o
   7   5  15          1.10         32.60        30.61 o
   9   5  15         58.76         38.52        47.10 o
  11   5  15       2049.43       1997.14       146.80 o
 -14   6  15         56.84         -2.66        63.25 o
 -12   6  15          2.06         -4.89        30.25 o
 -10   6  15          2.01        -27.15        27.83 o
  -8   6  15       1844.03       1766.93        60.23 o
  -6   6  15       1577.06       1443.58        51.88 o
  -4   6  15       4370.97       4371.14        95.21 o
  -2   6  15          1.87         23.26        20.11 o
   0   6  15       5610.12       5367.92        97.66 o
   2   6  15         52.57        100.62        30.37 o
   4   6  15       6285.59       6351.95       170.56 o
   6   6  15       8060.11       8138.93       177.30 o
   8   6  15        568.87        695.56        55.18 o
  10   6  15       4665.03       4790.85       190.32 o
 -13   7  15         91.30         90.85        40.76 o
 -11   7  15        228.47        209.85        48.26 o
  -9   7  15        673.19        671.67        54.49 o
  -7   7  15        195.44        103.20        32.47 o
  -5   7  15       5992.54       5925.54       119.75 o
  -3   7  15          0.28         -1.44        21.06 o
  -1   7  15       1794.81       1929.29        52.84 o
   1   7  15        405.34        425.96        31.28 o
   3   7  15         11.58         -1.38        24.05 o
   5   7  15       5205.09       5089.96       128.74 o
   7   7  15       1304.10       1295.54        69.55 o
   9   7  15       1508.47       1291.47        69.91 o
 -12   8  15       1285.14       1360.09        63.25 o
 -10   8  15       1605.28       1639.29        73.18 o
  -8   8  15       2752.43       2731.81       103.50 o
  -6   8  15         19.38         24.62        30.97 o
  -4   8  15         15.66        -26.86        26.86 o
  -2   8  15       1570.04       1324.68        51.10 o
   0   8  15       4368.59       4481.12        90.08 o
   2   8  15       4583.73       4878.74        96.26 o
   4   8  15       1312.15       1207.19        51.28 o
   6   8  15         64.14         70.16        36.77 o
   8   8  15        190.66        126.22        45.07 o
 -11   9  15         60.67         53.11        38.77 o
  -9   9  15         39.67         -3.76        35.39 o
  -7   9  15         11.40        -35.23        35.23 o
  -5   9  15        626.72        626.99        40.65 o
  -3   9  15        185.43        238.85        35.37 o
  -1   9  15       1837.46       1850.63        73.66 o
   1   9  15         92.94        130.18        27.34 o
   3   9  15       3826.22       3549.98       100.32 o
   5   9  15        383.86        322.55        47.53 o
   7   9  15        474.16        452.78        54.21 o
   9   9  15         12.51         65.14        55.39 o
 -10  10  15       2681.14       2671.65        96.16 o
  -8  10  15       4627.30       4473.43       124.73 o
  -6  10  15       4171.99       4138.69       101.66 o
  -4  10  15        548.79        409.92        40.81 o
  -2  10  15       1672.37       1838.56        63.47 o
   0  10  15        602.83        668.46        41.00 o
   2  10  15        685.95        804.56        48.18 o
   4  10  15       5224.69       5368.43       121.39 o
   6  10  15        496.19        624.12        61.31 o
   8  10  15       6353.86       6237.20       163.60 o
  -9  11  15        478.02        596.44        61.27 o
  -7  11  15         85.06         -5.97        36.23 o
  -5  11  15        370.37        381.73        42.06 o
  -3  11  15       6501.75       6648.04       126.49 o
  -1  11  15        296.32        298.71        37.24 o
   1  11  15       9386.08       9655.61       150.30 o
   3  11  15         28.16        -25.51        31.33 o
   5  11  15        205.33        162.08        38.79 o
   7  11  15        611.23        686.46        67.55 o
  -8  12  15        271.12        303.44        51.92 o
  -6  12  15        149.83        214.25        40.88 o
  -4  12  15        496.22        532.15        47.64 o
  -2  12  15       7877.13       7855.73       158.26 o
   0  12  15       2030.03       1966.46        70.01 o
   2  12  15       1335.15       1321.66        60.91 o
   4  12  15        467.76        595.74        53.49 o
   6  12  15         11.44        -10.78        66.50 o
  -7  13  15       1956.99       2091.88       105.64 o
  -5  13  15          8.07         -8.89        35.34 o
  -3  13  15       2300.91       2364.65        79.35 o
  -1  13  15        452.91        468.06        47.76 o
   1  13  15         66.27         18.52        35.79 o
   3  13  15         91.24        122.68        47.16 o
   5  13  15        124.72        108.77        55.69 o
  -6  14  15        180.94         96.74        54.17 o
  -4  14  15        615.50        714.86        86.49 o
  -2  14  15        192.85        243.88        44.89 o
   0  14  15         47.68          5.87        39.41 o
   2  14  15        228.79        136.19        43.81 o
 -14   0  16       5996.97       6178.96       178.20 o
 -12   0  16      11556.90      11611.29       266.89 o
 -10   0  16       1748.57       1602.01        94.34 o
  -8   0  16      16510.75      16416.88       332.93 o
  -6   0  16        381.48        317.78        39.76 o
  -4   0  16      95009.54      88678.05      1857.37 o
  -2   0  16      34682.53      34175.74       529.95 o
   0   0  16      12487.48      12305.56       216.21 o
   2   0  16      31275.99      30650.60       554.74 o
   4   0  16       5946.63       5835.25       148.81 o
   6   0  16       6524.98       6770.24       204.65 o
   8   0  16       7820.15       7562.12       191.76 o
  10   0  16       6229.89       6325.94       223.72 o
 -13   1  16       2501.59       2512.57        73.71 o
 -11   1  16        382.04        388.91        37.53 o
  -9   1  16       1031.87       1083.08        42.78 o
  -7   1  16         98.68         69.35        25.10 o
  -5   1  16       1209.18       1129.57        39.23 o
  -3   1  16        150.13        143.46        19.61 o
  -1   1  16       8583.87       8892.16       146.15 o
   1   1  16       3238.31       3341.96        59.07 o
   3   1  16        683.67        737.04        30.76 o
   5   1  16        762.16        751.91        50.31 o
   7   1  16       4570.62       4827.44       129.39 o
   9   1  16       1922.40       1694.91        64.52 o
  11   1  16        150.57         21.15        46.19 o
 -14   2  16       1792.34       1885.64        81.43 o
 -12   2  16       4654.75       4644.14       111.91 o
 -10   2  16       5182.95       5207.39       103.41 o
  -8   2  16        278.62        355.75        36.50 o
  -6   2  16        565.53        549.17        30.28 o
  -4   2  16         15.63         -3.11        16.94 o
  -2   2  16        449.34        429.68        22.80 o
   0   2  16        279.28        378.75        23.43 o
   2   2  16         34.82         52.35        16.99 o
   4   2  16         84.12         87.63        26.16 o
   6   2  16       6334.06       6457.35       129.79 o
   8   2  16        534.91        562.29        47.25 o
  10   2  16        297.42        317.36        42.58 o
 -13   3  16         73.49         55.72        36.51 o
 -11   3  16      11199.68      10773.74       195.29 o
  -9   3  16       2125.67       1981.85        64.16 o
  -7   3  16       1652.59       1686.41        56.44 o
  -5   3  16        911.30       1026.07        42.01 o
  -3   3  16       5109.70       4831.98        89.33 o
  -1   3  16       5028.64       4827.55        81.11 o
   1   3  16       2075.26       2150.05        49.67 o
   3   3  16      16857.17      15769.70       262.75 o
   5   3  16      10453.96      10794.58       186.62 o
   7   3  16         30.86         35.28        29.41 o
   9   3  16       2114.38       1977.13        70.84 o
  11   3  16        527.90        716.05        88.69 o
 -14   4  16        724.63        617.62        60.32 o
 -12   4  16        670.39        763.41        51.03 o
 -10   4  16       3752.83       3930.41        97.82 o
  -8   4  16       1745.24       1850.26        61.30 o
  -6   4  16       3817.98       3647.57        87.13 o
  -4   4  16         16.61          6.63        19.20 o
  -2   4  16      13452.68      13167.17       190.69 o
   0   4  16       5978.71       5988.32       104.50 o
   2   4  16      25135.31      24244.78       350.91 o
   4   4  16        373.60        430.32        42.62 o
   6   4  16         16.07          8.76        30.64 o
   8   4  16       4781.24       5101.10       134.39 o
  10   4  16        230.13        214.09        48.51 o
 -13   5  16         45.30         16.63        41.32 o
 -11   5  16         37.00         62.13        37.50 o
  -9   5  16        819.13        778.02        43.93 o
  -7   5  16       5684.13       5595.44       117.10 o
  -5   5  16       7883.48       7571.02       141.04 o
  -3   5  16       2547.78       2605.48        85.06 o
  -1   5  16       2354.23       2358.19        58.51 o
   1   5  16       5352.47       5236.86        96.74 o
   3   5  16       9738.81       9438.28       166.53 o
   5   5  16       5026.45       4984.35       125.87 o
   7   5  16        454.42        535.83        52.15 o
   9   5  16        714.48        831.95        60.77 o
 -12   6  16        688.68        802.45        54.07 o
 -10   6  16       1057.82        856.55        48.25 o
  -8   6  16        276.14        314.93        36.16 o
  -6   6  16       4472.40       4600.99       117.36 o
  -4   6  16          2.43         52.75        37.71 o
  -2   6  16        393.07        440.14        34.74 o
   0   6  16        133.32        213.72        39.79 o
   2   6  16       1358.20       1341.88        45.95 o
   4   6  16       2721.80       2671.87        94.65 o
   6   6  16        238.03        287.99        43.51 o
   8   6  16       7408.96       7339.54       231.03 o
  10   6  16        981.46        989.27       111.71 o
 -13   7  16        324.83        416.64        65.92 o
 -11   7  16        340.21        405.18        48.57 o
  -9   7  16       3241.36       3350.64       101.40 o
  -7   7  16       3956.19       3971.55       145.98 o
  -5   7  16       2609.76       2595.83        83.95 o
  -3   7  16       3826.01       3666.78        88.73 o
  -1   7  16         46.85         37.67        25.26 o
   1   7  16       2856.41       2868.68        68.75 o
   3   7  16       1919.41       2195.84        68.08 o
   5   7  16         72.87         84.17        33.42 o
   7   7  16       4912.42       5349.65       141.24 o
   9   7  16       6369.38       6535.20       166.68 o
 -12   8  16        480.24        413.49        57.81 o
 -10   8  16       4943.90       4842.03       133.06 o
  -8   8  16        929.75        842.07        54.00 o
  -6   8  16         28.41        -17.34        34.08 o
  -4   8  16        900.15        961.90        45.43 o
  -2   8  16          0.34        -11.57        24.42 o
   0   8  16       4110.98       3744.86        81.83 o
   2   8  16         17.16         -1.89        25.34 o
   4   8  16       3176.73       2827.96        80.75 o
   6   8  16         61.31         96.42        38.05 o
   8   8  16       1079.74       1127.03        81.23 o
 -11   9  16          2.43        -41.44        41.44 o
  -9   9  16       6017.77       6322.09       183.55 o
  -7   9  16       6285.01       6035.03       148.58 o
  -5   9  16       6064.73       5853.89       125.12 o
  -3   9  16      10199.05       9787.01       177.78 o
  -1   9  16       1695.17       1459.74        64.50 o
   1   9  16       4747.08       4817.68        98.94 o
   3   9  16        520.00        493.60        43.85 o
   5   9  16        661.32        741.85        59.94 o
   7   9  16       1101.70       1119.04        68.72 o
 -10  10  16         18.47         42.52        44.58 o
  -8  10  16       2513.42       2514.51       104.73 o
  -6  10  16         46.21         24.09        40.68 o
  -4  10  16        429.72        527.41        44.70 o
  -2  10  16          1.47        -27.52        27.52 o
   0  10  16         73.39         88.33        32.33 o
   2  10  16       1732.15       1691.76        63.32 o
   4  10  16       7215.85       6959.73       146.32 o
   6  10  16         43.35         59.56        44.11 o
  -9  11  16        226.31        207.55        51.12 o
  -7  11  16         25.37          4.74        40.98 o
  -5  11  16       4694.40       4778.43       114.77 o
  -3  11  16       1529.93       1507.83        61.39 o
  -1  11  16        662.26        677.94        48.54 o
   1  11  16       1581.52       1527.44        68.47 o
   3  11  16        404.75        389.46        44.42 o
   5  11  16       1622.42       1738.80        82.99 o
  -8  12  16        812.10        892.27        66.09 o
  -6  12  16       4350.62       4354.39       126.92 o
  -4  12  16       3402.91       3754.39       101.62 o
  -2  12  16        647.22        611.91        51.90 o
   0  12  16        529.79        675.30        52.05 o
   2  12  16        186.11        145.13        38.90 o
   4  12  16        447.84        498.18        51.21 o
  -7  13  16        345.13        490.92       117.63 o
  -5  13  16       1861.07       2007.06        76.90 o
  -3  13  16       1055.50       1032.75        51.56 o
  -1  13  16        636.83        805.47        57.05 o
   1  13  16       1626.40       1596.80       110.48 o
   3  13  16        556.90        811.35        60.30 o
  -4  14  16       1297.13       1359.08        74.96 o
  -2  14  16       2222.50       2287.05        91.68 o
   0  14  16         30.66         20.67        64.33 o
 -13   1  17       7921.27       8371.38       152.79 o
 -11   1  17       3975.03       3989.10        90.86 o
  -9   1  17          1.79        -28.19        28.19 o
  -7   1  17         38.87          3.03        20.51 o
  -5   1  17         13.35        -18.20        18.20 o
  -3   1  17      11389.07      10981.21       164.52 o
  -1   1  17       6314.90       6095.87        89.76 o
   1   1  17       4184.66       4116.07        69.00 o
   3   1  17       2497.66       2519.10        61.49 o
   5   1  17        215.71        291.23        30.73 o
   7   1  17        912.15        912.10        49.15 o
   9   1  17        311.13        304.28        42.95 o
  11   1  17       2895.32       3058.88       153.07 o
 -14   2  17       1695.51       1793.91        81.58 o
 -12   2  17       3037.12       3014.68        88.80 o
 -10   2  17         17.09         47.69        32.66 o
  -8   2  17       5570.79       5440.58       116.09 o
  -6   2  17       1937.54       1972.94        78.71 o
  -4   2  17       7948.58       8066.12       145.47 o
  -2   2  17          2.63          0.38        19.71 o
   0   2  17       4622.59       4317.93        70.97 o
   2   2  17      20379.79      20003.65       234.87 o
   4   2  17       1133.88       1003.40        45.49 o
   6   2  17         93.19         52.50        30.55 o
   8   2  17       3036.26       3014.30        89.39 o
  10   2  17        423.88        395.89        49.79 o
 -13   3  17         67.87         78.74        34.84 o
 -11   3  17       3272.56       3405.91       111.67 o
  -9   3  17       2145.95       1858.00        64.07 o
  -7   3  17          0.67          5.77        24.15 o
  -5   3  17        167.33        295.92        46.20 o
  -3   3  17       2386.34       2164.35        55.82 o
  -1   3  17      10925.95      10714.69       155.54 o
   1   3  17        382.78        465.18        31.07 o
   3   3  17        398.64        536.28        37.60 o
   5   3  17       4279.34       4464.16       116.30 o
   7   3  17        156.47        179.93        39.63 o
   9   3  17        329.01        363.92        53.18 o
 -12   4  17         58.00         14.57        30.92 o
 -10   4  17         71.32         48.16        31.73 o
  -8   4  17       9681.37       9422.67       172.48 o
  -6   4  17         55.49         41.56        24.41 o
  -4   4  17       1812.84       1743.59        56.87 o
  -2   4  17       2520.24       2671.72        70.81 o
   0   4  17        187.37        148.52        24.93 o
   2   4  17        980.32        821.08        41.34 o
   4   4  17       4879.85       4712.44       119.71 o
   6   4  17       3774.26       3666.14       107.51 o
   8   4  17         74.99         48.85        38.63 o
  10   4  17        651.47        711.16        64.64 o
 -13   5  17       5072.95       5466.80       131.11 o
 -11   5  17         40.60         49.98        33.30 o
  -9   5  17          2.58        -26.57        26.57 o
  -7   5  17       2625.77       2529.73        76.17 o
  -5   5  17        791.81        747.97        46.91 o
  -3   5  17       4242.73       4270.53        95.70 o
  -1   5  17        757.23        706.63        38.60 o
   1   5  17        426.93        371.13        37.09 o
   3   5  17       4305.19       4378.03       150.87 o
   5   5  17        473.46        583.90        52.45 o
   7   5  17        809.17        897.99        58.86 o
   9   5  17        933.14        898.58        74.96 o
 -12   6  17        450.97        651.18        74.91 o
 -10   6  17         28.98          0.47        31.16 o
  -8   6  17        941.56        872.33        55.79 o
  -6   6  17       9761.77       9142.92       190.95 o
  -4   6  17       3202.35       3131.04        93.07 o
  -2   6  17      10789.04      10898.89       187.53 o
   0   6  17        503.70        542.70        34.94 o
   2   6  17          0.47        -23.13        27.13 o
   4   6  17        344.22        372.24        46.60 o
   6   6  17       2253.93       2169.76       117.20 o
   8   6  17       6314.98       6194.09       159.03 o
 -11   7  17        176.67        197.36        41.20 o
  -9   7  17       1928.26       1987.71        80.23 o
  -7   7  17       6772.96       6540.31       154.81 o
  -5   7  17       5882.95       5671.22       137.91 o
  -3   7  17       1749.14       1862.23        82.85 o
  -1   7  17       5895.63       5542.49       117.10 o
   1   7  17        631.42        582.24        36.49 o
   3   7  17        426.32        506.76        41.33 o
   5   7  17        419.72        430.24        50.49 o
   7   7  17       3069.19       3180.83       112.49 o
   9   7  17       1268.92       1271.08       101.88 o
 -12   8  17        209.42        254.13        74.26 o
 -10   8  17         20.19         15.06        49.06 o
  -8   8  17       1984.51       2039.42        81.13 o
  -6   8  17        438.13        545.90        63.35 o
  -4   8  17        134.07        158.72        31.22 o
  -2   8  17       3204.16       3371.94        87.24 o
   0   8  17       3001.95       3111.49        83.42 o
   2   8  17       9585.98       9038.74       223.01 o
   4   8  17          2.63          7.22        34.42 o
   6   8  17       4865.20       4630.84       131.73 o
   8   8  17       1010.77       1228.62        75.04 o
 -11   9  17        189.57        220.22        63.93 o
  -9   9  17       1621.08       1511.27        73.25 o
  -7   9  17          1.16         26.96        40.94 o
  -5   9  17         79.40         94.84        37.57 o
  -3   9  17       1154.48       1202.54        53.59 o
  -1   9  17        671.79        685.79        43.88 o
   1   9  17       5285.46       5202.06       105.45 o
   3   9  17       2051.51       1915.90        67.82 o
   5   9  17       1362.57       1261.37        68.89 o
   7   9  17        130.19        133.41        47.67 o
 -10  10  17       1321.60       1351.81        85.13 o
  -8  10  17        934.90       1103.69        64.59 o
  -6  10  17         34.95          8.26        35.94 o
  -4  10  17       2971.56       3041.34        87.75 o
  -2  10  17       1500.25       1458.79        65.31 o
   0  10  17        175.16        120.50        34.10 o
   2  10  17        600.97        657.92        50.66 o
   4  10  17         11.01         30.31        40.19 o
   6  10  17        778.19        734.61        68.18 o
  -9  11  17       2577.47       3068.39       152.05 o
  -7  11  17        197.30        191.49        47.10 o
  -5  11  17         95.40        100.72        41.50 o
  -3  11  17         50.94         29.79        33.70 o
  -1  11  17       4008.44       3809.39       100.92 o
   1  11  17       1167.20       1022.45        62.57 o
   3  11  17       3141.06       3180.56        93.58 o
   5  11  17        279.88        262.33        55.46 o
  -6  12  17        692.29        790.93        68.71 o
  -4  12  17        608.22        804.00        55.66 o
  -2  12  17         83.81        108.10        37.97 o
   0  12  17       1018.00       1164.40        92.28 o
   2  12  17        209.72        146.30        41.64 o
   4  12  17       2575.89       2784.40       116.88 o
  -5  13  17       3168.31       3278.21       110.51 o
  -3  13  17        148.65         60.79        39.98 o
  -1  13  17        116.31        107.04        48.47 o
   1  13  17        328.13        428.27        56.84 o
 -14   0  18       2596.79       2721.53       143.87 o
 -12   0  18       1475.05       1544.63        82.64 o
 -10   0  18       5521.20       5889.49       164.19 o
  -8   0  18      33469.55      32419.70       815.18 o
  -6   0  18          1.73        -14.49        30.35 o
  -4   0  18      14629.34      13924.59       287.14 o
  -2   0  18      19050.74      18213.15       356.06 o
   0   0  18      17071.06      16167.89       276.69 o
   2   0  18      18767.10      18551.14       313.80 o
   4   0  18          1.32        -32.82        33.05 o
   6   0  18      20172.35      20173.61       406.21 o
   8   0  18        958.93        933.48        86.18 o
  10   0  18         72.73         68.51        66.84 o
 -13   1  18          1.60        -40.48        40.48 o
 -11   1  18       3635.70       3758.57        98.61 o
  -9   1  18      10754.83      10632.37       190.86 o
  -7   1  18        246.46        365.40        34.85 o
  -5   1  18       1066.28       1081.49        40.42 o
  -3   1  18        566.27        660.19        33.08 o
  -1   1  18         13.35         34.92        19.82 o
   1   1  18       1031.20       1029.59        33.43 o
   3   1  18       2769.40       2671.49        65.77 o
   5   1  18       4574.90       4819.91       110.43 o
   7   1  18       1090.48       1103.97        74.49 o
   9   1  18       1005.49        968.63        61.21 o
 -12   2  18        459.50        511.40        49.40 o
 -10   2  18         46.18         42.55        29.29 o
  -8   2  18       4995.50       4845.69       109.23 o
  -6   2  18        271.97        277.16        31.92 o
  -4   2  18      10004.14       9646.39       168.56 o
  -2   2  18        441.64        469.18        31.48 o
   0   2  18         50.28         20.30        19.42 o
   2   2  18      14028.16      14462.48       230.67 o
   4   2  18       1264.22       1265.62        67.37 o
   6   2  18        213.00        253.63        46.90 o
   8   2  18       3040.43       3213.93       104.47 o
  10   2  18       1199.53       1190.34       150.19 o
 -13   3  18        907.81       1009.37        61.34 o
 -11   3  18        882.01        890.11        52.60 o
  -9   3  18         16.91         49.46        33.14 o
  -7   3  18        281.00        327.92        36.53 o
  -5   3  18       1688.36       1640.92        56.80 o
  -3   3  18        388.92        485.82        37.88 o
  -1   3  18      16598.45      16257.09       253.71 o
   1   3  18        595.80        584.86        33.19 o
   3   3  18       1894.63       2128.22        74.38 o
   5   3  18        293.32        375.40        46.25 o
   7   3  18        462.17        542.95        54.21 o
   9   3  18       2168.38       2143.92        88.24 o
 -12   4  18         36.61          6.12        37.63 o
 -10   4  18          2.68          0.86        29.45 o
  -8   4  18        926.28        949.19        47.07 o
  -6   4  18       7296.00       7213.01       153.35 o
  -4   4  18       7651.54       7317.57       167.68 o
  -2   4  18       6384.84       6259.74       123.84 o
   0   4  18        449.08        529.97        33.72 o
   2   4  18        650.59        695.06        40.91 o
   4   4  18        661.63        722.62        48.60 o
   6   4  18       2165.09       2086.38        81.13 o
   8   4  18        665.70        748.77        60.64 o
 -13   5  18        233.68        243.18        63.05 o
 -11   5  18       9626.07       9886.57       186.92 o
  -9   5  18        925.04        905.73        50.47 o
  -7   5  18      12322.49      11899.10       206.64 o
  -5   5  18       9571.06       9160.83       190.17 o
  -3   5  18          5.25         19.99        28.64 o
  -1   5  18         84.42         38.13        24.45 o
   1   5  18       9513.07       9129.84       148.82 o
   3   5  18       1735.42       1557.26        58.19 o
   5   5  18       6427.32       6473.99       154.90 o
   7   5  18        716.63        710.85        59.75 o
   9   5  18        575.28        647.93        66.23 o
 -12   6  18          0.98         -8.43        39.07 o
 -10   6  18          8.79        -14.27        34.14 o
  -8   6  18       6389.35       5938.17       147.38 o
  -6   6  18        146.33        141.87        36.40 o
  -4   6  18        158.34        126.19        33.88 o
  -2   6  18         42.50         78.39        27.25 o
   0   6  18       1027.71        980.62        46.07 o
   2   6  18        776.11        909.92        46.23 o
   4   6  18        385.36        612.14        53.81 o
   6   6  18       3405.95       3734.96       113.54 o
   8   6  18       3702.86       3422.60       170.91 o
 -11   7  18        759.51        979.18        67.66 o
  -9   7  18       1731.10       1595.72        74.15 o
  -7   7  18       4248.89       4167.31       119.15 o
  -5   7  18      14334.47      14002.45       266.42 o
  -3   7  18       2204.59       2075.14        66.49 o
  -1   7  18       1640.21       1816.83        62.06 o
   1   7  18        907.39        856.97        41.80 o
   3   7  18        271.23        345.37        40.40 o
   5   7  18      27587.13      28718.72       488.90 o
   7   7  18        769.04        717.55        66.56 o
 -10   8  18        226.42        136.10        59.78 o
  -8   8  18        110.36         84.41        38.50 o
  -6   8  18          1.93          7.18        34.80 o
  -4   8  18          5.15         -7.21        33.34 o
  -2   8  18         10.06        -20.13        29.29 o
   0   8  18        120.64         79.68        31.64 o
   2   8  18       5211.61       5088.75       116.12 o
   4   8  18       1528.31       1648.60        74.42 o
   6   8  18         56.80         34.61        47.04 o
  -9   9  18       3539.41       3666.30       116.94 o
  -7   9  18       6627.04       6579.43       162.78 o
  -5   9  18       7525.96       7606.71       175.86 o
  -3   9  18       8377.60       8287.43       162.72 o
  -1   9  18       1879.89       1775.97        64.90 o
   1   9  18        927.23        804.85        54.30 o
   3   9  18       1589.38       1521.77        63.52 o
   5   9  18         50.36         32.06        42.23 o
   7   9  18       1320.21       1322.04       156.40 o
  -8  10  18          1.13         36.03        45.66 o
  -6  10  18       1103.52       1248.15       102.32 o
  -4  10  18       1518.24       1369.33        61.04 o
  -2  10  18       9981.01       9826.67       185.62 o
   0  10  18       4403.27       4216.05       107.26 o
   2  10  18         61.89          8.35        50.51 o
   4  10  18         54.52         13.16        40.83 o
   6  10  18        196.24        284.86       109.51 o
  -7  11  18       3683.74       4126.25       126.94 o
  -5  11  18       3636.58       3749.99       117.38 o
  -3  11  18       1820.99       1977.17        73.83 o
  -1  11  18       1917.96       1780.42        69.80 o
   1  11  18        307.65        410.20        53.59 o
   3  11  18       1250.71       1499.11        66.77 o
  -6  12  18         17.53          3.98        92.11 o
  -4  12  18       2166.05       2166.81        79.46 o
  -2  12  18        691.46        802.27        56.41 o
   0  12  18        127.24         75.61        40.52 o
   2  12  18       2163.81       2346.08       108.78 o
  -3  13  18       3256.63       3025.09       188.78 o
  -1  13  18        171.48         60.75        73.13 o
 -13   1  19        842.03        994.83        60.17 o
 -11   1  19         11.93        -32.40        32.40 o
  -9   1  19        144.92        158.34        34.76 o
  -7   1  19       1286.75       1296.28        59.66 o
  -5   1  19        210.95        234.74        32.63 o
  -3   1  19       3747.09       3592.93        85.40 o
  -1   1  19        556.25        593.31        32.68 o
   1   1  19       7615.49       7782.29       111.58 o
   3   1  19         87.89         77.98        29.54 o
   5   1  19       1129.75       1208.35        54.07 o
   7   1  19        370.60        466.11        75.22 o
   9   1  19        100.68         63.67        47.50 o
 -12   2  19         59.89         50.00        43.03 o
 -10   2  19      10655.91      10538.85       212.59 o
  -8   2  19         24.02         53.64        28.09 o
  -6   2  19        488.13        523.95        46.03 o
  -4   2  19       3002.20       3093.21        80.05 o
  -2   2  19         32.38         -1.50        23.60 o
   0   2  19       5128.48       5340.36        92.28 o
   2   2  19         80.65        163.83        30.17 o
   4   2  19         89.19         68.11        33.30 o
   6   2  19       3426.76       3405.16       104.14 o
   8   2  19        105.95         63.02        46.16 o
 -13   3  19         34.08         13.52        52.21 o
 -11   3  19        372.66        346.94        45.52 o
  -9   3  19        251.58        227.14        41.86 o
  -7   3  19       3198.45       3199.94       104.91 o
  -5   3  19        651.45        651.40        74.21 o
  -3   3  19       3075.34       2819.53        75.39 o
  -1   3  19       1325.84       1400.07        60.36 o
   1   3  19        437.03        456.10        34.66 o
   3   3  19        110.37        102.29        34.15 o
   5   3  19         10.38        -19.35        39.63 o
   7   3  19         95.52        -12.81        39.24 o
   9   3  19         85.99         71.76        51.74 o
 -12   4  19        413.32        421.31        50.62 o
 -10   4  19       1274.48       1193.21        67.20 o
  -8   4  19        391.22        300.69        41.97 o
  -6   4  19        123.95         62.32        28.87 o
  -4   4  19         19.76          9.53        27.76 o
  -2   4  19       2246.54       2096.31        77.59 o
   0   4  19        889.14       1002.66        46.03 o
   2   4  19       2168.76       2154.87        67.18 o
   4   4  19        179.26        158.74        40.16 o
   6   4  19       1203.08       1152.44        89.46 o
   8   4  19        464.70        493.71        60.24 o
 -11   5  19        107.59        164.60        55.42 o
  -9   5  19        236.00        220.91        39.97 o
  -7   5  19       2157.68       2135.94        80.70 o
  -5   5  19        572.03        620.51        50.36 o
  -3   5  19       1607.28       1640.04        89.15 o
  -1   5  19        471.10        638.13        41.08 o
   1   5  19        978.44       1168.59        46.06 o
   3   5  19       5079.26       5243.70       132.42 o
   5   5  19       2652.80       2524.40        90.68 o
   7   5  19       2591.62       2696.47       100.92 o
 -12   6  19       5262.55       5569.45       174.58 o
 -10   6  19        161.06        205.25        45.36 o
  -8   6  19       4046.95       3937.11       116.28 o
  -6   6  19       1922.75       1798.52        74.68 o
  -4   6  19        357.48        368.55        48.23 o
  -2   6  19       1589.33       1578.61        59.33 o
   0   6  19        698.99        739.13        43.17 o
   2   6  19      17236.84      17171.53       416.01 o
   4   6  19        330.34        339.27        48.40 o
   6   6  19        167.51        202.53        47.05 o
   8   6  19          6.93         34.41        93.16 o
 -11   7  19         48.03         -1.19        48.86 o
  -9   7  19        425.34        383.97        50.20 o
  -7   7  19        795.74        784.12        54.10 o
  -5   7  19       9875.91       9573.39       203.50 o
  -3   7  19       4435.45       4374.20       251.82 o
  -1   7  19        239.66        195.04        34.66 o
   1   7  19       2002.31       1873.89        73.97 o
   3   7  19         33.69          7.74        36.90 o
   5   7  19        240.39        227.04        51.29 o
   7   7  19        264.88        268.02        63.62 o
 -10   8  19        385.88        517.24        60.39 o
  -8   8  19        399.17        317.37        49.97 o
  -6   8  19        481.36        624.27        57.09 o
  -4   8  19       1285.50       1228.74        62.45 o
  -2   8  19        913.82        930.04        58.23 o
   0   8  19          0.06        -27.69        29.07 o
   2   8  19        196.58        169.01        37.04 o
   4   8  19       3320.50       3523.82       124.35 o
   6   8  19       2795.73       2735.35       102.98 o
  -9   9  19        106.02        162.21        48.30 o
  -7   9  19       3115.70       3171.01       107.21 o
  -5   9  19       6380.27       6063.44       158.35 o
  -3   9  19        473.75        504.22        49.42 o
  -1   9  19          3.63         -1.62        32.27 o
   1   9  19         33.49         78.92        40.52 o
   3   9  19       1612.03       1724.56        68.97 o
   5   9  19        185.15         97.81        49.79 o
  -8  10  19        242.27        447.17        82.64 o
  -6  10  19         61.67        110.19        45.89 o
  -4  10  19        261.21        273.97        47.51 o
  -2  10  19        833.20        852.92        52.46 o
   0  10  19       2994.54       3133.62        94.71 o
   2  10  19        631.39        748.98        65.64 o
   4  10  19        826.94        896.34        68.28 o
  -5  11  19       2178.89       2187.88       125.18 o
  -3  11  19        471.61        583.16        54.35 o
  -1  11  19         22.35        -35.86        35.86 o
   1  11  19        494.37        458.55        56.96 o
   3  11  19         86.93        105.57        71.94 o
  -4  12  19          1.25         90.31        89.83 o
  -2  12  19          2.86         21.04        41.49 o
   0  12  19         58.49         32.90       175.67 o
 -12   0  20         34.89         72.68        66.42 o
 -10   0  20       1198.60       1206.63        94.89 o
  -8   0  20       7178.91       6688.14       222.97 o
  -6   0  20       8509.50       8956.64       211.74 o
  -4   0  20        158.49         55.81        34.42 o
  -2   0  20       2181.13       2177.26        82.49 o
   0   0  20       4436.26       4279.19       106.09 o
   2   0  20          7.50        -34.10        34.10 o
   4   0  20        341.56        333.18        61.80 o
   6   0  20       6733.69       7147.14       234.94 o
   8   0  20       2779.89       2965.46       145.77 o
 -11   1  20         22.72        -31.76        34.05 o
  -9   1  20          0.18         -2.09        29.92 o
  -7   1  20        653.69        714.88        43.54 o
  -5   1  20        255.06        303.85        35.58 o
  -3   1  20         30.29         47.08        25.20 o
  -1   1  20      13377.96      13511.46       220.31 o
   1   1  20       6354.33       6320.16       105.08 o
   3   1  20       1970.76       2120.67        76.11 o
   5   1  20         15.05         37.29        37.08 o
   7   1  20          2.48         11.88        47.05 o
 -12   2  20        833.53        881.56        59.30 o
 -10   2  20        255.20        179.49        39.38 o
  -8   2  20       4437.19       4398.58       107.14 o
  -6   2  20         41.38         43.94        27.72 o
  -4   2  20        249.66        269.22        34.56 o
  -2   2  20       3642.16       3517.80        86.39 o
   0   2  20          5.53          5.55        25.95 o
   2   2  20        913.80        916.02        52.25 o
   4   2  20       5579.85       5604.54       137.35 o
   6   2  20        808.95        849.05        82.85 o
   8   2  20         65.71        106.05        52.45 o
 -11   3  20         84.93         78.83        41.06 o
  -9   3  20        324.65        301.98        42.36 o
  -7   3  20       1315.07       1255.13        60.49 o
  -5   3  20      11111.31      10589.15       240.69 o
  -3   3  20        189.68        231.05        37.57 o
  -1   3  20        271.92        351.10        37.00 o
   1   3  20       6059.73       6303.23       127.25 o
   3   3  20       1949.71       1984.06        75.72 o
   5   3  20       1036.01       1216.40        63.13 o
   7   3  20        735.34        841.99        65.36 o
 -12   4  20       2370.07       2728.30       111.45 o
 -10   4  20        135.56        106.70        38.79 o
  -8   4  20          7.89         13.21        30.89 o
  -6   4  20       6571.28       6087.02       158.45 o
  -4   4  20       2550.55       2508.74        83.85 o
  -2   4  20         24.33         43.00        32.22 o
   0   4  20        127.49         94.37        30.85 o
   2   4  20        805.20        921.39        47.62 o
   4   4  20       1837.55       2020.49        80.41 o
   6   4  20        153.49        149.94        44.79 o
   8   4  20       2120.77       2393.10       112.74 o
 -11   5  20         46.96         11.65        39.84 o
  -9   5  20      14189.73      14305.10       520.32 o
  -7   5  20          9.51        -11.33        34.23 o
  -5   5  20       5734.34       5243.75       133.93 o
  -3   5  20          3.96         38.24        37.95 o
  -1   5  20          4.91        -26.28        26.28 o
   1   5  20        142.35        153.60        37.53 o
   3   5  20        174.87        220.21        49.10 o
   5   5  20       3949.65       4059.44       119.95 o
   7   5  20         30.10         57.64        63.39 o
 -10   6  20       1012.11       1113.42        70.19 o
  -8   6  20         80.86         91.05        39.28 o
  -6   6  20        368.98        396.88        50.51 o
  -4   6  20        410.52        437.24        49.52 o
  -2   6  20       4989.07       4997.42       168.74 o
   0   6  20        508.75        541.60        44.70 o
   2   6  20         97.56         50.77        34.68 o
   4   6  20         18.82        -43.24        43.24 o
   6   6  20        277.63        273.03        54.30 o
  -9   7  20         76.16        125.09        47.74 o
  -7   7  20        445.47        444.91        53.86 o
  -5   7  20        680.56        777.81        58.34 o
  -3   7  20        509.58        492.13        53.14 o
  -1   7  20       3716.08       3826.37        98.19 o
   1   7  20       3890.16       3792.17       110.21 o
   3   7  20        103.06        116.28        61.27 o
   5   7  20       2505.36       2774.73       101.56 o
  -8   8  20       1809.10       1875.34        83.94 o
  -6   8  20        876.87        927.73        60.90 o
  -4   8  20         90.17         19.58        35.12 o
  -2   8  20       2344.85       2425.33        78.23 o
   0   8  20        182.37        250.17        45.87 o
   2   8  20        182.40        170.55        45.49 o
   4   8  20       5356.00       5764.48       152.05 o
  -7   9  20       1274.35       1192.32       121.42 o
  -5   9  20       1967.41       1831.07       149.08 o
  -3   9  20       6518.73       6757.30       164.96 o
  -1   9  20       1329.42       1470.42        63.63 o
   1   9  20       1469.34       1443.31        71.56 o
   3   9  20       1497.52       1509.26        81.41 o
  -6  10  20        147.63        120.37        49.21 o
  -4  10  20       2113.92       2060.71        88.12 o
  -2  10  20       1642.20       1656.74        69.80 o
   0  10  20       2488.03       2321.60        90.77 o
   2  10  20        486.48        444.08        56.07 o
  -5  11  20        100.59        175.91       110.58 o
  -3  11  20        378.86        386.26        58.42 o
  -1  11  20        418.73        547.83        55.80 o
   1  11  20       1450.22       1520.73       109.24 o
 -11   1  21       1510.01       1335.71        72.00 o
  -9   1  21       3822.98       3887.43       102.46 o
  -7   1  21         16.45         21.95        29.93 o
  -5   1  21       6595.78       6736.98       137.06 o
  -3   1  21       2881.44       2948.30        79.54 o
  -1   1  21        119.85        329.47        36.43 o
   1   1  21        624.83        848.39        45.76 o
   3   1  21       1284.25       1392.25        67.97 o
   5   1  21       1313.60       1273.14        96.92 o
   7   1  21       4068.86       4272.81       361.95 o
 -12   2  21        842.20       1032.53        81.32 o
 -10   2  21        231.53        197.69        53.17 o
  -8   2  21       3431.49       3480.34        95.33 o
  -6   2  21       3606.30       3511.70       129.07 o
  -4   2  21        401.37        381.89        39.29 o
  -2   2  21        972.26        823.30        50.55 o
   0   2  21       3171.32       3251.11        83.96 o
   2   2  21       2008.34       1954.60        74.26 o
   4   2  21       1807.71       2094.93        95.19 o
   6   2  21         27.88         38.12        43.76 o
 -11   3  21       1013.11        995.57        60.27 o
  -9   3  21       2384.54       2153.67        76.32 o
  -7   3  21       3201.34       3107.69        88.17 o
  -5   3  21       1676.61       1776.83        73.70 o
  -3   3  21       1009.48       1105.27        58.23 o
  -1   3  21        656.81        617.29        47.14 o
   1   3  21      10496.61      10968.90       216.16 o
   3   3  21        226.95        223.81        44.33 o
   5   3  21        115.93         48.69        43.50 o
   7   3  21        209.22        129.15        49.89 o
 -10   4  21        790.31        788.91        56.94 o
  -8   4  21        101.68         81.36        39.02 o
  -6   4  21        631.79        634.02        52.52 o
  -4   4  21       1462.39       1406.95        93.72 o
  -2   4  21          0.02         14.11        32.26 o
   0   4  21      12362.76      12470.32       232.88 o
   2   4  21        146.27        157.53        42.24 o
   4   4  21       6457.95       6275.99       154.41 o
   6   4  21        124.85        112.34        47.90 o
 -11   5  21       1063.51       1030.07       101.75 o
  -9   5  21        950.22        993.95        64.25 o
  -7   5  21        136.20         92.91        41.02 o
  -5   5  21       1739.61       1910.33        78.67 o
  -3   5  21         90.90         64.81        36.66 o
  -1   5  21        127.72         75.00        35.54 o
   1   5  21        525.91        635.88        55.28 o
   3   5  21          7.10        -34.95        36.29 o
   5   5  21       4154.88       4244.93       125.96 o
 -10   6  21       3443.90       3500.59       219.27 o
  -8   6  21          2.16         29.66        53.12 o
  -6   6  21       6690.39       6941.26       167.57 o
  -4   6  21       5799.45       5389.86       138.47 o
  -2   6  21       4072.89       4081.44       115.66 o
   0   6  21         26.35        -32.11        33.01 o
   2   6  21        258.64        188.17        48.97 o
   4   6  21       7516.68       7648.25       179.84 o
   6   6  21         35.40         26.16        67.57 o
  -9   7  21          7.44        -44.60        44.60 o
  -7   7  21       1508.29       1451.60        72.97 o
  -5   7  21        128.60        149.73        43.08 o
  -3   7  21       2166.25       2077.65        82.69 o
  -1   7  21       4568.72       4710.28       113.99 o
   1   7  21        469.58        597.35        69.28 o
   3   7  21       1860.10       1871.08        81.52 o
   5   7  21        111.32        146.14        65.38 o
  -8   8  21         14.86         66.93        53.93 o
  -6   8  21       1530.55       1553.89        86.44 o
  -4   8  21         89.95         -4.62        42.79 o
  -2   8  21        160.63        132.94        43.60 o
   0   8  21       1080.37       1053.21        83.62 o
   2   8  21       1421.59       1385.65        72.89 o
   4   8  21        144.60        233.40        64.05 o
  -5   9  21        125.66         64.53        50.05 o
  -3   9  21       3856.53       3685.32       124.36 o
  -1   9  21        845.15        798.49        56.13 o
   1   9  21       1901.41       1819.34        80.29 o
   3   9  21         44.72        160.64       106.78 o
  -4  10  21       1932.87       1793.48        97.69 o
  -2  10  21       3063.45       3027.71       123.69 o
   0  10  21       1707.09       1869.29       119.79 o
 -10   0  22       3378.81       3069.48       150.80 o
  -8   0  22        652.40        710.86        80.28 o
  -6   0  22       2810.12       2747.25       132.78 o
  -4   0  22        844.76        871.95        74.89 o
  -2   0  22        780.55        757.54       143.79 o
   0   0  22       2125.28       2149.29       108.92 o
   2   0  22       5453.32       5266.09       259.51 o
   4   0  22        946.23       1093.81       127.58 o
   6   0  22         37.20         75.71        95.54 o
 -11   1  22        171.30        207.74        53.46 o
  -9   1  22          2.53         20.04        39.83 o
  -7   1  22        375.30        381.45        49.51 o
  -5   1  22         11.92         13.28        35.37 o
  -3   1  22        290.14        294.80        37.04 o
  -1   1  22        183.14        128.10        37.28 o
   1   1  22       8486.86       8628.07       221.83 o
   3   1  22        518.46        712.19        58.39 o
   5   1  22       1573.55       1608.45        88.18 o
 -10   2  22         41.63        -27.72        36.65 o
  -8   2  22       1635.80       1720.07        82.09 o
  -6   2  22       3680.85       3696.71        97.56 o
  -4   2  22        322.46        366.78        45.44 o
  -2   2  22        432.07        456.01        47.71 o
   0   2  22        125.13        126.15        38.67 o
   2   2  22        698.51        758.77        61.53 o
   4   2  22       1813.66       1938.94        81.36 o
   6   2  22        889.27        881.98        77.97 o
  -9   3  22        216.55        159.11        41.42 o
  -7   3  22        859.86        975.51        59.61 o
  -5   3  22       8695.26       9053.11       195.10 o
  -3   3  22       3725.80       3762.66       108.80 o
  -1   3  22       1486.94       1560.16        67.80 o
   1   3  22          0.35         40.30        41.34 o
   3   3  22       1640.54       1756.15        94.17 o
   5   3  22       2530.42       2592.41        96.79 o
 -10   4  22       3983.03       4061.17       126.17 o
  -8   4  22       3861.11       4091.16       122.76 o
  -6   4  22        319.49        245.41        44.73 o
  -4   4  22         32.23         -0.20        34.97 o
  -2   4  22       1825.81       1872.42        76.15 o
   0   4  22       4059.78       4360.93       137.09 o
   2   4  22         74.44        116.60        75.40 o
   4   4  22       5101.66       5369.79       142.28 o
   6   4  22        129.21        133.33        50.51 o
  -9   5  22        699.72        822.16        70.29 o
  -7   5  22        961.18        927.56        61.84 o
  -5   5  22         14.67        -12.87        38.50 o
  -3   5  22        495.46        511.43        52.96 o
  -1   5  22       4382.15       4444.65       122.17 o
   1   5  22        243.23        202.03        45.28 o
   3   5  22        278.09        220.11        66.04 o
   5   5  22       1029.15        976.10        65.19 o
  -8   6  22       2006.78       2014.43        86.59 o
  -6   6  22         33.77          8.78        39.33 o
  -4   6  22         39.46         23.90        36.04 o
  -2   6  22       1514.62       1366.21       129.72 o
   0   6  22       5415.22       5790.05       145.69 o
   2   6  22        321.41        299.39        59.58 o
   4   6  22        323.09        254.07        53.85 o
  -7   7  22          7.10         -6.80        41.02 o
  -5   7  22         27.97        -35.71        43.12 o
  -3   7  22       2081.54       2023.30       104.09 o
  -1   7  22        676.62        855.17        61.33 o
   1   7  22       5533.86       6007.64       152.45 o
   3   7  22         42.60        114.16        53.80 o
  -6   8  22        339.54        319.60        57.80 o
  -4   8  22        401.24        390.97        53.85 o
  -2   8  22        460.07        543.95       100.71 o
   0   8  22        303.26        281.19        52.58 o
   2   8  22       1967.60       1797.72        98.46 o
  -5   9  22        291.15        228.05       119.05 o
  -3   9  22        748.09        770.54        75.69 o
  -1   9  22        951.94        855.45        77.52 o
   1   9  22        256.41        218.31        69.51 o
  -9   1  23        239.13        210.12        50.28 o
  -7   1  23       6545.63       6799.46       165.87 o
  -5   1  23       3951.39       3821.56       113.21 o
  -3   1  23        833.70        886.00        55.91 o
  -1   1  23        106.50        170.12        48.89 o
   1   1  23        484.17        676.19       115.19 o
   3   1  23       8163.81       8088.70       256.82 o
   5   1  23        497.08        503.23        86.25 o
 -10   2  23        335.09        205.00        71.28 o
  -8   2  23       1006.36       1066.02        65.46 o
  -6   2  23       3998.70       4110.93       106.13 o
  -4   2  23       8253.81       8481.16       185.31 o
  -2   2  23       6454.15       6673.85       155.36 o
   0   2  23         50.17         80.28        47.39 o
   2   2  23        618.60        758.80        69.35 o
   4   2  23        809.36        879.57        66.76 o
  -9   3  23        339.50        332.15        54.53 o
  -7   3  23       2613.95       2729.04        98.14 o
  -5   3  23       3147.03       3368.47       113.14 o
  -3   3  23       1636.88       1513.38        70.87 o
  -1   3  23       1153.02       1202.06        64.27 o
   1   3  23        218.03        177.11        61.20 o
   3   3  23       2169.52       2317.28        89.89 o
   5   3  23        593.05        723.64        69.20 o
  -8   4  23         26.26        -10.74        42.05 o
  -6   4  23          4.58        -21.81        41.53 o
  -4   4  23        977.73       1023.03        77.91 o
  -2   4  23        370.12        488.96        88.13 o
   0   4  23         61.35        105.32        70.95 o
   2   4  23       1521.38       1704.30        89.90 o
   4   4  23       1738.17       1854.68        84.44 o
  -7   5  23       1460.72       1484.90        76.54 o
  -5   5  23        799.82        890.25        62.52 o
  -3   5  23        924.64       1073.14        64.11 o
  -1   5  23       1611.71       1847.22        80.34 o
   1   5  23        709.97        786.98        71.00 o
   3   5  23        434.71        510.32        67.04 o
  -8   6  23         81.41        151.88        99.65 o
  -6   6  23        343.28        308.16        52.93 o
  -4   6  23         35.93        -15.08        46.65 o
  -2   6  23      12879.59      13220.24       263.73 o
   0   6  23       4892.31       4984.01       158.07 o
   2   6  23          0.62         39.66        47.41 o
  -5   7  23        759.76        811.67        70.56 o
  -3   7  23          0.08         20.29        42.21 o
  -1   7  23       2068.59       2088.11       102.09 o
   1   7  23        778.74        813.82        69.03 o
  -4   8  23         12.82        -49.14        50.01 o
  -2   8  23        548.86        660.92        65.36 o
   0   8  23        275.56        272.29       102.49 o
  -8   0  24        527.83        669.18        92.61 o
  -6   0  24        276.30        390.57        91.78 o
  -4   0  24        779.65        919.63       116.45 o
  -2   0  24       2841.54       2836.41       135.04 o
   4   0  24       1371.34       1314.95       146.50 o
  -9   1  24       1183.83       1098.83       164.79 o
  -7   1  24       2014.19       2007.68       111.71 o
  -5   1  24       5635.59       5464.88       264.37 o
  -3   1  24       3724.84       3830.31       133.35 o
  -1   1  24        462.67        551.36        83.28 o
   3   1  24       1596.80       1760.86       167.67 o
  -8   2  24         36.47        -24.49        46.11 o
  -6   2  24        394.34        394.87        65.72 o
  -4   2  24         59.54         11.42        46.36 o
  -2   2  24        447.16        644.41        69.13 o
   0   2  24       1006.95        895.30        84.13 o
   2   2  24       1711.22       1621.60       178.10 o
   4   2  24       2036.45       2116.85       126.37 o
  -7   3  24      10727.92      10761.26       230.15 o
  -5   3  24        337.72        274.11        49.32 o
  -3   3  24       3822.92       4086.67       119.16 o
  -1   3  24       2066.28       1942.11        80.62 o
   1   3  24        401.71        358.03        73.77 o
   3   3  24       6773.80       6965.28       195.02 o
  -8   4  24         38.97         18.32        98.89 o
  -6   4  24          2.85        -42.10        42.10 o
  -4   4  24       1675.16       1727.51        79.60 o
  -2   4  24        209.73        307.01        51.37 o
   0   4  24        903.08       1059.69        75.98 o
   2   4  24        414.47        399.33        67.86 o
  -7   5  24         17.74        -46.72        84.79 o
  -5   5  24         17.73         -8.40        43.04 o
  -3   5  24       1098.69       1111.57        68.07 o
  -1   5  24       1124.26       1164.81        78.93 o
   1   5  24       2156.20       2075.26       174.43 o
  -6   6  24       2921.30       3106.74       214.14 o
  -4   6  24        159.52         52.25        47.40 o
  -2   6  24       3546.06       3652.24       116.41 o
   0   6  24          0.52         30.86        88.80 o
  -3   7  24        823.49        941.45        82.58 o
  -1   7  24        614.98        531.80       134.29 o
  -7   1  25         12.93        -75.61        87.89 o
  -5   1  25        738.96        803.66        77.25 o
  -3   1  25       3096.10       3155.27       122.78 o
  -1   1  25       1007.72       1173.14        82.40 o
  -6   2  25          5.65        -51.71        51.71 o
  -4   2  25       6053.72       6469.19       186.55 o
  -2   2  25        171.94        215.68        65.98 o
   0   2  25       2301.25       2528.19       193.14 o
  -5   3  25         10.86         21.14        55.48 o
  -3   3  25       4571.63       4869.10       163.30 o
  -1   3  25       2629.94       2770.89       113.72 o
   1   3  25        605.15        724.55       131.16 o
  -4   4  25        104.80         16.52        44.98 o
  -2   4  25       1999.31       2104.84       114.04 o
   0   4  25          1.94        126.67        95.06 o
  -3   5  25        285.60        247.95        53.32 o
  -1   5  25        451.58        559.31        76.82 o
  -4   0  26       1010.15       1308.14       147.68 o
  -2   0  26       5224.33       5524.56       291.22 o
  -3   1  26        214.33        261.51        62.54 o
  -2   2  26       1094.92       1183.94        92.14 o
                                                
