# Supplementary material for: Crystal structures of three (trichloromethyl)(carbamoyl)disulfanes
Source: Acta Crystallogr E Crystallogr Commun. 2015 Sep 12;71(Pt 10):1169–73. doi: 10.1107/S2056989015015893 (PMC4647414; doi:10.1107/S2056989015015893)
Supplement: Supplementary file 5 [file e-71-01169-2sup9.hkl]

#
# h,k,l, Fc-squared, Fo-squared, sigma(Fo-squared), status flag
#
data_2
_shelx_title ' 2 in P2(1)/c SHELX-2014'
_shelx_refln_list_code          4
_shelx_F_calc_maximum      258.52
_exptl_crystal_F_000       640.00
_reflns_d_resolution_high  0.8385

loop_
 _space_group_symop_operation_xyz
 'x, y, z'
 '-x, y+1/2, -z+1/2'
 '-x, -y, -z'
 'x, -y-1/2, z-1/2'

_cell_length_a    11.4247
_cell_length_b    13.5482
_cell_length_c     8.5675
_cell_angle_alpha  90.000
_cell_angle_beta  103.176
_cell_angle_gamma  90.000

_shelx_F_squared_multiplier     1.000

loop_
 _refln_index_h
 _refln_index_k
 _refln_index_l
 _refln_F_squared_calc
 _refln_F_squared_meas
 _refln_F_squared_sigma
 _refln_observed_status
   1   0   0       8695.38       8625.28       121.08 o
   2   0   0        312.22        346.45         8.87 o
   3   0   0       8836.86       8849.63       140.51 o
   4   0   0       3514.03       3425.22        48.16 o
   5   0   0        456.28        517.55        16.23 o
   6   0   0        238.11        268.65        12.67 o
   7   0   0       1339.13       1417.93        33.26 o
   8   0   0        653.17        700.45        29.64 o
   9   0   0        320.66        323.05        21.13 o
  10   0   0        843.45        925.82        49.46 o
  11   0   0        456.84        456.54        35.29 o
  12   0   0        523.01        507.01        52.51 o
  13   0   0         22.42         55.64        22.76 o
   1   1   0       1152.40       1258.60        15.44 o
   2   1   0        160.43        157.28         4.33 o
   3   1   0       2986.02       3155.28        32.37 o
   4   1   0        287.58        308.76         8.07 o
   5   1   0        102.52         78.33         5.01 o
   6   1   0       2353.26       2306.20        29.89 o
   7   1   0       1333.45       1336.96        24.35 o
   8   1   0        435.93        412.51        14.14 o
   9   1   0       2552.34       2493.43        45.05 o
  10   1   0       1419.42       1320.11        46.44 o
  11   1   0        913.81        949.55        43.83 o
  12   1   0        600.55        577.83        31.03 o
  13   1   0         14.55         12.54        16.28 o
   0   2   0       1334.40       1265.36        18.34 o
   1   2   0       1686.23       1759.33        17.18 o
   2   2   0       2851.00       3110.06        30.76 o
   3   2   0       2444.85       2592.84        26.71 o
   4   2   0        667.87        661.35        12.27 o
   5   2   0        264.86        263.15         8.07 o
   6   2   0       2883.04       2825.85        35.45 o
   7   2   0        263.16        275.37         9.89 o
   8   2   0         56.98         77.97         8.62 o
   9   2   0        711.82        680.21        25.00 o
  10   2   0       1263.73       1277.96        36.46 o
  11   2   0        316.99        331.38        21.79 o
  12   2   0         17.15         45.30        19.86 o
  13   2   0        140.87        193.36        31.08 o
   1   3   0       2522.26       2644.36        25.12 o
   2   3   0       1305.08       1305.97        16.31 o
   3   3   0       8052.87       8009.76        79.48 o
   4   3   0        718.04        625.86        12.32 o
   5   3   0       1053.03       1149.26        18.82 o
   6   3   0        918.07       1014.39        18.48 o
   7   3   0          0.37          9.57         5.18 o
   8   3   0        331.65        276.51        12.00 o
   9   3   0       1476.18       1431.47        37.35 o
  10   3   0        110.69        128.93        14.01 o
  11   3   0        310.30        305.30        38.33 o
  12   3   0        962.57        939.48        38.94 o
  13   3   0        102.77        137.93        20.32 o
   0   4   0         20.20         19.88         3.92 o
   1   4   0         72.92         93.67         4.25 o
   2   4   0       2600.80       2677.26        28.10 o
   3   4   0       2107.30       2129.87        25.15 o
   4   4   0        196.95        226.80         7.45 o
   5   4   0        227.18        227.57         8.77 o
   6   4   0         88.11        106.49         6.52 o
   7   4   0       1349.71       1339.21        23.42 o
   8   4   0        604.54        631.48        20.35 o
   9   4   0       1559.89       1592.28        39.75 o
  10   4   0       1711.06       1616.05        42.26 o
  11   4   0        536.20        579.28        28.83 o
  12   4   0         56.29         60.57        17.19 o
   1   5   0          0.06         11.68         2.87 o
   2   5   0         76.82         77.04         4.47 o
   3   5   0        237.10        260.28         8.31 o
   4   5   0       1030.66       1134.02        18.76 o
   5   5   0       1086.00       1072.95        19.14 o
   6   5   0        975.28        926.85        18.51 o
   7   5   0       3047.34       2955.18        47.65 o
   8   5   0        837.30        803.89        21.15 o
   9   5   0        329.65        356.04        16.66 o
  10   5   0        680.85        671.63        25.94 o
  11   5   0        354.47        326.92        21.96 o
  12   5   0         91.06         90.76        20.19 o
   0   6   0      12639.56      12787.50       163.18 o
   1   6   0       1077.51       1024.07        16.64 o
   2   6   0       1088.67       1067.17        17.52 o
   3   6   0        694.04        743.51        14.71 o
   4   6   0       1150.09       1146.98        19.64 o
   5   6   0        192.16        164.15         7.57 o
   6   6   0        384.71        386.51        11.79 o
   7   6   0         27.01         42.95         6.90 o
   8   6   0        476.82        477.96        16.11 o
   9   6   0         25.17         39.95        10.73 o
  10   6   0       1524.65       1552.97        48.47 o
  11   6   0        815.13        811.15        35.96 o
  12   6   0          6.23         34.12        20.21 o
   1   7   0       2799.08       2826.00        33.21 o
   2   7   0       3212.50       3302.82        37.39 o
   3   7   0        173.14        214.62         8.24 o
   4   7   0       2261.41       2195.74        30.31 o
   5   7   0         15.18         29.70         6.28 o
   6   7   0       1432.71       1419.65        24.94 o
   7   7   0        507.91        493.67        21.46 o
   8   7   0        151.83        154.39        15.19 o
   9   7   0        164.34        204.83        16.72 o
  10   7   0         99.04        116.28        16.52 o
  11   7   0        260.72        303.65        21.80 o
   0   8   0        121.56        104.15         9.22 o
   1   8   0          0.17          4.96         4.23 o
   2   8   0        775.92        760.15        16.35 o
   3   8   0       2996.61       2945.83        36.99 o
   4   8   0        169.28        185.72         8.37 o
   5   8   0         70.13         83.86         8.23 o
   6   8   0       2422.58       2311.64        37.95 o
   7   8   0       2356.08       2299.70        43.72 o
   8   8   0         35.44         39.04        14.35 o
   9   8   0          0.97         18.82        14.78 o
  10   8   0          5.87         11.53        13.92 o
  11   8   0         54.33         77.82        21.25 o
   1   9   0       3204.75       3034.54        38.13 o
   2   9   0       6034.31       5792.92        59.61 o
   3   9   0       6059.31       5736.66        65.68 o
   4   9   0       1160.30       1111.00        24.63 o
   5   9   0        458.00        447.68        20.24 o
   6   9   0        436.25        432.75        15.72 o
   7   9   0        321.80        324.62        23.73 o
   8   9   0         42.30         63.85        21.36 o
   9   9   0        121.26        128.06        17.94 o
  10   9   0          4.13         41.29        19.04 o
  11   9   0         46.94         41.63        26.12 o
   0  10   0        166.97        172.00        12.18 o
   1  10   0         50.14         63.24         7.96 o
   2  10   0        108.11        110.95         8.84 o
   3  10   0        462.79        446.87        15.40 o
   4  10   0         28.02         57.63         7.85 o
   5  10   0       1157.95       1156.79        29.72 o
   6  10   0        131.07        138.09        13.99 o
   7  10   0         18.38         37.58        13.91 o
   8  10   0       1618.93       1613.07        51.22 o
   9  10   0         61.81         98.26        22.18 o
  10  10   0         50.27         73.81        17.79 o
   1  11   0         89.38        103.32        11.75 o
   2  11   0          7.57         14.82         9.85 o
   3  11   0        427.32        399.88        16.90 o
   4  11   0        590.23        551.80        20.30 o
   5  11   0          1.95          2.10        11.76 o
   6  11   0         10.50         26.75        25.04 o
   7  11   0         80.46        135.06        22.41 o
   8  11   0        201.23        205.45        19.05 o
   9  11   0        712.40        698.12        34.69 o
   0  12   0        181.28        220.10        22.73 o
   1  12   0         86.66        103.55        13.82 o
   2  12   0        305.16        285.93        19.19 o
   3  12   0          0.19         -0.64        11.11 o
   4  12   0        206.70        222.60        17.76 o
   5  12   0          0.02         15.65        10.93 o
   6  12   0         29.52         19.09        14.04 o
   7  12   0        102.70        148.77        17.49 o
   8  12   0         92.96         93.63        20.37 o
   1  13   0          0.59         18.91        16.61 o
   2  13   0         79.61         56.40        13.02 o
   3  13   0         26.49         42.30        14.69 o
   4  13   0         55.23         43.64        18.51 o
   5  13   0         18.26         54.06        16.55 o
   6  13   0        115.05        117.01        28.41 o
   7  13   0         76.04         91.71        20.48 o
   0  14   0        319.50        357.26        44.28 o
   1  14   0        268.35        286.36        30.22 o
   2  14   0         35.46         34.71        23.67 o
   3  14   0        139.45        169.17        22.25 o
   4  14   0        365.30        348.78        23.15 o
   5  14   0        259.61        292.15        25.15 o
   6  14   0         15.83          4.93        23.52 o
   1  15   0        598.53        626.94        31.40 o
   2  15   0        946.80        904.41        37.51 o
   3  15   0        199.34        198.66        19.03 o
   4  15   0          8.25         54.22        24.04 o
   0  16   0         53.67        146.29        34.17 o
   1  16   0        175.45        193.69        19.84 o
 -13   1   1       2115.33       1983.54        59.75 o
 -12   1   1         50.67         95.15        16.32 o
 -11   1   1          1.33         17.62        18.40 o
 -10   1   1       3387.68       3218.04        55.54 o
  -9   1   1        153.23        143.78        10.56 o
  -8   1   1         68.43         91.10         8.69 o
  -7   1   1        112.12        128.51         7.12 o
  -6   1   1       2365.37       2556.55        33.41 o
  -5   1   1       3892.77       3785.53        55.68 o
  -4   1   1       3994.41       4009.60        41.67 o
  -3   1   1          8.08         15.14         3.04 o
  -2   1   1       2750.35       2778.80        29.34 o
  -1   1   1          0.11          5.20         1.30 o
   0   1   1         61.56         66.19         2.80 o
   1   1   1         97.44        124.31         6.18 o
   2   1   1       3053.18       3222.54        35.09 o
   3   1   1       2490.33       2562.47        26.71 o
   4   1   1       1555.70       1602.49        21.13 o
   5   1   1        637.06        624.95        13.31 o
   6   1   1        608.57        622.11        16.72 o
   7   1   1        120.23        130.97         8.82 o
   8   1   1        218.08        206.40        10.90 o
   9   1   1         70.08         75.25        16.11 o
  10   1   1          6.40         15.29        11.80 o
  11   1   1        162.90        176.40        20.38 o
  12   1   1        760.85        741.20        41.76 o
 -13   2   1         21.20         36.89        16.64 o
 -12   2   1          9.26         31.94        16.48 o
 -11   2   1         40.50         59.33        15.45 o
 -10   2   1         37.81         61.01         9.52 o
  -9   2   1        320.78        308.75        14.80 o
  -8   2   1        391.47        397.32        15.90 o
  -7   2   1         87.85        102.31         7.71 o
  -6   2   1         48.59         78.42         5.40 o
  -5   2   1         39.43         91.16         4.74 o
  -4   2   1       8227.51       8208.95        67.06 o
  -3   2   1      19566.03      19882.75       142.25 o
  -2   2   1         17.71         21.87         3.32 o
  -1   2   1      29572.81      29691.99       262.17 o
   0   2   1       3489.08       3774.13        39.44 o
   1   2   1      17688.22      18595.41       131.91 o
   2   2   1        489.16        564.65         9.58 o
   3   2   1       4316.89       4413.16        40.45 o
   4   2   1       3864.64       3837.59        38.69 o
   5   2   1        395.12        435.45        10.94 o
   6   2   1       6179.05       6187.06        60.30 o
   7   2   1       1686.72       1637.85        26.53 o
   8   2   1        247.94        269.04        15.43 o
   9   2   1        856.57        883.40        32.95 o
  10   2   1         66.36         98.88        17.37 o
  11   2   1        242.28        206.20        18.08 o
  12   2   1        388.94        375.18        24.45 o
 -13   3   1         99.59        120.69        22.49 o
 -12   3   1        294.31        296.83        19.07 o
 -11   3   1         20.64         37.00        12.86 o
 -10   3   1       1799.79       1777.25        39.06 o
  -9   3   1       1886.03       1879.03        38.42 o
  -8   3   1        494.87        528.45        16.47 o
  -7   3   1        355.02        340.19        12.34 o
  -6   3   1        166.95        148.37         6.53 o
  -5   3   1       5681.30       5696.15        52.82 o
  -4   3   1      20037.27      20034.08       191.87 o
  -3   3   1      11104.88      10875.34       122.52 o
  -2   3   1        114.14        162.17         4.67 o
  -1   3   1        516.62        558.96        10.52 o
   0   3   1       1361.83       1311.19        15.16 o
   1   3   1       1783.61       1891.89        20.29 o
   2   3   1       1738.99       1660.06        19.78 o
   3   3   1        293.37        285.38         7.65 o
   4   3   1        117.65         97.83         5.22 o
   5   3   1       7593.49       7405.08        66.97 o
   6   3   1      11200.70      10703.75        92.11 o
   7   3   1       5893.70       5775.12        67.32 o
   8   3   1        469.98        482.15        18.20 o
   9   3   1       1135.99       1180.82        30.05 o
  10   3   1        765.87        795.09        32.35 o
  11   3   1         52.80        102.85        16.02 o
  12   3   1        204.49        206.83        19.83 o
 -13   4   1        384.36        380.57        38.02 o
 -12   4   1        141.90        156.03        18.99 o
 -11   4   1         89.82        114.67        13.48 o
 -10   4   1        188.34        203.57        16.52 o
  -9   4   1        937.06        861.52        24.96 o
  -8   4   1        568.64        586.28        17.56 o
  -7   4   1         54.46         78.04         7.03 o
  -6   4   1         61.27         69.47         5.53 o
  -5   4   1         24.29         33.78         4.23 o
  -4   4   1        398.17        430.38        11.18 o
  -3   4   1       9480.50       9749.71        77.62 o
  -2   4   1       4585.41       4381.55        43.94 o
  -1   4   1          3.66          9.99         2.61 o
   0   4   1         30.25         42.84         3.34 o
   1   4   1       3115.00       3081.59        30.51 o
   2   4   1        312.63        309.65         8.03 o
   3   4   1        208.62        236.59         8.64 o
   4   4   1         21.18         17.26         4.55 o
   5   4   1       1212.75       1245.67        20.86 o
   6   4   1          2.37         12.68         6.17 o
   7   4   1         53.70         78.64         7.82 o
   8   4   1        734.52        750.29        23.06 o
   9   4   1          0.37         18.52        11.08 o
  10   4   1        193.31        206.59        20.15 o
  11   4   1          8.20         30.06        15.61 o
  12   4   1        101.73        128.53        19.48 o
 -12   5   1        293.81        327.04        23.56 o
 -11   5   1         22.28         25.84        19.13 o
 -10   5   1        207.70        239.14        18.47 o
  -9   5   1         89.23        113.97        10.80 o
  -8   5   1          6.02         22.34         7.18 o
  -7   5   1        767.43        771.49        19.46 o
  -6   5   1        527.23        494.34        12.67 o
  -5   5   1       1284.99       1362.09        23.79 o
  -4   5   1        294.36        370.08         9.60 o
  -3   5   1       2107.59       2247.44        26.53 o
  -2   5   1        129.82        167.21         5.67 o
  -1   5   1       3257.07       3240.20        37.41 o
   0   5   1       9590.24       9501.72        75.64 o
   1   5   1       3016.97       3095.68        32.21 o
   2   5   1       3241.26       3374.64        35.29 o
   3   5   1       4347.40       4178.91        42.50 o
   4   5   1        768.51        768.65        15.40 o
   5   5   1       3173.88       3098.65        37.51 o
   6   5   1       1364.87       1328.51        23.23 o
   7   5   1          0.66          7.38         6.70 o
   8   5   1       1597.28       1612.71        56.21 o
   9   5   1        244.65        218.82        13.72 o
  10   5   1        275.23        304.26        31.32 o
  11   5   1        120.43        145.25        18.04 o
  12   5   1        358.48        409.52        30.76 o
 -12   6   1         25.88         65.43        26.97 o
 -11   6   1         48.10         61.90        15.39 o
 -10   6   1         66.21         52.14        13.97 o
  -9   6   1        138.50        144.49        17.95 o
  -8   6   1        664.04        717.53        22.65 o
  -7   6   1       5763.48       5482.85        65.09 o
  -6   6   1       7059.45       6783.40        66.02 o
  -5   6   1        653.27        579.04        13.47 o
  -4   6   1       1152.27       1076.59        18.24 o
  -3   6   1       2820.41       2709.15        35.71 o
  -2   6   1       2452.24       2506.66        29.07 o
  -1   6   1        495.29        544.08        11.42 o
   0   6   1        139.06        168.11         6.41 o
   1   6   1       3389.58       3425.93        47.50 o
   2   6   1       2301.93       2317.80        28.74 o
   3   6   1       1825.40       1792.09        26.91 o
   4   6   1       1482.95       1505.91        23.44 o
   5   6   1        605.33        579.24        14.25 o
   6   6   1        143.94        141.36         8.02 o
   7   6   1        727.08        749.17        20.05 o
   8   6   1       1574.52       1591.73        35.79 o
   9   6   1       2552.05       2503.07        48.61 o
  10   6   1       1647.17       1722.75        47.05 o
  11   6   1        111.29        141.64        32.23 o
 -12   7   1          5.55         53.48        16.80 o
 -11   7   1         36.59         47.96        17.72 o
 -10   7   1        134.09        171.14        17.06 o
  -9   7   1         31.05         57.42        10.41 o
  -8   7   1          0.19          7.85         8.19 o
  -7   7   1        670.04        631.55        21.33 o
  -6   7   1        102.24        112.82         9.67 o
  -5   7   1         28.29         31.38         7.79 o
  -4   7   1        723.21        733.92        15.18 o
  -3   7   1        739.20        739.15        17.44 o
  -2   7   1       1123.66       1168.21        18.87 o
  -1   7   1       1019.43       1023.91        17.49 o
   0   7   1        249.83        287.40         8.76 o
   1   7   1          0.18         12.80         3.81 o
   2   7   1         14.73         23.94         4.96 o
   3   7   1        771.87        800.54        20.05 o
   4   7   1       2772.97       2773.77        38.64 o
   5   7   1       1171.00       1162.57        21.77 o
   6   7   1          4.51         16.82         7.94 o
   7   7   1        158.15        186.20        11.38 o
   8   7   1         92.87        120.85        11.84 o
   9   7   1        322.99        306.04        22.29 o
  10   7   1          0.08          8.11        16.75 o
  11   7   1         50.60         44.31        62.22 o
 -11   8   1       1129.04       1161.77        43.18 o
 -10   8   1         75.22        121.19        22.95 o
  -9   8   1          4.37          6.26        11.37 o
  -8   8   1         62.52         84.25        10.43 o
  -7   8   1          1.70          4.63         8.15 o
  -6   8   1       1297.78       1241.36        29.73 o
  -5   8   1          0.78         20.31         6.38 o
  -4   8   1        200.37        233.70        10.71 o
  -3   8   1        287.96        291.48        11.32 o
  -2   8   1          0.65          4.07         4.88 o
  -1   8   1        198.67        223.76         8.46 o
   0   8   1         60.28         53.16         5.52 o
   1   8   1       2625.97       2687.72        33.78 o
   2   8   1        976.76        852.32        17.41 o
   3   8   1       2061.45       2156.04        30.82 o
   4   8   1         61.61         72.41         7.49 o
   5   8   1        317.44        330.30        14.86 o
   6   8   1        378.89        377.59        15.69 o
   7   8   1        280.67        303.41        20.01 o
   8   8   1        562.68        558.10        27.78 o
   9   8   1        150.26        183.53        18.45 o
  10   8   1        213.30        213.40        20.62 o
  11   8   1          2.01         31.73        31.48 o
 -11   9   1         61.78         62.48        21.78 o
 -10   9   1        103.37        127.26        18.75 o
  -9   9   1         22.61         12.31        13.27 o
  -8   9   1        623.59        612.81        22.55 o
  -7   9   1       1421.89       1366.90        33.38 o
  -6   9   1         17.76         20.31         8.81 o
  -5   9   1       1618.87       1563.06        30.79 o
  -4   9   1        310.78        347.33        17.65 o
  -3   9   1         15.88         27.20         6.36 o
  -2   9   1       1617.46       1599.38        26.79 o
  -1   9   1        882.91        911.94        20.68 o
   0   9   1        703.24        687.57        16.45 o
   1   9   1       1649.08       1685.02        29.51 o
   2   9   1         55.33         79.35         7.33 o
   3   9   1        338.15        319.72        12.62 o
   4   9   1        253.08        260.98        11.76 o
   5   9   1          1.79         -0.53         7.29 o
   6   9   1          7.93         22.73         9.25 o
   7   9   1        283.46        274.64        19.76 o
   8   9   1        169.52        179.47        18.96 o
   9   9   1        123.81        124.16        19.83 o
  10   9   1         96.77        137.34        24.45 o
 -10  10   1        741.14        634.25        37.89 o
  -9  10   1        294.59        301.24        28.41 o
  -8  10   1        134.05        149.08        13.26 o
  -7  10   1         19.53         20.81         9.80 o
  -6  10   1         44.41         43.42         9.68 o
  -5  10   1        126.75        138.00        10.07 o
  -4  10   1         12.95         37.94         7.31 o
  -3  10   1       1068.89       1116.87        25.24 o
  -2  10   1        582.28        615.68        19.62 o
  -1  10   1        458.76        411.32        16.08 o
   0  10   1         20.37         30.90         7.78 o
   1  10   1          1.98          6.73         7.07 o
   2  10   1          7.86         12.26         6.04 o
   3  10   1        169.48        206.52        10.91 o
   4  10   1         14.29         24.73        11.62 o
   5  10   1       1129.70       1132.23        29.64 o
   6  10   1         88.87        116.37        12.43 o
   7  10   1        234.57        237.85        18.66 o
   8  10   1        162.12        194.65        19.54 o
   9  10   1         35.31         65.16        16.59 o
  10  10   1          0.30         39.27        19.15 o
  -9  11   1          9.69         22.42        16.36 o
  -8  11   1         73.54        105.53        17.21 o
  -7  11   1          0.21         25.57        16.98 o
  -6  11   1         75.37         66.86        12.59 o
  -5  11   1       1042.41       1018.28        28.18 o
  -4  11   1        250.87        242.65        13.65 o
  -3  11   1        459.97        461.67        17.69 o
  -2  11   1       3009.11       2826.62        48.53 o
  -1  11   1       1706.47       1615.56        34.86 o
   0  11   1        861.47        825.66        23.85 o
   1  11   1         19.13         43.33         9.98 o
   2  11   1        996.10        895.47        46.97 o
   3  11   1       2039.45       2013.40        45.68 o
   4  11   1       1175.97       1159.95        30.45 o
   5  11   1         88.19        131.08        13.93 o
   6  11   1        495.21        474.52        25.91 o
   7  11   1         96.17        124.00        17.72 o
   8  11   1          7.00         49.82        22.59 o
   9  11   1          9.80         37.69        17.86 o
  -9  12   1         67.73         75.81        23.14 o
  -8  12   1        971.23        952.12        64.12 o
  -7  12   1       1096.72       1130.01        41.51 o
  -6  12   1        502.03        522.51        26.63 o
  -5  12   1        608.96        633.83        28.90 o
  -4  12   1          0.87          4.27         9.96 o
  -3  12   1        392.86        416.87        19.87 o
  -2  12   1        665.48        673.89        25.32 o
  -1  12   1       1181.84       1172.94        38.81 o
   0  12   1        344.03        324.36        17.42 o
   1  12   1        197.56        219.28        15.19 o
   2  12   1        105.66        135.55        13.96 o
   3  12   1       1259.25       1191.41        35.09 o
   4  12   1       2880.40       2780.23        57.66 o
   5  12   1        810.03        816.59        34.22 o
   6  12   1          0.05          5.39        16.08 o
   7  12   1       1643.07       1609.82        52.62 o
   8  12   1        808.81        859.85        47.51 o
  -8  13   1         21.77         43.86        21.52 o
  -7  13   1         65.56        115.34        21.03 o
  -6  13   1        458.71        451.60        26.27 o
  -5  13   1       1421.67       1356.38        45.60 o
  -4  13   1        457.25        503.81        22.84 o
  -3  13   1        160.05        167.30        16.55 o
  -2  13   1        219.17        269.10        23.94 o
  -1  13   1         86.22         93.33        15.29 o
   0  13   1         47.08         72.30        13.44 o
   1  13   1         42.44         62.50        12.94 o
   2  13   1        141.90        161.48        16.76 o
   3  13   1         13.55         23.93        13.72 o
   4  13   1          9.65         18.78        11.53 o
   5  13   1         64.34         86.68        17.19 o
   6  13   1         11.35         41.29        24.00 o
   7  13   1        162.82        167.13        25.34 o
  -6  14   1         72.96        113.87        28.76 o
  -5  14   1          5.71         14.96        16.94 o
  -4  14   1         29.94         48.91        21.94 o
  -3  14   1         76.33        119.06        15.48 o
  -2  14   1        482.95        498.66        26.79 o
  -1  14   1          0.19         13.22        12.83 o
   0  14   1         20.38         47.08        14.07 o
   1  14   1        214.89        162.85        17.55 o
   2  14   1         92.09        108.13        22.89 o
   3  14   1          0.62         11.31        13.85 o
   4  14   1         17.43         17.09        16.36 o
   5  14   1          0.74         22.05        18.25 o
   6  14   1         44.48        116.05        29.08 o
  -5  15   1        473.25        483.24        34.40 o
  -4  15   1        677.28        694.29        39.09 o
  -3  15   1        189.76        198.10        27.61 o
  -2  15   1        146.90        127.91        16.86 o
  -1  15   1          7.73         -3.08        18.19 o
   0  15   1         54.79         44.06        15.05 o
   1  15   1        103.02        135.68        17.25 o
   2  15   1        137.49        135.28        18.57 o
   3  15   1        128.41        134.28        18.87 o
   4  15   1        392.40        325.54        42.45 o
  -1  16   1         31.76         49.68        18.88 o
   0  16   1         26.20         33.87        17.50 o
   1  16   1        207.35        249.70        21.17 o
 -13   0   2        566.99        590.63        69.92 o
 -12   0   2        686.34        707.35        42.24 o
 -11   0   2         54.54         81.59        19.86 o
 -10   0   2       2251.33       2218.93        63.33 o
  -9   0   2       1626.99       1561.77        49.63 o
  -8   0   2       3122.69       3159.60        95.58 o
  -7   0   2        614.46        568.79        29.60 o
  -6   0   2       2655.64       2684.79        42.26 o
  -5   0   2       1871.64       1898.06        31.56 o
  -4   0   2       6285.43       6173.65        74.18 o
  -3   0   2       8091.46       8383.55       217.84 o
  -2   0   2       6534.57       6563.64        91.86 o
  -1   0   2         27.78         17.29         3.55 o
   0   0   2      23941.15      25391.26       248.17 o
   1   0   2        591.99        780.95        18.33 o
   2   0   2      66831.69      65898.06       630.27 o
   3   0   2      18458.65      18368.91       190.56 o
   4   0   2       4300.82       4431.48        61.07 o
   5   0   2       4676.70       4698.87        67.42 o
   6   0   2       5504.00       5417.86        78.37 o
   7   0   2        156.38        192.97        15.49 o
   8   0   2        717.64        670.32        30.28 o
   9   0   2          1.26         12.10        14.39 o
  10   0   2        419.18        433.26        64.14 o
  11   0   2       1725.69       1747.07       127.37 o
  12   0   2       1136.10       1216.00        64.00 o
 -13   1   2       1180.37       1116.28        42.93 o
 -12   1   2        733.71        728.07        26.41 o
 -11   1   2        268.66        287.72        16.08 o
 -10   1   2         38.46         54.90         9.47 o
  -9   1   2        146.83        173.41        11.71 o
  -8   1   2       1075.77       1052.24        35.38 o
  -7   1   2       4510.68       4465.11        59.47 o
  -6   1   2       2989.11       2847.66        37.15 o
  -5   1   2         36.06         49.22         4.82 o
  -4   1   2       2187.26       2290.13        28.40 o
  -3   1   2       5654.85       5495.02        46.52 o
  -2   1   2        187.69        176.35         5.26 o
  -1   1   2       1288.39       1328.83        15.64 o
   0   1   2        379.47        439.00         8.12 o
   1   1   2         32.91         24.81         2.53 o
   2   1   2       4125.76       4310.04        45.95 o
   3   1   2         17.17         53.02         4.52 o
   4   1   2       1498.22       1498.10        20.47 o
   5   1   2         16.12         21.82         4.85 o
   6   1   2       1966.57       1995.43        31.88 o
   7   1   2        172.64        166.80        10.78 o
   8   1   2         80.83         80.08         9.63 o
   9   1   2        697.15        673.96        25.22 o
  10   1   2        123.37        143.10        24.24 o
  11   1   2        304.14        300.63        22.11 o
  12   1   2        187.79        208.40        21.87 o
 -13   2   2          0.48         10.74        15.57 o
 -12   2   2        354.17        313.39        19.35 o
 -11   2   2        277.59        302.88        16.20 o
 -10   2   2       1655.99       1647.49        37.73 o
  -9   2   2       2803.15       2806.99        48.93 o
  -8   2   2       1690.09       1616.25        33.64 o
  -7   2   2        418.11        424.96        13.30 o
  -6   2   2          7.71          8.87         5.02 o
  -5   2   2       1220.84       1232.99        24.41 o
  -4   2   2        408.99        397.80        10.31 o
  -3   2   2        463.22        489.05         9.43 o
  -2   2   2       2392.19       2414.96        24.57 o
  -1   2   2        255.20        270.90         6.18 o
   0   2   2       2727.91       2667.22        25.67 o
   1   2   2       4227.02       4327.66        39.60 o
   2   2   2       6380.88       6327.58        58.38 o
   3   2   2       1208.30       1318.96        21.16 o
   4   2   2       1207.13       1238.54        18.18 o
   5   2   2        888.17        878.41        16.17 o
   6   2   2         30.16         41.35         6.19 o
   7   2   2         74.64        106.45         8.82 o
   8   2   2        780.16        771.41        23.18 o
   9   2   2         79.80        115.16        12.58 o
  10   2   2        224.06        243.07        21.40 o
  11   2   2        380.32        350.98        22.36 o
  12   2   2        353.75        408.62        25.87 o
 -13   3   2        167.57        219.36        20.56 o
 -12   3   2        191.86        223.77        19.63 o
 -11   3   2          5.80         22.00        10.76 o
 -10   3   2         89.21        129.69        10.83 o
  -9   3   2          2.37         21.75         7.59 o
  -8   3   2         26.37         59.73        12.47 o
  -7   3   2        580.67        608.19        16.58 o
  -6   3   2        916.50        827.73        18.35 o
  -5   3   2        984.09       1141.76        20.70 o
  -4   3   2       6563.00       6734.33        66.20 o
  -3   3   2         76.24        153.53         5.37 o
  -2   3   2         18.92         23.92         2.66 o
  -1   3   2       4493.04       4493.18        46.04 o
   0   3   2      11600.59      11846.91        96.27 o
   1   3   2       1903.14       1835.03        20.88 o
   2   3   2       2315.79       2334.76        25.73 o
   3   3   2       1856.37       1931.61        23.76 o
   4   3   2         19.60         35.34         4.28 o
   5   3   2         38.94         39.67         5.80 o
   6   3   2        447.82        440.93        14.54 o
   7   3   2       1985.61       1953.17        34.05 o
   8   3   2        315.91        334.96        17.11 o
   9   3   2          5.10          1.48         9.96 o
  10   3   2          5.43         18.54        13.00 o
  11   3   2          7.27          4.38        17.04 o
  12   3   2         62.17         91.86        19.50 o
 -13   4   2         85.76        124.52        19.43 o
 -12   4   2         18.46         41.14        14.79 o
 -11   4   2          9.67         16.96        11.48 o
 -10   4   2        223.98        257.45        16.10 o
  -9   4   2        280.06        323.28        15.22 o
  -8   4   2       1942.21       1853.19        36.77 o
  -7   4   2       1714.40       1594.84        28.91 o
  -6   4   2       1814.00       1798.59        29.31 o
  -5   4   2        778.90        789.95        14.35 o
  -4   4   2       2374.84       2363.37        27.65 o
  -3   4   2         15.63         31.15         4.27 o
  -2   4   2       1645.28       1676.33        25.27 o
  -1   4   2        225.56        246.14         6.09 o
   0   4   2      10932.18      11401.52        95.32 o
   1   4   2       4936.42       4969.53        49.80 o
   2   4   2         31.84         23.22         4.13 o
   3   4   2       1259.33       1277.42        19.06 o
   4   4   2        158.81        170.27         6.88 o
   5   4   2        232.83        233.44         8.51 o
   6   4   2       1499.03       1487.74        28.24 o
   7   4   2       1344.07       1379.40        28.29 o
   8   4   2        562.60        574.38        20.17 o
   9   4   2        374.42        359.15        19.11 o
  10   4   2        819.90        838.89        34.72 o
  11   4   2        416.94        441.11        26.06 o
 -12   5   2          6.13         34.93        15.97 o
 -11   5   2         54.11         90.33        24.07 o
 -10   5   2        199.53        216.75        16.35 o
  -9   5   2         61.88         63.49        10.55 o
  -8   5   2          0.69          3.15         8.70 o
  -7   5   2        173.61        205.07         9.81 o
  -6   5   2          0.25         13.58         5.37 o
  -5   5   2       1401.95       1353.57        20.64 o
  -4   5   2       2859.88       2875.27        32.26 o
  -3   5   2       1014.92        974.99        19.93 o
  -2   5   2        149.88        164.98         7.13 o
  -1   5   2        934.41        965.21        14.37 o
   0   5   2        397.22        412.67        10.94 o
   1   5   2       1115.04       1186.42        20.38 o
   2   5   2         25.10         55.79         4.20 o
   3   5   2        333.22        417.66        10.54 o
   4   5   2         28.08         35.06         4.54 o
   5   5   2        114.63        120.30         8.73 o
   6   5   2        398.66        412.46        14.68 o
   7   5   2       1431.86       1341.57        28.37 o
   8   5   2        908.19        893.82        26.32 o
   9   5   2       1189.11       1181.34        35.73 o
  10   5   2        430.07        425.79        24.83 o
  11   5   2         11.48         14.19        17.12 o
 -12   6   2          0.11         14.65        18.80 o
 -11   6   2          4.83         35.06        13.78 o
 -10   6   2        124.59        158.83        14.12 o
  -9   6   2         33.85         36.82        10.35 o
  -8   6   2        728.87        761.94        23.19 o
  -7   6   2        142.74        167.59        12.59 o
  -6   6   2       1278.23       1228.30        28.08 o
  -5   6   2       2611.56       2619.69        37.02 o
  -4   6   2        275.89        285.09        10.47 o
  -3   6   2       4107.97       4211.33        48.83 o
  -2   6   2       4593.01       4525.26        49.76 o
  -1   6   2       1843.65       1878.07        23.68 o
   0   6   2        736.11        687.28        15.26 o
   1   6   2       1446.48       1315.54        22.70 o
   2   6   2      10436.38      10164.79       111.54 o
   3   6   2        377.48        336.11         9.88 o
   4   6   2         38.87         56.77         5.31 o
   5   6   2          4.28          6.42         5.62 o
   6   6   2          9.34         23.65         6.48 o
   7   6   2         48.08         57.06         8.09 o
   8   6   2         21.90         30.68        10.46 o
   9   6   2         99.89        104.66        23.81 o
  10   6   2        181.26        201.09        19.60 o
  11   6   2         83.98        117.30        20.75 o
 -12   7   2        840.73        804.08        36.89 o
 -11   7   2        622.61        630.54        31.17 o
 -10   7   2        443.41        483.21        22.71 o
  -9   7   2        481.13        461.03        21.38 o
  -8   7   2       1260.26       1183.85        30.52 o
  -7   7   2       1960.98       1888.61        51.78 o
  -6   7   2        783.90        760.51        30.57 o
  -5   7   2         43.13         56.52         7.84 o
  -4   7   2        415.30        444.76        13.65 o
  -3   7   2       3354.42       3177.08        50.88 o
  -2   7   2       1207.12       1368.29        24.16 o
  -1   7   2        793.98        826.54        14.98 o
   0   7   2       1092.64       1131.19        18.13 o
   1   7   2         92.48        105.08         6.93 o
   2   7   2        181.54        218.62         7.99 o
   3   7   2        579.38        544.87        13.41 o
   4   7   2       2583.91       2464.82        40.56 o
   5   7   2       1546.48       1496.38        32.40 o
   6   7   2        288.90        294.82        14.26 o
   7   7   2        849.14        837.67        25.18 o
   8   7   2         60.96         82.67        12.77 o
   9   7   2        366.63        374.52        26.92 o
  10   7   2        573.97        585.77        30.57 o
  11   7   2          6.52         27.34        50.20 o
 -11   8   2        150.58        162.56        18.60 o
 -10   8   2        910.12        926.67        32.39 o
  -9   8   2       2157.75       2088.24        49.41 o
  -8   8   2        135.37        165.66        12.40 o
  -7   8   2       1326.31       1234.45        31.43 o
  -6   8   2        566.49        520.80        18.69 o
  -5   8   2       1147.88       1132.76        24.71 o
  -4   8   2        403.65        406.19        13.88 o
  -3   8   2        250.11        270.71        11.15 o
  -2   8   2         61.26         88.02         7.53 o
  -1   8   2        565.84        597.99        18.26 o
   0   8   2         97.61        116.33         7.32 o
   1   8   2         12.80         11.54         5.32 o
   2   8   2         21.25         37.90         7.92 o
   3   8   2          0.08         10.50         6.40 o
   4   8   2        252.06        266.77        16.71 o
   5   8   2       3005.45       2871.25        50.57 o
   6   8   2        358.92        366.04        18.52 o
   7   8   2          8.40         21.45         9.01 o
   8   8   2        543.93        581.34        24.41 o
   9   8   2        902.83        874.16        36.58 o
  10   8   2        277.72        317.29        33.74 o
 -11   9   2        519.69        527.41        29.82 o
 -10   9   2        735.99        676.89        32.60 o
  -9   9   2          2.60         19.23        10.23 o
  -8   9   2        298.90        302.08        16.49 o
  -7   9   2        752.52        765.91        24.51 o
  -6   9   2        356.86        318.38        17.46 o
  -5   9   2         60.20         69.39         9.08 o
  -4   9   2        472.15        491.39        16.08 o
  -3   9   2        953.96        945.60        24.68 o
  -2   9   2        898.44        827.24        22.73 o
  -1   9   2       5400.14       5126.31        67.26 o
   0   9   2       5088.26       4814.83       114.71 o
   1   9   2       1644.16       1597.03        32.48 o
   2   9   2         40.55         61.15         7.74 o
   3   9   2       2788.15       2635.46        44.23 o
   4   9   2       4100.52       3968.56        59.88 o
   5   9   2       1703.40       1629.28        35.88 o
   6   9   2        145.16        126.44        11.43 o
   7   9   2        241.38        242.76        22.42 o
   8   9   2         17.67         29.05        15.62 o
   9   9   2         72.70        104.95        43.70 o
  10   9   2         60.54        127.26        23.54 o
 -10  10   2        260.42        281.68        22.72 o
  -9  10   2         99.62        150.47        14.66 o
  -8  10   2         43.28         62.14        11.68 o
  -7  10   2         27.38         36.23        11.37 o
  -6  10   2        904.13        940.38        32.02 o
  -5  10   2         51.45         78.54        10.84 o
  -4  10   2        566.77        588.86        20.04 o
  -3  10   2         73.21         95.44         9.55 o
  -2  10   2        217.95        240.32        14.68 o
  -1  10   2          6.23         11.85         8.31 o
   0  10   2         74.49         89.38         9.81 o
   1  10   2        191.12        230.07        11.62 o
   2  10   2        182.24        198.52        18.78 o
   3  10   2          4.32         15.35         7.05 o
   4  10   2        258.07        271.05        13.78 o
   5  10   2         45.46         70.95        11.16 o
   6  10   2        214.36        209.56        16.84 o
   7  10   2        504.17        419.30        25.27 o
   8  10   2         14.23         42.76        25.69 o
   9  10   2        342.54        310.00        25.03 o
  -9  11   2         46.59         66.61        14.56 o
  -8  11   2        136.04        178.64        16.02 o
  -7  11   2        410.99        434.42        21.15 o
  -6  11   2       1602.59       1582.36        42.05 o
  -5  11   2        868.11        876.10        29.90 o
  -4  11   2         58.12         72.53        12.73 o
  -3  11   2        205.49        224.42        13.02 o
  -2  11   2         99.76        118.23        10.78 o
  -1  11   2       1562.84       1462.84        48.89 o
   0  11   2        152.82        160.15        13.67 o
   1  11   2        435.46        468.37        18.47 o
   2  11   2       1718.94       1663.74        36.50 o
   3  11   2        386.22        384.14        19.83 o
   4  11   2         69.18         83.47        14.69 o
   5  11   2        114.66        170.96        22.09 o
   6  11   2        113.79        105.73        14.40 o
   7  11   2         93.95        100.21        16.95 o
   8  11   2         60.09         79.99        19.17 o
  -9  12   2        128.60        132.30        23.25 o
  -8  12   2          4.79         10.75        15.49 o
  -7  12   2         56.36         79.20        15.29 o
  -6  12   2        139.49        157.98        15.60 o
  -5  12   2        134.99        161.04        14.89 o
  -4  12   2         34.66         47.73        10.66 o
  -3  12   2          7.69         24.46         9.02 o
  -2  12   2        330.69        312.34        15.79 o
  -1  12   2         58.85         61.31        10.66 o
   0  12   2        269.66        258.13        18.75 o
   1  12   2         50.83         57.41        11.20 o
   2  12   2         72.14         89.20        12.46 o
   3  12   2        114.36        153.88        16.73 o
   4  12   2        700.53        716.83        32.02 o
   5  12   2         53.65         84.74        14.95 o
   6  12   2          1.55          8.65        14.84 o
   7  12   2        246.76        249.63        26.91 o
  -8  13   2          3.82         12.09        17.00 o
  -7  13   2        245.30        320.72        25.69 o
  -6  13   2        327.96        352.19        23.54 o
  -5  13   2        137.74        203.88        18.85 o
  -4  13   2        227.54        174.79        15.39 o
  -3  13   2         14.28         26.89        12.87 o
  -2  13   2        101.83        118.83        13.71 o
  -1  13   2         94.35         71.35        12.48 o
   0  13   2          0.91         24.27        11.93 o
   1  13   2         78.81        112.05        16.54 o
   2  13   2        134.12        176.00        15.31 o
   3  13   2        378.43        393.59        24.19 o
   4  13   2         33.52         56.03        19.69 o
   5  13   2         25.18         72.47        15.89 o
   6  13   2          2.52         28.92        20.95 o
  -6  14   2        111.35         64.00        19.84 o
  -5  14   2       1036.66        993.26        40.24 o
  -4  14   2        299.58        285.57        25.42 o
  -3  14   2         55.73         59.82        14.67 o
  -2  14   2        855.20        789.30        34.74 o
  -1  14   2        701.57        678.48        31.83 o
   0  14   2          0.68         22.19        13.86 o
   1  14   2         27.18         67.25        22.47 o
   2  14   2         16.57         50.06        22.98 o
   3  14   2        482.94        445.72        26.55 o
   4  14   2        655.29        613.11        32.42 o
   5  14   2        191.03        238.68        21.64 o
  -4  15   2        286.37        292.80        26.51 o
  -3  15   2          0.14         16.35        21.92 o
  -2  15   2         28.95         36.31        14.69 o
  -1  15   2        177.98        212.42        19.79 o
   0  15   2        527.12        499.05        31.46 o
   1  15   2        454.14        514.01        28.26 o
   2  15   2        137.20        178.65        23.15 o
   3  15   2         87.21        123.36        29.19 o
 -13   1   3        946.13        960.58        31.14 o
 -12   1   3        313.19        362.70        29.76 o
 -11   1   3        865.09        865.88        27.66 o
 -10   1   3          6.73         25.20        15.86 o
  -9   1   3        382.19        391.76        16.54 o
  -8   1   3        964.73        903.61        26.76 o
  -7   1   3       1016.38        931.95        25.98 o
  -6   1   3       1247.13       1275.12        22.56 o
  -5   1   3          0.13          5.46         3.00 o
  -4   1   3       1597.19       1764.14        23.75 o
  -3   1   3       1935.89       1821.77        22.45 o
  -2   1   3       4876.26       4865.78        43.98 o
  -1   1   3        843.27        822.17        13.31 o
   0   1   3       1391.56       1361.94        18.00 o
   1   1   3       1344.30       1322.78        24.98 o
   2   1   3        547.94        624.13        13.43 o
   3   1   3          9.37         21.45         4.36 o
   4   1   3       1791.81       1880.27        28.65 o
   5   1   3       1713.63       1694.51        32.79 o
   6   1   3       5296.30       5109.28        68.20 o
   7   1   3       2605.16       2434.68        64.36 o
   8   1   3        125.76        146.73        12.13 o
   9   1   3        327.35        334.63        21.30 o
  10   1   3        406.12        384.19        23.23 o
  11   1   3          0.71         23.55        18.73 o
 -13   2   3        349.38        389.66        22.62 o
 -12   2   3         38.64         44.65        13.51 o
 -11   2   3        132.59        145.55        12.62 o
 -10   2   3         20.81         26.45         9.28 o
  -9   2   3        473.74        450.32        17.91 o
  -8   2   3        658.86        646.44        20.61 o
  -7   2   3         17.34         19.78         6.19 o
  -6   2   3        300.57        311.99        10.77 o
  -5   2   3          6.81         15.89         4.14 o
  -4   2   3        665.74        757.81        13.61 o
  -3   2   3        555.87        615.95        11.91 o
  -2   2   3         66.67        108.41         4.95 o
  -1   2   3       7186.29       7550.55        62.10 o
   0   2   3       7925.42       8119.34        66.01 o
   1   2   3       1480.76       1679.01        21.58 o
   2   2   3       3552.28       3584.21        40.65 o
   3   2   3      10786.83      11135.32        98.95 o
   4   2   3        250.83        243.67         9.62 o
   5   2   3         85.72        106.91         7.54 o
   6   2   3          7.28         26.83         7.54 o
   7   2   3         70.57         99.53        11.13 o
   8   2   3        104.57        140.51        11.88 o
   9   2   3         43.24         77.46        13.24 o
  10   2   3        431.42        409.57        24.81 o
  11   2   3          6.99         62.21        20.47 o
 -13   3   3        276.69        264.89        19.18 o
 -12   3   3         27.38         80.60        14.08 o
 -11   3   3        203.17        208.79        15.97 o
 -10   3   3       1643.59       1617.44        42.66 o
  -9   3   3        351.73        351.25        15.91 o
  -8   3   3        583.33        583.53        19.43 o
  -7   3   3       5893.22       5874.36        65.82 o
  -6   3   3       3550.64       3458.92        44.13 o
  -5   3   3         84.77        128.97         5.79 o
  -4   3   3       4040.37       3975.86        42.56 o
  -3   3   3       4852.65       4915.45        46.03 o
  -2   3   3       3960.87       3978.30        38.46 o
  -1   3   3        831.84        834.97        13.56 o
   0   3   3        538.16        643.19        11.49 o
   1   3   3         27.72         49.76         4.61 o
   2   3   3        178.36        195.75         6.20 o
   3   3   3       3090.13       3253.48        40.61 o
   4   3   3        731.28        692.60        16.88 o
   5   3   3          2.71         13.35         7.64 o
   6   3   3         36.41         41.56        12.16 o
   7   3   3       2587.60       2507.23        45.55 o
   8   3   3       3610.39       3395.63        57.51 o
   9   3   3       1832.35       1818.53        46.05 o
  10   3   3        442.62        434.58        27.67 o
  11   3   3         99.16        143.10        32.81 o
 -13   4   3          3.64         16.05        17.16 o
 -12   4   3        120.88        132.50        18.29 o
 -11   4   3        226.64        290.84        18.30 o
 -10   4   3        892.09        821.81        29.31 o
  -9   4   3         15.81         13.39         8.79 o
  -8   4   3        231.11        246.60        14.55 o
  -7   4   3        898.54        895.89        20.83 o
  -6   4   3       4163.33       4058.59        49.47 o
  -5   4   3       2887.23       2825.53        38.94 o
  -4   4   3         23.15         47.81         4.45 o
  -3   4   3       3257.93       3290.70        37.79 o
  -2   4   3       4484.56       4456.12        45.71 o
  -1   4   3       5987.12       6170.47        59.86 o
   0   4   3       5198.27       5226.91        55.53 o
   1   4   3       1054.33       1053.88        15.91 o
   2   4   3          1.75         10.24         3.45 o
   3   4   3        172.79        179.56         8.06 o
   4   4   3        441.62        471.08        14.04 o
   5   4   3        519.84        565.81        16.37 o
   6   4   3        222.73        218.35        11.09 o
   7   4   3        125.76        131.25        13.84 o
   8   4   3        206.21        200.11        13.84 o
   9   4   3          0.28          7.43        12.42 o
  10   4   3        213.98        208.64        18.52 o
  11   4   3         10.96         55.61        21.12 o
 -12   5   3        914.91        875.15        32.85 o
 -11   5   3        310.21        276.63        21.68 o
 -10   5   3        470.17        471.07        21.95 o
  -9   5   3        244.04        279.94        17.22 o
  -8   5   3          0.01         12.59        10.36 o
  -7   5   3        764.92        754.76        22.06 o
  -6   5   3          3.65         14.19         9.42 o
  -5   5   3       2523.68       2472.78        35.06 o
  -4   5   3       4500.74       4137.82        57.83 o
  -3   5   3      12260.68      12342.34       108.22 o
  -2   5   3         42.24         48.62         6.49 o
  -1   5   3        771.44        787.23        15.82 o
   0   5   3       1871.40       1871.34        27.40 o
   1   5   3        797.08        839.66        17.42 o
   2   5   3        204.00        189.80         6.79 o
   3   5   3       2563.08       2505.59        30.88 o
   4   5   3        199.33        182.87         8.97 o
   5   5   3         14.71         32.07         7.58 o
   6   5   3        154.45        164.52        11.02 o
   7   5   3          1.58         18.37         9.01 o
   8   5   3        156.97        192.90        14.05 o
   9   5   3        126.25        167.41        18.87 o
  10   5   3        143.73        173.09        18.40 o
  11   5   3        873.52        845.52        81.22 o
 -12   6   3        406.83        402.09        30.37 o
 -11   6   3          7.46         14.72        12.70 o
 -10   6   3        297.56        309.75        25.22 o
  -9   6   3        196.70        186.30        14.18 o
  -8   6   3          2.62         32.50        16.26 o
  -7   6   3        502.31        472.68        17.66 o
  -6   6   3        712.93        652.29        28.95 o
  -5   6   3        237.99        244.62        10.88 o
  -4   6   3       4542.56       4376.91        52.11 o
  -3   6   3       1775.49       1677.89        27.52 o
  -2   6   3         62.56         77.39         7.00 o
  -1   6   3       4428.59       4410.85        48.95 o
   0   6   3       2876.26       2655.01        35.67 o
   1   6   3        390.68        437.95        12.80 o
   2   6   3       1007.25       1005.37        20.54 o
   3   6   3          0.95          2.03         5.27 o
   4   6   3       1688.11       1592.70        32.66 o
   5   6   3       3422.90       3214.70        57.60 o
   6   6   3       1702.27       1609.17        35.48 o
   7   6   3          3.52         23.17         8.79 o
   8   6   3         32.10         59.42        11.50 o
   9   6   3        331.54        330.49        21.99 o
  10   6   3        470.53        516.92        27.37 o
 -12   7   3         16.86         29.90        14.76 o
 -11   7   3        222.12        205.58        17.86 o
 -10   7   3         91.86        111.30        15.16 o
  -9   7   3          0.31          5.97        10.12 o
  -8   7   3        380.92        346.62        20.01 o
  -7   7   3         38.78         40.29         8.59 o
  -6   7   3        116.35        128.19        10.14 o
  -5   7   3        483.70        440.61        17.31 o
  -4   7   3        354.41        367.29        13.12 o
  -3   7   3          0.82          8.31         5.35 o
  -2   7   3          0.47          1.52         6.11 o
  -1   7   3         91.24        100.22         8.39 o
   0   7   3        586.80        597.92        15.50 o
   1   7   3        373.80        366.24        12.34 o
   2   7   3        549.10        545.33        15.48 o
   3   7   3         14.90         23.98         6.97 o
   4   7   3         52.39         41.51         7.53 o
   5   7   3        312.64        268.75        14.15 o
   6   7   3        601.51        572.14        20.44 o
   7   7   3       1160.14       1148.47        31.07 o
   8   7   3          0.50         20.44        16.53 o
   9   7   3        399.59        392.60        29.77 o
  10   7   3        392.64        409.66        52.85 o
 -11   8   3         72.89        120.90        15.88 o
 -10   8   3        226.37        283.40        22.97 o
  -9   8   3       1850.80       1722.47        45.23 o
  -8   8   3        784.35        800.72        27.54 o
  -7   8   3          1.41         24.48         8.36 o
  -6   8   3          1.17         11.26         7.79 o
  -5   8   3         56.51         76.18         9.64 o
  -4   8   3         33.91         47.82         7.81 o
  -3   8   3          3.90         19.16         6.58 o
  -2   8   3         83.78         84.71         9.32 o
  -1   8   3         32.09         59.08        12.03 o
   0   8   3        166.44        141.67         9.90 o
   1   8   3        379.20        381.78        13.15 o
   2   8   3         11.39         29.92         6.38 o
   3   8   3       1213.28       1235.26        29.10 o
   4   8   3       1009.08        920.44        25.46 o
   5   8   3       1583.36       1600.32        36.33 o
   6   8   3        181.25        180.02        12.81 o
   7   8   3        130.05        152.05        13.11 o
   8   8   3       2373.92       2350.58        62.38 o
   9   8   3        111.85        138.05        18.89 o
 -11   9   3        182.34        220.56        18.87 o
 -10   9   3        107.62        125.01        22.75 o
  -9   9   3          0.01         10.64        11.55 o
  -8   9   3         55.48         58.01        11.12 o
  -7   9   3         41.03         54.06        13.43 o
  -6   9   3          2.10          5.59         9.69 o
  -5   9   3        325.53        286.21        16.27 o
  -4   9   3       1687.44       1677.50        35.54 o
  -3   9   3        193.12        188.83        12.06 o
  -2   9   3        699.43        680.76        28.37 o
  -1   9   3        149.16        142.25        10.52 o
   0   9   3        664.76        648.81        20.66 o
   1   9   3       1426.15       1424.70        31.92 o
   2   9   3        191.24        200.08        12.35 o
   3   9   3       1892.50       1904.45        38.51 o
   4   9   3       1754.06       1665.99        36.78 o
   5   9   3          2.20         22.54         9.64 o
   6   9   3         93.43        132.93        12.66 o
   7   9   3        286.41        272.52        15.21 o
   8   9   3         90.72        120.70        33.49 o
   9   9   3         66.53        119.26        27.04 o
 -10  10   3        698.83        624.57        30.63 o
  -9  10   3         50.54         97.11        16.96 o
  -8  10   3        210.37        190.04        20.11 o
  -7  10   3        699.83        664.90        26.14 o
  -6  10   3        661.71        647.06        25.61 o
  -5  10   3        421.55        407.27        19.72 o
  -4  10   3         20.86         28.70         8.31 o
  -3  10   3        548.46        568.68        23.61 o
  -2  10   3        647.49        670.62        22.02 o
  -1  10   3        981.46       1006.49        27.27 o
   0  10   3         26.86         41.67         8.41 o
   1  10   3        269.94        241.30        13.21 o
   2  10   3        424.08        447.12        18.04 o
   3  10   3        336.84        362.08        18.26 o
   4  10   3        122.75        121.96        12.81 o
   5  10   3        232.10        262.45        15.57 o
   6  10   3        196.89        224.63        14.43 o
   7  10   3          2.78         50.75        15.57 o
   8  10   3        152.91        205.26        43.94 o
  -9  11   3         24.68         49.90        15.31 o
  -8  11   3          9.72         13.00        14.75 o
  -7  11   3         36.43         49.88        18.65 o
  -6  11   3        256.52        248.63        17.12 o
  -5  11   3         45.31         59.07        11.50 o
  -4  11   3         58.21         97.03        12.40 o
  -3  11   3       1048.87       1019.43        28.84 o
  -2  11   3         24.06         32.95         9.61 o
  -1  11   3          3.25         23.07         8.77 o
   0  11   3       1888.58       1759.29        38.71 o
   1  11   3       2312.71       2250.35        44.36 o
   2  11   3        330.07        331.42        18.40 o
   3  11   3         92.09        109.76        12.63 o
   4  11   3        245.11        271.34        23.72 o
   5  11   3        499.34        458.06        26.57 o
   6  11   3        311.02        279.09        21.75 o
   7  11   3          8.08         34.63        18.69 o
  -8  12   3        440.98        510.23        25.31 o
  -7  12   3         30.82         70.89        14.20 o
  -6  12   3       1052.51        984.17        34.24 o
  -5  12   3       2133.68       2037.90        50.50 o
  -4  12   3        589.32        605.13        20.81 o
  -3  12   3         47.70         42.22        10.25 o
  -2  12   3         71.70        109.06        11.52 o
  -1  12   3        426.34        391.53        18.15 o
   0  12   3         98.04        118.88        11.74 o
   1  12   3         36.65         58.23        10.98 o
   2  12   3          9.87         18.27        10.89 o
   3  12   3        183.58        188.55        18.05 o
   4  12   3         77.47        107.30        15.90 o
   5  12   3        132.15        163.58        20.16 o
   6  12   3        550.16        531.35        29.46 o
   7  12   3        549.14        609.83        43.75 o
  -7  13   3        107.00        150.47        17.35 o
  -6  13   3        621.67        616.34        32.34 o
  -5  13   3        683.71        659.71        28.16 o
  -4  13   3        263.71        253.20        18.49 o
  -3  13   3        475.85        513.10        21.53 o
  -2  13   3       1325.04       1331.37        35.44 o
  -1  13   3        315.76        321.72        16.96 o
   0  13   3         82.34        109.35        13.84 o
   1  13   3       1967.10       1892.37        67.29 o
   2  13   3        244.22        307.55        22.63 o
   3  13   3         16.73         56.17        16.25 o
   4  13   3         48.84         66.05        17.05 o
   5  13   3         68.50        115.98        29.19 o
  -6  14   3         75.16        112.85        19.77 o
  -5  14   3        113.90        158.46        19.04 o
  -4  14   3         53.32         56.60        33.11 o
  -3  14   3         77.38         98.32        14.71 o
  -2  14   3        787.13        820.48        36.42 o
  -1  14   3        162.31        219.00        17.70 o
   0  14   3         83.57        122.96        15.49 o
   1  14   3         24.95         63.19        26.49 o
   2  14   3         51.61         56.21        24.09 o
   3  14   3        220.52        205.73        21.04 o
   4  14   3         22.80         47.25        16.33 o
  -3  15   3        489.21        533.69        35.63 o
  -2  15   3        511.82        536.15        29.39 o
  -1  15   3        119.85        165.87        20.15 o
   0  15   3        140.38        141.06        21.22 o
   1  15   3         19.79         22.60        17.71 o
   2  15   3        107.07        141.28        22.83 o
 -13   0   4          4.71         43.42        18.13 o
 -12   0   4         53.20        121.70        23.28 o
 -11   0   4        144.38        193.16        19.83 o
 -10   0   4         92.07        177.24        18.44 o
  -9   0   4         58.04        106.70        27.84 o
  -8   0   4       5248.43       5186.71        99.91 o
  -7   0   4       1220.02       1133.99        37.95 o
  -6   0   4       3063.34       3026.88        64.14 o
  -5   0   4        316.89        300.11        13.68 o
  -4   0   4      12453.22      12550.53       142.31 o
  -3   0   4       2267.79       2171.65        38.71 o
  -2   0   4       5045.96       5295.24        75.02 o
  -1   0   4      12000.70      12108.17       135.64 o
   0   0   4       2269.38       2129.06        37.62 o
   1   0   4          0.04          8.59         5.48 o
   2   0   4      10289.21      10276.72       144.41 o
   3   0   4       1035.87        998.90        33.00 o
   4   0   4       3102.72       3067.84        67.53 o
   5   0   4        297.80        305.97        19.52 o
   6   0   4        647.82        631.89        29.91 o
   7   0   4         92.65        108.25        16.50 o
   8   0   4        141.47        174.60        26.41 o
   9   0   4        459.20        519.35        30.95 o
  10   0   4         13.38         25.91        35.61 o
 -13   1   4          5.95         50.73        14.42 o
 -12   1   4         69.57        102.18        14.57 o
 -11   1   4        675.23        666.13        24.11 o
 -10   1   4       2671.87       2531.51        49.17 o
  -9   1   4        564.78        598.71        21.18 o
  -8   1   4        271.16        267.96        13.49 o
  -7   1   4        868.59        858.78        23.09 o
  -6   1   4        518.44        507.30        13.27 o
  -5   1   4       1430.05       1407.28        21.53 o
  -4   1   4        955.86        840.69        15.68 o
  -3   1   4        541.00        473.39        11.21 o
  -2   1   4          1.12         15.40         3.38 o
  -1   1   4          0.02          5.80         3.30 o
   0   1   4        325.27        326.80         9.05 o
   1   1   4          0.59          9.61         3.29 o
   2   1   4          9.71          7.39         3.57 o
   3   1   4       2161.39       2291.54        32.75 o
   4   1   4       3117.52       2995.17        46.62 o
   5   1   4       1652.78       1550.42        33.64 o
   6   1   4       1196.34       1116.05        30.22 o
   7   1   4        308.74        278.68        15.08 o
   8   1   4        515.81        502.35        20.83 o
   9   1   4        496.21        477.96        20.69 o
  10   1   4         33.58         59.18        15.36 o
 -13   2   4         13.55          6.31        15.13 o
 -12   2   4        128.65         95.35        14.28 o
 -11   2   4          0.23         12.02        11.11 o
 -10   2   4          3.55          4.73         9.28 o
  -9   2   4        594.44        570.77        20.48 o
  -8   2   4       1984.84       1895.00        37.85 o
  -7   2   4       5446.47       5228.21        68.12 o
  -6   2   4       3076.28       2936.30        39.91 o
  -5   2   4          2.50          7.77         4.01 o
  -4   2   4         49.97         83.64         5.31 o
  -3   2   4        759.66        804.37        14.57 o
  -2   2   4        163.79        202.70         7.32 o
  -1   2   4        222.80        235.55         7.71 o
   0   2   4        590.45        532.30        11.72 o
   1   2   4       4110.01       4021.60        41.20 o
   2   2   4       9761.20       9711.95        96.37 o
   3   2   4        393.42        351.62        12.01 o
   4   2   4        311.41        331.81        13.72 o
   5   2   4        466.60        450.35        16.89 o
   6   2   4        530.31        542.51        19.69 o
   7   2   4        611.28        611.60        22.36 o
   8   2   4          9.82         11.12         9.82 o
   9   2   4         23.40         27.82        11.57 o
  10   2   4          1.72         16.15        17.74 o
 -13   3   4        119.04        136.35        17.86 o
 -12   3   4         14.70         32.19        12.10 o
 -11   3   4        461.01        498.87        23.78 o
 -10   3   4        945.14        920.60        31.08 o
  -9   3   4         36.98         46.99        10.01 o
  -8   3   4        124.17        155.36        10.79 o
  -7   3   4        766.75        739.47        28.96 o
  -6   3   4        192.96        167.43         8.87 o
  -5   3   4         62.87         92.38         6.19 o
  -4   3   4        895.43        988.23        17.54 o
  -3   3   4       1416.74       1560.00        22.65 o
  -2   3   4        549.55        614.04        15.09 o
  -1   3   4         78.20         81.40         5.03 o
   0   3   4          0.69         19.73         4.08 o
   1   3   4       1354.10       1345.00        20.15 o
   2   3   4       2359.37       2228.61        32.18 o
   3   3   4       1842.83       1851.81        30.11 o
   4   3   4          0.13          2.90         5.82 o
   5   3   4       1084.44       1027.87        26.25 o
   6   3   4       1788.11       1710.76        36.60 o
   7   3   4         92.41        104.77        10.59 o
   8   3   4         71.19         94.68        12.08 o
   9   3   4         74.29         97.72        15.76 o
  10   3   4        552.10        600.87        30.62 o
 -12   4   4          5.41         26.58        14.95 o
 -11   4   4         22.75         58.47        12.70 o
 -10   4   4         50.91         66.12        12.04 o
  -9   4   4        590.54        589.75        24.32 o
  -8   4   4        389.73        371.86        18.54 o
  -7   4   4         13.50         43.92        10.00 o
  -6   4   4          1.39         18.81         6.80 o
  -5   4   4        172.94        174.22         7.42 o
  -4   4   4       1501.64       1453.02        22.21 o
  -3   4   4       1117.24       1166.47        18.97 o
  -2   4   4         60.85         69.01         4.89 o
  -1   4   4        760.19        783.30        16.89 o
   0   4   4       1808.65       1962.59        25.42 o
   1   4   4        144.66        175.01         6.85 o
   2   4   4        508.50        463.91        13.33 o
   3   4   4       2412.95       2389.01        35.53 o
   4   4   4       1348.73       1338.89        26.34 o
   5   4   4        357.08        393.64        15.49 o
   6   4   4        728.13        720.58        25.64 o
   7   4   4          0.23         10.54        10.15 o
   8   4   4        206.03        237.06        20.86 o
   9   4   4       1064.00       1042.57        40.20 o
  10   4   4          0.42         -1.84        15.78 o
 -12   5   4         65.24         74.68        15.31 o
 -11   5   4        116.93        156.40        15.77 o
 -10   5   4         31.30         68.11        13.63 o
  -9   5   4         12.75         20.50        10.35 o
  -8   5   4         23.70         29.11         9.66 o
  -7   5   4          8.19         18.96         7.42 o
  -6   5   4         10.31         14.61         7.29 o
  -5   5   4          1.69         15.05         5.83 o
  -4   5   4         43.27         33.73         5.77 o
  -3   5   4         88.97        100.78         5.72 o
  -2   5   4        603.24        636.46        14.95 o
  -1   5   4       2921.36       2860.04        37.70 o
   0   5   4        261.98        268.07         9.95 o
   1   5   4         17.97         42.09         5.51 o
   2   5   4        163.59        206.86        10.72 o
   3   5   4        843.70        884.96        23.27 o
   4   5   4        389.60        393.07        15.67 o
   5   5   4         43.08         39.28         8.35 o
   6   5   4        418.57        419.62        19.19 o
   7   5   4          0.16          3.46        10.41 o
   8   5   4        375.48        390.02        21.96 o
   9   5   4        955.20        862.71        36.06 o
  10   5   4        385.86        445.48        26.98 o
 -12   6   4        309.65        285.69        19.95 o
 -11   6   4        129.68        156.48        17.26 o
 -10   6   4        123.48        108.85        14.58 o
  -9   6   4        179.30        199.52        15.52 o
  -8   6   4        938.18        903.15        30.02 o
  -7   6   4         16.75         30.17         8.23 o
  -6   6   4        157.73        155.99        10.64 o
  -5   6   4       1084.68       1090.67        26.33 o
  -4   6   4        736.31        761.76        19.60 o
  -3   6   4        461.78        488.35        16.61 o
  -2   6   4         60.27         74.77         7.97 o
  -1   6   4       1975.72       1965.57        35.25 o
   0   6   4       3346.42       3278.65        44.28 o
   1   6   4       1113.73       1172.87        23.36 o
   2   6   4        289.60        289.21        15.57 o
   3   6   4        430.94        368.92        14.87 o
   4   6   4       3021.60       2900.48        55.90 o
   5   6   4        785.51        766.66        23.78 o
   6   6   4          2.66         24.60         9.74 o
   7   6   4        309.20        304.98        17.75 o
   8   6   4          1.62         16.49        11.94 o
   9   6   4        280.04        310.31        22.18 o
 -11   7   4        343.53        310.80        25.68 o
 -10   7   4        609.76        597.87        27.17 o
  -9   7   4        539.09        554.90        24.31 o
  -8   7   4        974.84        935.65        31.42 o
  -7   7   4          0.40          6.42         9.07 o
  -6   7   4       1756.31       1797.36        42.07 o
  -5   7   4       4323.18       4118.59        68.01 o
  -4   7   4       1314.81       1355.64        30.32 o
  -3   7   4        400.91        391.84        15.51 o
  -2   7   4        115.45        139.80         9.75 o
  -1   7   4       1113.46       1125.36        26.62 o
   0   7   4       4006.98       3836.56        55.13 o
   1   7   4        875.26        873.71        20.38 o
   2   7   4       2011.12       1960.55        37.39 o
   3   7   4       1586.70       1548.77        33.82 o
   4   7   4       1736.65       1643.80        45.19 o
   5   7   4        162.59        158.96        11.54 o
   6   7   4        171.50        210.15        27.05 o
   7   7   4        606.74        585.76        24.93 o
   8   7   4         67.26        107.17        18.79 o
   9   7   4         56.09         98.41        23.67 o
 -11   8   4        150.91        191.46        21.50 o
 -10   8   4        107.31        113.31        17.37 o
  -9   8   4        147.00        145.31        17.79 o
  -8   8   4        555.26        540.72        23.95 o
  -7   8   4       1799.92       1779.41        44.25 o
  -6   8   4       1444.45       1428.18        38.21 o
  -5   8   4        309.71        294.39        16.11 o
  -4   8   4        774.44        795.89        23.46 o
  -3   8   4       2905.26       2796.86        47.80 o
  -2   8   4         74.59         72.11        10.36 o
  -1   8   4        676.23        714.64        21.86 o
   0   8   4          0.39         11.09         6.99 o
   1   8   4        222.70        237.10        15.21 o
   2   8   4       1004.57        983.14        32.99 o
   3   8   4        445.14        436.53        17.20 o
   4   8   4          3.98         13.96         8.75 o
   5   8   4        422.97        431.82        18.84 o
   6   8   4         12.06         29.35        10.91 o
   7   8   4        337.29        308.16        19.12 o
   8   8   4        318.23        348.92        22.53 o
   9   8   4        233.64        294.79        30.41 o
 -10   9   4        933.14        813.12        35.84 o
  -9   9   4        243.19        253.13        20.53 o
  -8   9   4         29.41         33.25        12.93 o
  -7   9   4        240.59        240.49        16.32 o
  -6   9   4        273.57        316.77        18.08 o
  -5   9   4       1744.75       1778.87        46.33 o
  -4   9   4         16.07         38.26         9.41 o
  -3   9   4         34.83         45.77         9.38 o
  -2   9   4       1806.60       1761.65        65.48 o
  -1   9   4        344.72        323.34        14.53 o
   0   9   4       1031.27        980.28        26.65 o
   1   9   4       2220.24       2133.31        46.95 o
   2   9   4       1139.99       1071.20        32.08 o
   3   9   4        119.78        154.07        14.02 o
   4   9   4         88.86        117.33        12.17 o
   5   9   4        331.58        327.84        16.57 o
   6   9   4        877.14        814.44        26.65 o
   7   9   4        548.35        563.99        24.94 o
   8   9   4        165.34        179.54        19.49 o
 -10  10   4        584.58        588.64        35.91 o
  -9  10   4       1344.90       1329.82        46.92 o
  -8  10   4        718.21        637.84        27.59 o
  -7  10   4          0.01         10.65        10.80 o
  -6  10   4         18.96         25.19        10.56 o
  -5  10   4        310.45        315.90        18.12 o
  -4  10   4         23.53         43.24         9.52 o
  -3  10   4        235.27        237.86        14.03 o
  -2  10   4        148.41        176.79        12.72 o
  -1  10   4        596.79        603.82        21.75 o
   0  10   4          7.90         19.22         8.53 o
   1  10   4         17.50         30.01         9.58 o
   2  10   4          0.24          6.06        10.22 o
   3  10   4         73.77        105.17        12.56 o
   4  10   4        608.29        612.01        25.61 o
   5  10   4        380.33        408.33        23.07 o
   6  10   4          4.41         43.44        14.87 o
   7  10   4        774.25        751.04        28.81 o
  -9  11   4        346.91        346.37        35.24 o
  -8  11   4          9.45         31.29        14.95 o
  -7  11   4        439.42        406.29        22.00 o
  -6  11   4        220.60        213.57        23.09 o
  -5  11   4         18.65         40.29        11.11 o
  -4  11   4        159.06        167.29        15.45 o
  -3  11   4       1012.69       1006.02        29.36 o
  -2  11   4       1836.37       1800.22        40.89 o
  -1  11   4        242.02        269.14        15.48 o
   0  11   4        291.34        306.23        16.09 o
   1  11   4         14.05         34.83        10.94 o
   2  11   4          9.50         34.07        11.37 o
   3  11   4         30.24         50.05        11.80 o
   4  11   4        849.73        823.32        30.71 o
   5  11   4       1080.89       1053.79        35.35 o
   6  11   4        105.67        168.98        25.75 o
  -8  12   4        141.06        189.87        20.16 o
  -7  12   4        185.87        209.54        24.82 o
  -6  12   4         35.83         84.05        17.37 o
  -5  12   4          1.40         18.27        13.87 o
  -4  12   4         56.09         49.09        12.37 o
  -3  12   4        338.07        307.98        17.37 o
  -2  12   4          2.99         10.53        10.20 o
  -1  12   4          1.25         12.42         9.85 o
   0  12   4        110.75        134.83        15.41 o
   1  12   4         39.42         32.70        16.13 o
   2  12   4        215.53        204.12        16.30 o
   3  12   4        288.68        296.67        30.21 o
   4  12   4        215.04        214.41        20.78 o
   5  12   4         58.96         79.12        17.59 o
  -7  13   4          1.03         39.30        20.90 o
  -6  13   4         59.12         74.19        15.00 o
  -5  13   4         27.00         54.68        12.98 o
  -4  13   4        113.76        124.57        15.18 o
  -3  13   4        112.70        183.49        23.62 o
  -2  13   4        473.72        436.07        20.69 o
  -1  13   4        171.29        182.12        14.74 o
   0  13   4        284.78        280.20        18.58 o
   1  13   4         30.97         68.41        16.64 o
   2  13   4          7.05         40.50        17.81 o
   3  13   4        166.58        186.80        21.03 o
   4  13   4         70.88        110.03        19.36 o
  -5  14   4        162.90        180.55        19.08 o
  -4  14   4          0.17          0.61        13.53 o
  -3  14   4        121.25        163.88        18.40 o
  -2  14   4         29.95         71.03        18.28 o
  -1  14   4          9.74         13.30        13.13 o
   0  14   4        240.18        265.04        21.53 o
   1  14   4        797.30        779.94        36.23 o
   2  14   4        119.62        144.65        20.71 o
 -13   1   5         37.98         42.31        23.66 o
 -12   1   5       1144.15       1142.70        39.27 o
 -11   1   5       1767.54       1696.45        46.00 o
 -10   1   5        134.41        163.45        12.61 o
  -9   1   5         64.28         81.54        10.77 o
  -8   1   5        283.83        292.90        14.21 o
  -7   1   5        236.42        238.42        13.11 o
  -6   1   5        146.67        158.82        10.09 o
  -5   1   5          2.29          2.32         5.47 o
  -4   1   5       2415.55       2370.88        31.73 o
  -3   1   5       1944.34       1844.46        26.94 o
  -2   1   5       3573.17       3587.73        40.73 o
  -1   1   5        147.39        140.50         6.59 o
   0   1   5          7.62          7.75         4.07 o
   1   1   5        226.56        208.77         8.07 o
   2   1   5        504.35        546.23        17.27 o
   3   1   5          1.10         17.88         7.34 o
   4   1   5        293.07        283.38        13.83 o
   5   1   5       1209.64       1166.41        29.86 o
   6   1   5         62.25         67.12        11.90 o
   7   1   5        666.90        682.07        24.28 o
   8   1   5       1614.94       1641.34        40.42 o
   9   1   5       1459.60       1478.96        39.45 o
  10   1   5        139.00        171.80        29.55 o
 -12   2   5         16.18         25.46        16.60 o
 -11   2   5         87.70         99.29        14.11 o
 -10   2   5        347.13        379.80        19.79 o
  -9   2   5         24.38         36.80        10.05 o
  -8   2   5        124.84        138.57        10.96 o
  -7   2   5       4066.27       3874.71        57.36 o
  -6   2   5         42.22         51.04         7.18 o
  -5   2   5        955.51        946.63        18.75 o
  -4   2   5       1083.60       1097.70        20.13 o
  -3   2   5        349.67        373.42        10.97 o
  -2   2   5        168.33        177.63         7.63 o
  -1   2   5          0.04          5.38         4.10 o
   0   2   5        675.98        708.92        15.10 o
   1   2   5        105.07        121.00         6.29 o
   2   2   5       2785.97       2670.84        42.87 o
   3   2   5       1068.94        993.73        24.86 o
   4   2   5         77.27         99.65         9.82 o
   5   2   5       2441.46       2547.65        46.84 o
   6   2   5       1423.37       1471.12        35.46 o
   7   2   5         12.36         29.48        10.57 o
   8   2   5        388.26        397.29        21.66 o
   9   2   5         68.05        100.24        16.05 o
 -12   3   5        713.96        736.93        30.11 o
 -11   3   5        132.12        143.79        16.30 o
 -10   3   5        148.37        187.84        15.37 o
  -9   3   5        415.00        423.79        20.64 o
  -8   3   5       2946.16       2804.77        55.87 o
  -7   3   5        111.04        106.55        10.16 o
  -6   3   5        115.81        123.86         8.16 o
  -5   3   5       1928.74       1872.73        30.93 o
  -4   3   5       1139.96       1115.69        20.46 o
  -3   3   5        229.01        266.05        10.35 o
  -2   3   5       1864.56       1833.30        26.73 o
  -1   3   5       2761.81       2566.71        32.70 o
   0   3   5       1001.41        978.52        18.11 o
   1   3   5         99.73        101.36         7.09 o
   2   3   5       2619.80       2505.67        77.40 o
   3   3   5         73.48         63.50         8.01 o
   4   3   5          1.14          5.01         8.58 o
   5   3   5       2102.16       2061.44        46.46 o
   6   3   5        611.10        593.51        24.35 o
   7   3   5        265.13        259.11        25.37 o
   8   3   5        178.77        210.85        17.74 o
   9   3   5        221.91        264.17        18.51 o
 -12   4   5         51.29         70.82        22.41 o
 -11   4   5          0.82         12.36        14.07 o
 -10   4   5         45.83         41.79        11.46 o
  -9   4   5         29.23         48.99        11.07 o
  -8   4   5        442.52        381.23        18.96 o
  -7   4   5        103.87        130.33        12.04 o
  -6   4   5       1101.79       1023.36        25.84 o
  -5   4   5       2130.22       2000.62        36.65 o
  -4   4   5       2463.84       2352.46        35.68 o
  -3   4   5       1645.68       1540.54        26.79 o
  -2   4   5         48.13         54.49         6.11 o
  -1   4   5        578.98        573.56        13.40 o
   0   4   5       4558.52       4328.52        51.82 o
   1   4   5       4699.74       4533.33        60.50 o
   2   4   5       2000.83       1952.87        36.72 o
   3   4   5        647.80        702.47        21.08 o
   4   4   5        113.50        110.91        10.99 o
   5   4   5         29.22         49.90        10.18 o
   6   4   5         50.24         51.46        10.77 o
   7   4   5         26.69         60.50        17.68 o
   8   4   5        535.53        482.53        32.65 o
   9   4   5         66.10         86.69        18.13 o
 -12   5   5        159.02        188.38        17.64 o
 -11   5   5        383.20        360.91        21.52 o
 -10   5   5        148.18        143.99        14.81 o
  -9   5   5        601.21        556.48        24.05 o
  -8   5   5        371.49        338.98        17.88 o
  -7   5   5         15.60         24.68         8.14 o
  -6   5   5        250.40        278.76        13.35 o
  -5   5   5        128.12        130.85         9.76 o
  -4   5   5        122.07        156.05         9.90 o
  -3   5   5       1389.35       1389.30        29.70 o
  -2   5   5       5045.43       4979.84        64.90 o
  -1   5   5       9097.95       9000.53        88.79 o
   0   5   5        702.14        597.55        17.79 o
   1   5   5        702.20        708.82        20.36 o
   2   5   5       2240.83       2107.32        39.20 o
   3   5   5       1076.47       1066.62        27.30 o
   4   5   5        193.18        199.67        19.18 o
   5   5   5         52.32         69.98        10.96 o
   6   5   5        316.34        306.99        20.34 o
   7   5   5        614.14        591.45        25.88 o
   8   5   5        366.43        383.89        27.33 o
   9   5   5          0.01         50.61        21.40 o
 -11   6   5        838.33        868.90        33.75 o
 -10   6   5       1257.38       1196.07        38.72 o
  -9   6   5        205.92        245.37        16.96 o
  -8   6   5        213.52        223.26        15.18 o
  -7   6   5        484.58        530.29        22.27 o
  -6   6   5        285.77        311.64        18.51 o
  -5   6   5        236.43        244.90        14.53 o
  -4   6   5       3434.89       3395.82        52.63 o
  -3   6   5        186.74        168.02        10.30 o
  -2   6   5         14.29         20.56         6.42 o
  -1   6   5        574.78        623.85        19.73 o
   0   6   5          7.68         23.61         6.80 o
   1   6   5        121.46        122.10         9.51 o
   2   6   5        431.87        446.03        17.13 o
   3   6   5        680.35        702.90        22.23 o
   4   6   5          1.57          6.92        11.90 o
   5   6   5         96.43        155.28        13.96 o
   6   6   5          3.69         26.06        11.15 o
   7   6   5        397.02        425.75        28.48 o
   8   6   5       1414.68       1345.75        44.86 o
 -11   7   5        136.98        157.71        20.33 o
 -10   7   5         46.79         44.61        16.83 o
  -9   7   5         14.03         22.55        14.49 o
  -8   7   5         12.55         46.36        11.93 o
  -7   7   5         82.99        105.15        11.88 o
  -6   7   5          7.81         17.75         9.96 o
  -5   7   5         52.69         78.29        10.68 o
  -4   7   5        416.50        446.07        17.58 o
  -3   7   5        152.52        131.56        10.81 o
  -2   7   5         21.47         49.03         8.47 o
  -1   7   5          7.31         16.33         6.87 o
   0   7   5        192.27        172.07        12.69 o
   1   7   5        275.49        283.29        15.82 o
   2   7   5         50.03         53.28         9.91 o
   3   7   5        420.06        410.44        17.55 o
   4   7   5        836.08        817.61        25.64 o
   5   7   5         90.15        122.31        13.27 o
   6   7   5         18.05         28.00        15.36 o
   7   7   5        561.99        546.09        28.15 o
   8   7   5         84.01        124.07        17.70 o
 -11   8   5         56.31        113.23        21.16 o
 -10   8   5        681.11        642.09        46.99 o
  -9   8   5        853.77        752.88        34.17 o
  -8   8   5         16.14         29.24        13.12 o
  -7   8   5        282.69        271.31        17.30 o
  -6   8   5       1093.34        999.29        32.74 o
  -5   8   5        904.96        917.79        30.56 o
  -4   8   5         34.06         48.01         9.41 o
  -3   8   5        337.41        337.96        16.04 o
  -2   8   5        469.11        467.52        17.48 o
  -1   8   5        113.94        132.34        10.85 o
   0   8   5        238.55        260.22        16.09 o
   1   8   5         29.05         45.15         9.76 o
   2   8   5         16.72         32.83        10.38 o
   3   8   5        636.68        598.96        24.42 o
   4   8   5        506.32        501.05        23.67 o
   5   8   5        617.89        606.05        25.30 o
   6   8   5        201.54        236.71        16.69 o
   7   8   5        237.80        290.05        18.78 o
 -10   9   5         15.74         49.63        16.87 o
  -9   9   5        543.72        612.26        31.60 o
  -8   9   5        625.93        671.53        32.07 o
  -7   9   5         25.22         29.00        11.94 o
  -6   9   5        180.33        209.38        15.38 o
  -5   9   5        708.38        707.92        27.06 o
  -4   9   5         51.05         50.16        11.21 o
  -3   9   5       1034.98       1024.44        26.87 o
  -2   9   5         46.34         63.67        10.38 o
  -1   9   5        515.61        511.05        19.72 o
   0   9   5        154.00        168.99        13.49 o
   1   9   5          9.37         14.42         9.16 o
   2   9   5          0.04         -2.45        11.61 o
   3   9   5        116.69        104.50        13.18 o
   4   9   5        369.02        367.61        24.09 o
   5   9   5         65.27         73.22        28.89 o
   6   9   5        574.29        635.04        30.54 o
   7   9   5        268.43        290.13        19.63 o
  -9  10   5         53.27         84.46        18.32 o
  -8  10   5        271.68        257.47        19.65 o
  -7  10   5        309.61        298.83        28.10 o
  -6  10   5        245.32        292.81        26.91 o
  -5  10   5        438.58        462.25        32.65 o
  -4  10   5        532.61        577.88        24.60 o
  -3  10   5        808.38        778.75        25.87 o
  -2  10   5         16.68         25.22         9.79 o
  -1  10   5        135.52        159.90        13.85 o
   0  10   5        293.43        296.11        16.95 o
   1  10   5        940.51        856.96        30.81 o
   2  10   5        277.30        291.62        17.84 o
   3  10   5         64.31         73.57        12.72 o
   4  10   5        170.26        179.65        16.58 o
   5  10   5       1030.55        976.44        33.97 o
   6  10   5        496.40        495.62        28.03 o
  -8  11   5        130.44        170.59        20.58 o
  -7  11   5          1.10         24.96        13.12 o
  -6  11   5        414.23        432.80        32.87 o
  -5  11   5        621.67        659.28        27.99 o
  -4  11   5        452.05        467.96        25.19 o
  -3  11   5         30.78         56.48        11.29 o
  -2  11   5          4.75         17.30        10.48 o
  -1  11   5       1317.62       1334.54        39.78 o
   0  11   5          5.14         29.65        11.31 o
   1  11   5          3.33         16.98        11.26 o
   2  11   5        116.09        120.80        15.57 o
   3  11   5        278.72        267.17        18.72 o
   4  11   5        423.32        450.69        23.40 o
   5  11   5          0.12         15.92        16.42 o
  -7  12   5        242.18        231.18        19.54 o
  -6  12   5        237.65        255.62        19.11 o
  -5  12   5         94.07        148.58        17.00 o
  -4  12   5        165.29        189.97        18.30 o
  -3  12   5        675.82        584.12        24.18 o
  -2  12   5        989.36        980.32        43.74 o
  -1  12   5        315.19        325.05        19.66 o
   0  12   5        636.63        627.79        27.39 o
   1  12   5        384.70        428.53        22.64 o
   2  12   5          5.65         12.17        16.62 o
   3  12   5        224.08        244.74        18.70 o
   4  12   5         86.05        107.73        23.79 o
  -5  13   5          0.84          8.30        15.05 o
  -4  13   5        689.67        689.04        30.48 o
  -3  13   5       1361.07       1291.71        41.61 o
  -2  13   5       1064.17       1007.03        35.81 o
  -1  13   5        181.71        201.05        18.01 o
   0  13   5        187.51        225.83        17.72 o
   1  13   5         56.85         91.33        16.11 o
   2  13   5        278.32        294.80        20.21 o
  -2  14   5         45.62         99.43        19.09 o
  -1  14   5         66.32         89.57        16.47 o
 -12   0   6        289.26        266.32        30.49 o
 -11   0   6        213.08        220.81        38.94 o
 -10   0   6       1119.24       1094.11        44.44 o
  -9   0   6          0.13         16.19        10.90 o
  -8   0   6       3370.47       3351.98        79.13 o
  -7   0   6       1276.42       1246.84        42.81 o
  -6   0   6       4010.04       3946.87        82.21 o
  -5   0   6         41.18         45.61         8.82 o
  -4   0   6          0.94         14.73         7.12 o
  -3   0   6        131.71        126.97        10.74 o
  -2   0   6       2519.84       2408.44        47.72 o
  -1   0   6       6113.79       5787.20        84.66 o
   0   0   6        386.51        378.55        16.59 o
   1   0   6       3304.91       3003.97       134.45 o
   2   0   6       3446.13       3404.64        75.20 o
   3   0   6          0.52          6.82        11.35 o
   4   0   6       2676.65       2718.50        69.95 o
   5   0   6        971.78       1005.39        40.98 o
   6   0   6        126.23        149.31        18.80 o
   7   0   6         13.23         19.74        35.01 o
   8   0   6         22.39         32.99        18.82 o
 -12   1   6         54.52        104.38        18.03 o
 -11   1   6        258.20        296.06        26.15 o
 -10   1   6          1.91         31.49        11.56 o
  -9   1   6        557.65        576.98        24.13 o
  -8   1   6       1185.15       1194.30        30.67 o
  -7   1   6       1908.23       1805.72        37.26 o
  -6   1   6         10.08         19.34         7.79 o
  -5   1   6        279.56        289.27        10.17 o
  -4   1   6        666.57        631.49        15.14 o
  -3   1   6        522.09        525.34        14.41 o
  -2   1   6          8.44         13.86         5.52 o
  -1   1   6        275.76        286.95        10.01 o
   0   1   6         39.54         47.67         6.22 o
   1   1   6        160.37        160.44        10.09 o
   2   1   6        941.44        921.56        24.70 o
   3   1   6        542.50        542.16        19.31 o
   4   1   6        828.76        811.24        24.87 o
   5   1   6        214.21        189.89        13.51 o
   6   1   6         33.20         23.31        11.33 o
   7   1   6        376.28        374.83        22.71 o
   8   1   6       1137.70       1209.33        39.76 o
 -12   2   6         63.34         96.08        16.49 o
 -11   2   6         59.68         77.09        18.04 o
 -10   2   6        126.92        126.08        13.77 o
  -9   2   6          9.77         28.73        10.62 o
  -8   2   6         51.02         59.47        15.52 o
  -7   2   6       1395.20       1320.36        35.57 o
  -6   2   6       2323.44       2295.65        41.59 o
  -5   2   6       1535.13       1526.25        26.58 o
  -4   2   6       1356.78       1349.99        22.92 o
  -3   2   6          1.74         19.53         5.97 o
  -2   2   6         12.65         11.75         5.18 o
  -1   2   6          5.44         14.51         5.62 o
   0   2   6        139.84        147.81        11.01 o
   1   2   6        759.89        731.35        20.72 o
   2   2   6       1801.09       1727.90        34.89 o
   3   2   6        604.35        639.03        23.57 o
   4   2   6       3800.67       3815.12        68.12 o
   5   2   6        758.34        730.80        27.12 o
   6   2   6         63.16         42.93        13.11 o
   7   2   6        590.04        606.62        26.72 o
   8   2   6        214.79        304.63        19.65 o
 -12   3   6         46.28        102.57        16.13 o
 -11   3   6         72.58         95.53        15.13 o
 -10   3   6        166.57        156.45        15.67 o
  -9   3   6        104.39        126.51        13.62 o
  -8   3   6        774.12        771.60        27.61 o
  -7   3   6        160.70        180.46        13.83 o
  -6   3   6         68.81         66.52         9.14 o
  -5   3   6       1107.43       1133.68        27.27 o
  -4   3   6        972.39        984.09        20.39 o
  -3   3   6        173.89        165.75         8.25 o
  -2   3   6       1722.69       1735.93        30.61 o
  -1   3   6        282.72        273.14        11.36 o
   0   3   6         49.54         69.11         8.55 o
   1   3   6        895.47        870.00        23.59 o
   2   3   6         64.28         64.64        13.36 o
   3   3   6          0.25          7.68        10.40 o
   4   3   6         54.50         77.38        11.65 o
   5   3   6        267.27        293.95        17.50 o
   6   3   6          2.85         37.90        17.57 o
   7   3   6         10.88         39.51        13.82 o
   8   3   6        546.23        531.41        26.05 o
 -12   4   6        115.12        133.05        18.45 o
 -11   4   6        282.38        288.49        20.52 o
 -10   4   6         65.61         98.28        14.41 o
  -9   4   6         48.27         61.57        12.13 o
  -8   4   6         96.61        101.07        12.31 o
  -7   4   6         34.87         54.05         9.88 o
  -6   4   6        570.18        609.30        20.39 o
  -5   4   6        629.97        648.97        23.10 o
  -4   4   6        116.15        116.37         9.57 o
  -3   4   6        439.42        443.55        16.43 o
  -2   4   6        126.90        130.71         8.99 o
  -1   4   6       2391.43       2345.52        37.14 o
   0   4   6        569.78        563.52        18.53 o
   1   4   6         12.77         12.58         7.11 o
   2   4   6       3312.85       3308.79        68.69 o
   3   4   6       2233.72       2079.80        46.70 o
   4   4   6        351.89        357.66        18.49 o
   5   4   6        257.09        250.74        16.65 o
   6   4   6         10.22         12.91        12.82 o
   7   4   6         12.37         25.89        13.36 o
   8   4   6         15.46         30.76        17.92 o
 -11   5   6        408.06        422.97        28.65 o
 -10   5   6        480.15        404.29        22.16 o
  -9   5   6          0.31         -0.90        13.02 o
  -8   5   6        169.22        177.45        16.60 o
  -7   5   6        719.17        726.96        30.94 o
  -6   5   6          1.57         27.96        10.67 o
  -5   5   6         40.58         31.50         8.91 o
  -4   5   6         81.25         99.16         9.61 o
  -3   5   6         70.03         74.32         9.24 o
  -2   5   6         14.61         34.12         8.19 o
  -1   5   6        992.23        974.14        25.16 o
   0   5   6        518.80        474.10        17.19 o
   1   5   6        990.11        914.12        25.03 o
   2   5   6        197.58        197.13        12.00 o
   3   5   6        211.61        194.89        18.10 o
   4   5   6        189.23        181.54        19.61 o
   5   5   6        502.19        489.55        23.25 o
   6   5   6        182.73        169.81        15.54 o
   7   5   6         59.51         76.27        14.62 o
   8   5   6        110.42        158.24        17.25 o
 -11   6   6        258.86        257.21        22.19 o
 -10   6   6         36.35         35.69        17.30 o
  -9   6   6        360.53        342.59        26.40 o
  -8   6   6         88.82         77.57        14.63 o
  -7   6   6        864.10        869.74        40.67 o
  -6   6   6       1590.13       1607.99        41.16 o
  -5   6   6          5.87         26.77         9.66 o
  -4   6   6        195.70        208.25        13.02 o
  -3   6   6       1635.97       1643.39        35.70 o
  -2   6   6       1408.22       1408.14        32.20 o
  -1   6   6        127.37        166.06        14.52 o
   0   6   6        421.73        446.50        20.16 o
   1   6   6        842.29        829.64        27.72 o
   2   6   6        140.09        151.58        11.32 o
   3   6   6          0.64          3.52         9.63 o
   4   6   6         85.91        127.52        13.21 o
   5   6   6         82.61         85.96        12.89 o
   6   6   6         46.67         55.12        20.34 o
   7   6   6         77.70         93.77        15.33 o
 -10   7   6        775.62        801.38        36.90 o
  -9   7   6       1348.39       1354.73        47.46 o
  -8   7   6       1067.52       1022.06        39.71 o
  -7   7   6         25.15         38.45        11.67 o
  -6   7   6        146.67        169.15        13.46 o
  -5   7   6         22.00         34.28        10.02 o
  -4   7   6         80.78         86.12        11.65 o
  -3   7   6       1772.97       1618.35        36.41 o
  -2   7   6       1788.86       1743.50        37.41 o
  -1   7   6       1312.94       1296.12        36.47 o
   0   7   6        167.66        174.07        14.05 o
   1   7   6        118.17        135.26        12.72 o
   2   7   6        822.62        835.15        29.44 o
   3   7   6       1200.97       1190.19        41.29 o
   4   7   6         51.94         73.28        12.30 o
   5   7   6        745.46        705.59        29.53 o
   6   7   6       2013.31       1994.16        51.76 o
   7   7   6        309.05        338.86        21.69 o
 -10   8   6        395.64        372.28        25.78 o
  -9   8   6        260.46        225.41        38.00 o
  -8   8   6         53.45         43.33        13.76 o
  -7   8   6         72.42         87.42        13.84 o
  -6   8   6        422.72        447.35        21.54 o
  -5   8   6        647.03        637.27        25.82 o
  -4   8   6        472.30        534.97        23.10 o
  -3   8   6        162.18        171.13        13.31 o
  -2   8   6        162.90        173.77        13.45 o
  -1   8   6        395.94        359.73        25.30 o
   0   8   6          0.53         10.56         9.76 o
   1   8   6        154.05        158.29        13.32 o
   2   8   6        165.64        145.86        14.16 o
   3   8   6         10.69         14.46        13.15 o
   4   8   6        968.82        967.47        39.11 o
   5   8   6        877.84        875.02        36.83 o
   6   8   6        341.63        338.87        32.61 o
  -9   9   6        251.40        279.62        22.43 o
  -8   9   6        731.18        690.57        33.68 o
  -7   9   6         80.62         95.72        16.46 o
  -6   9   6         91.66        133.03        14.80 o
  -5   9   6       2020.46       2011.85        50.08 o
  -4   9   6       1336.54       1406.47        40.30 o
  -3   9   6        711.60        745.16        28.76 o
  -2   9   6         61.94         72.45        12.77 o
  -1   9   6          4.06         16.05        12.19 o
   0   9   6        576.77        616.59        25.61 o
   1   9   6         41.73         69.10        17.87 o
   2   9   6         36.43         43.06        11.76 o
   3   9   6        546.62        550.57        26.92 o
   4   9   6        180.95        181.87        19.72 o
   5   9   6         25.06         25.51        16.08 o
  -8  10   6         16.23         27.54        17.53 o
  -7  10   6        207.88        220.62        17.98 o
  -6  10   6       1303.72       1178.71        38.94 o
  -5  10   6        645.29        678.70        28.04 o
  -4  10   6          7.67         21.67        11.20 o
  -3  10   6         24.59         41.18        11.27 o
  -2  10   6         48.96         48.92        12.44 o
  -1  10   6         32.43         68.19        13.48 o
   0  10   6          0.30          6.06        15.15 o
   1  10   6        354.17        373.86        23.45 o
   2  10   6        105.05        134.53        14.69 o
   3  10   6          8.29         34.39        13.15 o
   4  10   6         11.08         40.78        16.22 o
   5  10   6         14.46         31.36        15.96 o
  -7  11   6        245.24        301.47        20.69 o
  -6  11   6         18.80         57.36        14.97 o
  -5  11   6        353.42        377.93        21.10 o
  -4  11   6        697.68        717.20        28.68 o
  -3  11   6        327.13        288.18        32.90 o
  -2  11   6         20.39         48.16        15.60 o
  -1  11   6         35.72         51.80        12.93 o
   0  11   6        659.14        627.00        27.42 o
   1  11   6       1974.34       1882.17        50.86 o
   2  11   6         20.85         30.39        26.52 o
   3  11   6        220.34        211.21        18.67 o
  -6  12   6         16.32         29.82        15.79 o
  -5  12   6          0.01         36.53        15.94 o
  -4  12   6         85.44        134.70        19.91 o
  -3  12   6        174.24        204.09        19.11 o
  -2  12   6         17.56         47.57        16.54 o
  -1  12   6         47.77        101.52        14.76 o
   0  12   6          3.37          2.69        14.14 o
   1  12   6         11.73         45.50        14.81 o
   2  12   6         27.25         30.89        14.98 o
  -3  13   6         19.11         24.32        34.61 o
  -2  13   6         16.23         17.46        15.35 o
  -1  13   6         20.46         47.69        23.09 o
 -11   1   7          1.13         26.38        15.27 o
 -10   1   7         94.60        112.30        15.32 o
  -9   1   7        625.81        605.22        26.25 o
  -8   1   7        139.01        182.81        14.03 o
  -7   1   7         59.54         89.81        10.57 o
  -6   1   7         35.37         54.56        10.72 o
  -5   1   7         17.76         29.76         7.58 o
  -4   1   7        163.91        180.77         9.64 o
  -3   1   7         16.72         17.72         6.62 o
  -2   1   7       1291.34       1262.64        24.80 o
  -1   1   7       1418.09       1376.28        28.18 o
   0   1   7       2585.13       2488.38        44.10 o
   1   1   7        358.46        339.40        15.54 o
   2   1   7        140.05        140.11        13.60 o
   3   1   7        167.03        179.15        14.33 o
   4   1   7        237.66        261.71        17.13 o
   5   1   7        236.09        279.66        18.66 o
   6   1   7        694.35        661.31        28.09 o
   7   1   7        677.07        581.64        30.66 o
 -11   2   7         11.24          0.03        15.05 o
 -10   2   7          0.09         13.43        12.63 o
  -9   2   7         79.18        106.22        13.20 o
  -8   2   7         33.02         47.52        11.33 o
  -7   2   7        140.03        154.68        14.02 o
  -6   2   7         44.49         62.83        10.42 o
  -5   2   7       1919.89       1941.18        36.88 o
  -4   2   7       2206.94       2116.81        47.86 o
  -3   2   7         64.02         75.47         8.45 o
  -2   2   7       2778.22       2746.47        42.59 o
  -1   2   7       3969.77       3859.04        58.14 o
   0   2   7        610.82        645.92        23.12 o
   1   2   7        415.07        421.24        18.84 o
   2   2   7        113.22        125.47        20.88 o
   3   2   7          5.21         11.77        12.89 o
   4   2   7          5.50         15.68        10.93 o
   5   2   7        431.20        419.97        20.36 o
   6   2   7         46.87         79.62        15.34 o
   7   2   7         42.69         61.06        15.80 o
 -11   3   7       2557.11       2509.40        60.71 o
 -10   3   7       1738.73       1815.83        49.07 o
  -9   3   7         28.01         45.46        12.11 o
  -8   3   7       1283.06       1240.99        36.99 o
  -7   3   7        208.90        252.64        17.56 o
  -6   3   7       1558.21       1560.70        45.45 o
  -5   3   7         24.25         43.49        10.61 o
  -4   3   7          1.74         18.96         8.87 o
  -3   3   7        224.24        197.97        11.85 o
  -2   3   7         28.24         45.98         7.62 o
  -1   3   7       1322.21       1301.64        31.04 o
   0   3   7       1290.93       1246.42        33.66 o
   1   3   7        211.46        220.32        14.15 o
   2   3   7          0.12          3.20        10.77 o
   3   3   7         50.72         67.39        12.78 o
   4   3   7        729.72        738.39        28.33 o
   5   3   7        220.91        268.54        17.53 o
   6   3   7        256.92        247.17        17.29 o
   7   3   7         67.67        109.00        16.98 o
 -11   4   7         28.43         49.59        17.46 o
 -10   4   7         97.27         63.54        17.18 o
  -9   4   7         85.82        105.74        16.42 o
  -8   4   7          2.51         21.38        14.28 o
  -7   4   7         52.94         57.71        13.23 o
  -6   4   7         91.47        111.70        13.84 o
  -5   4   7        294.07        297.97        17.91 o
  -4   4   7        281.70        271.67        14.00 o
  -3   4   7        751.17        723.29        22.68 o
  -2   4   7       1604.02       1522.30        38.35 o
  -1   4   7        769.27        788.09        26.82 o
   0   4   7         67.19         55.52         9.42 o
   1   4   7        104.73        104.31        13.65 o
   2   4   7        547.94        536.81        23.09 o
   3   4   7       1000.35        929.10        31.38 o
   4   4   7        443.95        476.62        22.58 o
   5   4   7       1052.76       1003.13        34.53 o
   6   4   7          2.41         26.80        14.89 o
 -10   5   7        510.27        541.82        29.25 o
  -9   5   7        478.76        466.73        26.57 o
  -8   5   7         36.79         35.23        13.72 o
  -7   5   7        217.31        263.69        20.75 o
  -6   5   7        271.64        261.46        20.97 o
  -5   5   7       1414.21       1365.86        37.56 o
  -4   5   7        232.13        248.38        13.97 o
  -3   5   7        310.47        291.65        13.81 o
  -2   5   7        993.56        996.17        30.88 o
  -1   5   7        224.78        243.99        16.47 o
   0   5   7        279.26        291.85        16.17 o
   1   5   7       1425.65       1438.69        44.71 o
   2   5   7        828.81        772.87        28.22 o
   3   5   7         20.04         28.27        11.65 o
   4   5   7        296.78        322.24        19.28 o
   5   5   7        688.90        658.74        27.87 o
   6   5   7          0.67          7.95        16.74 o
 -10   6   7        231.54        234.64        24.85 o
  -9   6   7        584.30        606.11        30.56 o
  -8   6   7       1246.41       1184.44        50.21 o
  -7   6   7        672.33        626.46        29.93 o
  -6   6   7          6.91          8.33        10.95 o
  -5   6   7        267.74        272.79        16.72 o
  -4   6   7         53.68         90.21        12.32 o
  -3   6   7          0.80          4.91         8.89 o
  -2   6   7        952.85       1013.50        37.24 o
  -1   6   7        117.33        132.81        13.42 o
   0   6   7         39.88         44.80        11.39 o
   1   6   7       1395.08       1416.37        45.31 o
   2   6   7        862.12        894.97        39.87 o
   3   6   7         83.58        114.41        17.83 o
   4   6   7         31.39         51.65        13.22 o
   5   6   7          1.28          6.37        15.79 o
   6   6   7         28.60         41.90        24.57 o
  -9   7   7         57.45        113.89        30.83 o
  -8   7   7         13.02         16.78        14.03 o
  -7   7   7         25.45         19.20        22.66 o
  -6   7   7          0.56         10.65        17.13 o
  -5   7   7         32.64         26.47        13.16 o
  -4   7   7        130.25        143.62        14.57 o
  -3   7   7         17.66         43.95        10.74 o
  -2   7   7        361.71        353.39        19.37 o
  -1   7   7        203.59        257.90        19.57 o
   0   7   7        209.64        200.52        15.21 o
   1   7   7        327.40        322.38        19.06 o
   2   7   7        487.63        500.35        27.18 o
   3   7   7        224.48        221.50        20.29 o
   4   7   7         21.81         43.19        16.59 o
   5   7   7        312.14        282.64        22.57 o
  -9   8   7          0.52         23.24        18.54 o
  -8   8   7         53.14         97.56        16.79 o
  -7   8   7        647.59        562.41        30.14 o
  -6   8   7        409.20        408.83        21.99 o
  -5   8   7        531.77        502.85        24.48 o
  -4   8   7        278.47        261.71        17.43 o
  -3   8   7        621.42        587.49        25.08 o
  -2   8   7        220.73        234.97        16.42 o
  -1   8   7         13.25         12.43        10.65 o
   0   8   7       1096.03       1073.11        35.20 o
   1   8   7        473.40        469.26        23.28 o
   2   8   7        243.30        244.04        19.59 o
   3   8   7          7.63         32.25        17.61 o
   4   8   7         63.78        109.31        18.04 o
  -8   9   7         52.06         79.73        21.46 o
  -7   9   7         39.59         48.21        23.72 o
  -6   9   7        607.74        630.52        28.17 o
  -5   9   7         88.98         96.51        19.19 o
  -4   9   7         31.73         18.38        12.98 o
  -3   9   7        274.95        314.73        23.12 o
  -2   9   7        506.71        472.12        23.23 o
  -1   9   7        456.04        441.49        29.43 o
   0   9   7        611.96        603.40        26.15 o
   1   9   7          3.75         28.11        12.53 o
   2   9   7        598.51        510.94        28.27 o
   3   9   7        586.62        545.80        29.70 o
   4   9   7          0.29         11.22        17.81 o
  -7  10   7         11.09         28.67        15.41 o
  -6  10   7          6.74         39.98        13.89 o
  -5  10   7        106.83        153.00        16.58 o
  -4  10   7        571.72        567.97        29.55 o
  -3  10   7        664.26        712.80        34.43 o
  -2  10   7         83.70        134.45        21.12 o
  -1  10   7        178.52        234.15        17.81 o
   0  10   7         28.24         61.26        15.91 o
   1  10   7         44.12         39.16        14.57 o
   2  10   7         49.85         92.03        23.82 o
  -5  11   7         79.44        118.92        15.47 o
  -4  11   7        668.29        693.80        33.81 o
  -3  11   7       1353.55       1437.26        51.50 o
  -2  11   7        558.97        560.35        27.27 o
  -1  11   7         21.70         30.17        13.33 o
   0  11   7         23.42         60.59        14.84 o
   1  11   7        585.59        541.35        27.68 o
 -10   0   8         42.43         56.86        23.95 o
  -9   0   8         19.51         48.52        22.24 o
  -8   0   8        225.66        209.90        24.92 o
  -7   0   8        217.21        249.86        21.36 o
  -6   0   8       2733.49       2746.34        71.41 o
  -5   0   8       5607.42       5321.12       105.59 o
  -4   0   8       5201.61       5275.56        89.42 o
  -3   0   8          0.76         37.33        12.92 o
  -2   0   8       1475.01       1509.21        48.76 o
  -1   0   8       2111.04       2064.36        58.93 o
   0   0   8        195.37        197.25        19.27 o
   1   0   8        199.95        238.78        55.07 o
   2   0   8        521.83        561.34        39.78 o
   3   0   8        465.34        441.27        37.08 o
   4   0   8        273.54        307.79        30.42 o
   5   0   8        455.58        392.81        36.94 o
 -10   1   8         31.90         71.72        16.74 o
  -9   1   8          5.91         12.93        14.71 o
  -8   1   8         83.41        140.57        15.50 o
  -7   1   8         66.19         56.06        12.33 o
  -6   1   8        300.23        285.51        17.36 o
  -5   1   8       1538.61       1481.86        38.09 o
  -4   1   8         90.67        121.39        11.87 o
  -3   1   8          0.24         24.16         9.84 o
  -2   1   8        161.28        173.64        13.26 o
  -1   1   8        641.87        628.18        24.25 o
   0   1   8         46.44         50.93        11.35 o
   1   1   8          0.09          6.05        10.81 o
   2   1   8          5.94         29.56        11.51 o
   3   1   8          1.91          2.82        15.45 o
   4   1   8        109.21        160.56        17.16 o
   5   1   8        999.00        955.48        39.68 o
 -10   2   8          1.49         19.12        14.33 o
  -9   2   8        201.63        211.27        18.71 o
  -8   2   8        216.10        236.63        20.04 o
  -7   2   8        110.32        162.71        16.59 o
  -6   2   8        665.19        688.14        29.89 o
  -5   2   8        440.23        449.65        36.59 o
  -4   2   8        850.82        867.48        25.83 o
  -3   2   8         76.54        110.78        12.87 o
  -2   2   8         23.87         54.00        10.62 o
  -1   2   8         13.03         17.37        10.81 o
   0   2   8        188.19        167.35        16.43 o
   1   2   8          0.18          6.08        10.56 o
   2   2   8         93.43        120.07        13.89 o
   3   2   8         16.29          5.48        13.65 o
   4   2   8       1450.09       1358.97        38.50 o
   5   2   8        658.13        715.14        30.12 o
 -10   3   8         49.27         73.61        39.07 o
  -9   3   8        105.80        103.25        18.02 o
  -8   3   8        246.51        260.32        30.55 o
  -7   3   8         24.91         33.01        14.77 o
  -6   3   8         20.21          2.35        13.31 o
  -5   3   8          5.70         14.04        10.27 o
  -4   3   8         22.05         35.09         9.62 o
  -3   3   8        107.94        144.24        13.73 o
  -2   3   8        522.32        514.16        22.00 o
  -1   3   8        633.02        666.49        29.75 o
   0   3   8         26.98         41.39        18.58 o
   1   3   8        142.06        153.10        14.57 o
   2   3   8        362.95        328.92        18.83 o
   3   3   8         83.73        120.62        14.77 o
   4   3   8        590.20        559.28        31.49 o
   5   3   8         53.17         59.19        15.56 o
 -10   4   8         12.59         -1.34        29.83 o
  -9   4   8         93.43        108.47        17.67 o
  -8   4   8        285.89        294.69        21.33 o
  -7   4   8        481.17        453.93        25.76 o
  -6   4   8        120.94        126.51        15.65 o
  -5   4   8          1.42          8.50        10.57 o
  -4   4   8        116.21         97.22        11.95 o
  -3   4   8         44.76         48.42        11.05 o
  -2   4   8        150.87        178.29        16.16 o
  -1   4   8          0.10         20.32        13.58 o
   0   4   8        122.92         91.82        20.26 o
   1   4   8        447.82        446.57        32.34 o
   2   4   8        296.06        331.00        19.17 o
   3   4   8          0.41         10.62        12.62 o
   4   4   8       1127.67       1087.69        36.83 o
   5   4   8       1111.77       1123.01        55.19 o
  -9   5   8        356.26        428.13        35.15 o
  -8   5   8        301.17        247.55        22.83 o
  -7   5   8         17.94         25.76        14.35 o
  -6   5   8          3.22         29.08        19.47 o
  -5   5   8       1228.10       1218.77        36.63 o
  -4   5   8        183.79        206.08        17.33 o
  -3   5   8          6.50         28.16        15.28 o
  -2   5   8          0.17         28.02        10.89 o
  -1   5   8         35.83         59.72        14.20 o
   0   5   8          5.63         16.44        16.10 o
   1   5   8        661.14        609.40        29.66 o
   2   5   8        978.50        929.63        37.85 o
   3   5   8        715.64        778.46        41.10 o
   4   5   8          0.59         25.29        14.69 o
  -9   6   8         13.47         94.21        18.11 o
  -8   6   8          0.12         27.16        18.37 o
  -7   6   8          1.50          8.89        13.99 o
  -6   6   8         36.77         51.04        16.74 o
  -5   6   8        471.29        510.92        23.68 o
  -4   6   8       1584.12       1586.19        44.30 o
  -3   6   8        164.74        188.20        16.23 o
  -2   6   8         88.91        145.09        15.23 o
  -1   6   8        765.39        779.80        29.61 o
   0   6   8        290.45        310.77        21.73 o
   1   6   8        190.12        193.47        22.74 o
   2   6   8         11.97          8.85        15.23 o
   3   6   8        221.51        235.49        21.37 o
   4   6   8         22.40         44.40        17.59 o
  -8   7   8        155.42        173.98        20.25 o
  -7   7   8        430.35        404.80        26.67 o
  -6   7   8        540.36        519.83        25.31 o
  -5   7   8        230.61        211.00        20.12 o
  -4   7   8        480.51        478.44        26.54 o
  -3   7   8        967.28        891.62        36.50 o
  -2   7   8         78.21         98.98        16.50 o
  -1   7   8         70.21         67.02        12.95 o
   0   7   8          1.63         27.94        16.69 o
   1   7   8       1537.86       1508.26        60.15 o
   2   7   8        860.55        838.22        38.00 o
   3   7   8         67.05         84.85        18.32 o
  -7   8   8        786.73        842.81        38.03 o
  -6   8   8          0.02         17.75        13.74 o
  -5   8   8        205.46        241.34        21.54 o
  -4   8   8        124.66        151.74        28.95 o
  -3   8   8          5.08         26.49        27.30 o
  -2   8   8        147.90        154.09        17.31 o
  -1   8   8         92.68        115.73        18.78 o
   0   8   8        102.10        139.26        18.77 o
   1   8   8         38.83         69.20        17.14 o
   2   8   8        194.47        258.60        27.78 o
  -6   9   8        364.06        412.28        27.52 o
  -5   9   8        100.18        127.20        19.42 o
  -4   9   8        645.76        655.40        33.64 o
  -3   9   8       1290.82       1321.60        48.13 o
  -2   9   8       1048.50       1097.12        50.35 o
  -1   9   8        647.62        623.39        27.65 o
   0   9   8          6.23          7.37        17.48 o
   1   9   8        141.71        121.62        20.08 o
  -3  10   8        563.05        502.29        41.30 o
  -2  10   8        585.70        581.99        33.63 o
  -8   1   9         45.35        126.16        44.20 o
  -7   1   9         35.10         52.02        16.90 o
  -6   1   9          5.93         22.67        16.67 o
  -5   1   9        286.42        315.14        23.16 o
  -4   1   9        352.12        357.71        24.59 o
  -3   1   9          0.00         12.48        13.44 o
  -2   1   9         98.55        116.75        14.32 o
  -1   1   9        206.95        205.10        18.96 o
   0   1   9        834.17        817.01        34.26 o
   1   1   9        309.07        339.69        22.42 o
   2   1   9        266.04        319.35        22.63 o
   3   1   9         93.50        133.62        18.88 o
  -8   2   9         88.62        107.78        23.46 o
  -7   2   9          8.51         34.17        15.89 o
  -6   2   9        109.32        185.37        23.71 o
  -5   2   9        799.30        817.29        33.75 o
  -4   2   9        183.28        200.54        20.90 o
  -3   2   9        127.41        167.07        17.89 o
  -2   2   9        214.43        228.05        19.63 o
  -1   2   9        485.01        430.67        25.44 o
   0   2   9        151.77        147.26        14.90 o
   1   2   9       1663.42       1705.70        46.29 o
   2   2   9       2230.31       2202.16        62.65 o
   3   2   9         12.53         55.16        18.00 o
  -8   3   9       1571.83       1642.89        52.99 o
  -7   3   9        351.62        347.44        30.74 o
  -6   3   9       1169.90       1079.91        52.09 o
  -5   3   9        452.23        460.94        30.00 o
  -4   3   9        674.71        724.23        31.82 o
  -3   3   9        104.63        125.28        17.50 o
  -2   3   9          0.80         13.01        14.55 o
  -1   3   9        119.41        152.61        25.45 o
   0   3   9        118.45        176.96        18.85 o
   1   3   9        621.67        650.51        31.20 o
   2   3   9        726.31        758.49        30.40 o
   3   3   9        100.28        130.85        21.74 o
  -8   4   9         78.55         90.47        28.52 o
  -7   4   9        340.39        357.68        24.03 o
  -6   4   9        113.06        169.26        19.49 o
  -5   4   9          5.32         -5.90        21.24 o
  -4   4   9        344.51        353.34        20.28 o
  -3   4   9          9.10          5.73        14.24 o
  -2   4   9        254.14        226.49        19.49 o
  -1   4   9         81.67        101.06        17.22 o
   0   4   9        124.93        128.48        18.72 o
   1   4   9        208.52        230.25        21.73 o
   2   4   9          0.18          9.68        16.57 o
  -7   5   9         76.18        106.87        24.43 o
  -6   5   9         10.92         42.94        20.75 o
  -5   5   9        215.30        276.44        25.91 o
  -4   5   9         65.65         89.13        16.51 o
  -3   5   9        157.78        172.92        18.73 o
  -2   5   9        654.49        644.55        31.18 o
  -1   5   9        269.67        278.54        21.05 o
   0   5   9        800.12        802.95        35.60 o
   1   5   9        802.36        730.90        43.53 o
   2   5   9         75.14        110.72        39.04 o
  -6   6   9        158.85        170.30        23.74 o
  -5   6   9        134.13        184.06        18.01 o
  -4   6   9        269.24        286.68        22.24 o
  -3   6   9         31.50         63.91        16.55 o
  -2   6   9         12.48         39.66        22.54 o
  -1   6   9         82.18         84.57        22.05 o
   0   6   9         94.14        115.32        18.77 o
   1   6   9          0.36          5.78        17.29 o
  -5   7   9         17.47         20.10        16.14 o
  -4   7   9          1.37         22.35        17.15 o
  -3   7   9          7.46         42.20        16.24 o
  -2   7   9        151.59        169.18        19.98 o
  -1   7   9        549.13        564.85        31.02 o
  -3   0  10       1457.12       1452.83        98.84 o
  -2   0  10       2811.18       3020.70       103.39 o
  -1   0  10        214.43        255.05        32.29 o
  -5   1  10        142.48        153.07        37.90 o
  -4   1  10          1.69         13.10        32.12 o
  -3   1  10        343.89        309.80        33.98 o
  -2   1  10          7.48         31.21        16.84 o
  -1   1  10          1.18         18.31        21.30 o
  -5   2  10          4.04         27.41        26.24 o
  -4   2  10        660.94        622.16        62.42 o
  -3   2  10        119.25        137.95        23.63 o
  -2   2  10         27.18         89.93        21.93 o
  -1   2  10          9.24         28.00        20.89 o
  -4   3  10         12.84         32.09        22.47 o
  -3   3  10        129.78        177.23        21.83 o
  -2   3  10        125.79        128.86        27.72 o
                                                
