# Supplementary material for: Crystal structures of three (trichloromethyl)(carbamoyl)disulfanes
Source: Acta Crystallogr E Crystallogr Commun. 2015 Sep 12;71(Pt 10):1169–73. doi: 10.1107/S2056989015015893 (PMC4647414; doi:10.1107/S2056989015015893)
Supplement: Supplementary file 6 [file e-71-01169-3sup10.hkl]

#
# h,k,l, Fc-squared, Fo-squared, sigma(Fo-squared), status flag
#
data_3
_shelx_title ' 3 in P-1'
_shelx_refln_list_code          4
_shelx_F_calc_maximum      179.11
_exptl_crystal_F_000       640.00
_reflns_d_resolution_high  0.7699

loop_
 _space_group_symop_operation_xyz
 'x, y, z'
 '-x, -y, -z'

_cell_length_a     8.9231
_cell_length_b    10.1724
_cell_length_c    15.3643
_cell_angle_alpha  81.964
_cell_angle_beta   81.806
_cell_angle_gamma  68.851

_shelx_F_squared_multiplier     1.000

loop_
 _refln_index_h
 _refln_index_k
 _refln_index_l
 _refln_F_squared_calc
 _refln_F_squared_meas
 _refln_F_squared_sigma
 _refln_observed_status
   1   0   0        216.19        233.79         4.97 o
   2   0   0       9843.21       9857.36       155.49 o
   3   0   0       7662.65       7569.60       121.43 o
   4   0   0        300.21        302.42         9.07 o
   5   0   0       3352.74       3193.19        56.40 o
   6   0   0         81.72         89.98         7.22 o
   7   0   0        369.61        329.36        19.90 o
   8   0   0         50.59         77.68        15.01 o
   9   0   0         34.60         34.18        15.61 o
  10   0   0         70.03         79.93        19.63 o
 -10   1   0        586.00        592.39        51.19 o
  -9   1   0         43.95         11.76        15.59 o
  -8   1   0       1742.49       1733.77        45.64 o
  -7   1   0       1015.47       1113.72        32.05 o
  -6   1   0        184.60        235.63        10.31 o
  -5   1   0       1557.09       1647.61        32.84 o
  -4   1   0       1264.37       1301.57        26.02 o
  -3   1   0       2892.64       2998.23        62.06 o
  -2   1   0       1697.70       1739.61        32.67 o
  -1   1   0       1038.67       1039.29        18.35 o
   0   1   0       1062.61       1134.99        22.21 o
   1   1   0       5769.53       5999.22       146.16 o
   2   1   0        155.77        167.32         5.70 o
   3   1   0       3073.07       3209.31        53.49 o
   4   1   0       8961.55       9055.86       145.44 o
   5   1   0       4581.28       4688.51        79.11 o
   6   1   0         28.58         33.26         6.02 o
   7   1   0        916.27        911.35        26.69 o
   8   1   0         17.38          9.19        11.74 o
   9   1   0          1.65        -11.43        11.43 o
  10   1   0         81.87         79.70        43.02 o
  11   1   0        141.87        192.50        34.63 o
 -10   2   0         15.57          7.26        29.36 o
  -9   2   0        714.94        761.93        42.15 o
  -8   2   0       1004.23       1030.14        65.95 o
  -7   2   0       3238.42       3050.77        68.65 o
  -6   2   0          9.04          4.67         6.94 o
  -5   2   0         79.27         78.98         8.26 o
  -4   2   0         26.44         26.51         5.41 o
  -3   2   0        118.80        152.99         7.75 o
  -2   2   0      17100.28      16712.06       282.80 o
  -1   2   0       2244.62       2339.25        45.19 o
   0   2   0       6368.78       6967.39       128.62 o
   1   2   0        860.36        886.19        20.72 o
   2   2   0       5174.76       5152.18        84.57 o
   3   2   0       6312.52       6308.11       101.79 o
   4   2   0       2546.22       2404.92        42.24 o
   5   2   0       1542.33       1586.11        30.54 o
   6   2   0       1663.28       1664.39        32.96 o
   7   2   0        554.88        542.74        18.82 o
   8   2   0        561.49        572.42        28.82 o
   9   2   0        399.06        352.97        30.04 o
  10   2   0       1064.04       1168.33        47.40 o
  11   2   0         25.91         22.22        18.89 o
  -9   3   0          7.49         -1.62        17.25 o
  -8   3   0         33.01         11.26        14.55 o
  -7   3   0       1067.44       1112.63        42.46 o
  -6   3   0        102.55         96.47        10.76 o
  -5   3   0          6.72         10.71         6.15 o
  -4   3   0       7225.30       7018.05       116.80 o
  -3   3   0       1711.68       1794.44        33.97 o
  -2   3   0        121.87        125.29         5.45 o
  -1   3   0       3789.51       3945.90        76.94 o
   0   3   0        307.26        319.71         9.93 o
   1   3   0      32081.87      32070.82       500.33 o
   2   3   0         64.52         68.26         7.40 o
   3   3   0        534.95        547.72        12.35 o
   4   3   0        638.44        641.88        14.49 o
   5   3   0          3.70          1.78         3.50 o
   6   3   0        153.46        127.88         7.11 o
   7   3   0        653.61        666.23        33.43 o
   8   3   0        748.89        752.00        31.80 o
   9   3   0        109.58        118.26        17.02 o
  10   3   0        290.01        303.60        23.84 o
  11   3   0        579.38        564.88        33.86 o
  -9   4   0         71.04         78.04        25.46 o
  -8   4   0        195.66        205.13        21.23 o
  -7   4   0        241.26        254.71        33.56 o
  -6   4   0         63.72         79.19        20.64 o
  -5   4   0        277.74        315.29        24.05 o
  -4   4   0        148.60        152.73        11.06 o
  -3   4   0       5412.92       5294.81        89.53 o
  -2   4   0         44.56         45.64         5.74 o
  -1   4   0          8.50          2.18         3.54 o
   0   4   0       1028.40       1070.81        25.60 o
   1   4   0      15532.12      15654.94       247.15 o
   2   4   0        552.50        594.52        14.82 o
   3   4   0       3708.11       3791.17        63.94 o
   4   4   0       1055.58       1018.38        21.08 o
   5   4   0         36.85         33.84         4.69 o
   6   4   0      10247.09      10042.88       190.29 o
   7   4   0        128.57        120.23        10.32 o
   8   4   0        835.76        735.58        31.52 o
   9   4   0         14.27         13.08        12.15 o
  10   4   0          4.81          2.04        12.99 o
  11   4   0        241.19        246.79        38.63 o
  -8   5   0        225.10        245.76        25.91 o
  -7   5   0        329.25        354.31        25.51 o
  -6   5   0       1951.28       1895.05        62.61 o
  -5   5   0         35.17         49.05         9.55 o
  -4   5   0       2083.10       1944.42        51.25 o
  -3   5   0         69.37         73.01        17.43 o
  -2   5   0       1364.18       1541.73        38.25 o
  -1   5   0       3221.85       3265.99        68.10 o
   0   5   0          0.18         -2.66         4.01 o
   1   5   0       2714.76       2810.15        49.03 o
   2   5   0       6931.83       7305.67       118.99 o
   3   5   0       5579.64       5580.04        92.68 o
   4   5   0        106.91        102.02         9.68 o
   5   5   0          3.04          8.90         4.39 o
   6   5   0          6.11          6.72         6.24 o
   7   5   0        331.79        333.55        16.95 o
   8   5   0        102.30        129.10        15.41 o
   9   5   0         21.50         -1.38        11.95 o
  10   5   0          1.35          5.28        14.66 o
  11   5   0          3.85         12.06        27.51 o
  -7   6   0         91.85         87.14        20.33 o
  -6   6   0        395.57        404.25        32.39 o
  -5   6   0        170.24        160.49        14.86 o
  -4   6   0        423.70        389.72        18.00 o
  -3   6   0         63.07         71.94        13.52 o
  -2   6   0        456.21        465.03        17.77 o
  -1   6   0       2815.77       2932.82       101.89 o
   0   6   0        109.21        113.82         8.80 o
   1   6   0       2666.95       2670.41        47.79 o
   2   6   0       5504.21       5640.34        94.30 o
   3   6   0         68.69         88.78         6.32 o
   4   6   0       4638.87       4826.89        82.45 o
   5   6   0        359.91        350.43        14.55 o
   6   6   0         11.70         11.62         6.65 o
   7   6   0        468.07        447.83        28.63 o
   8   6   0         21.26          5.25        20.76 o
   9   6   0        944.13        877.88        53.82 o
  10   6   0        134.63        164.32        21.56 o
  11   6   0        368.95        418.11        35.31 o
  -6   7   0        313.50        361.02        26.98 o
  -5   7   0        849.05        873.29        42.71 o
  -4   7   0       1055.36       1042.70        33.38 o
  -3   7   0        566.60        573.43        22.25 o
  -2   7   0        172.92        181.99        12.54 o
  -1   7   0        948.08        940.17        28.21 o
   0   7   0       1006.93        992.22        28.35 o
   1   7   0        406.79        397.74        15.76 o
   2   7   0       2485.46       2573.38        56.92 o
   3   7   0       1157.72       1152.37        25.19 o
   4   7   0        365.75        364.15        12.38 o
   5   7   0        141.92        152.66        10.41 o
   6   7   0        593.29        563.99        27.69 o
   7   7   0        584.98        552.41        31.49 o
   8   7   0       1519.51       1441.50       134.41 o
   9   7   0        274.14        308.05        23.14 o
  10   7   0        616.41        678.95        35.75 o
  -6   8   0        226.19        271.55        40.45 o
  -5   8   0        152.39        171.17        22.94 o
  -4   8   0        200.44        190.36        15.66 o
  -3   8   0        318.48        344.12        18.64 o
  -2   8   0        755.72        717.03        25.90 o
  -1   8   0         92.11        128.29        12.00 o
   0   8   0        259.48        270.63        14.45 o
   1   8   0         31.32         30.07         8.00 o
   2   8   0       1692.83       1635.77        59.37 o
   3   8   0       2637.72       2652.17       104.00 o
   4   8   0        255.86        277.57        20.05 o
   5   8   0        315.91        350.05        22.30 o
   6   8   0         60.13         49.66         9.95 o
   7   8   0       2159.06       2126.13        73.19 o
   8   8   0         69.43         78.51        12.61 o
   9   8   0         68.13         59.05        16.89 o
  10   8   0        131.35        160.04        22.13 o
  -5   9   0        344.45        364.70        42.14 o
  -4   9   0         31.74         24.93        25.47 o
  -3   9   0       1504.30       1492.59        44.39 o
  -2   9   0        933.16        901.22        31.30 o
  -1   9   0         16.98         22.36         9.64 o
   0   9   0       2370.63       2343.35        57.49 o
   1   9   0        486.43        508.28        21.38 o
   2   9   0        259.26        239.02        16.12 o
   3   9   0        251.56        271.90        19.97 o
   4   9   0        493.87        461.93        56.75 o
   5   9   0        384.26        408.20        23.09 o
   6   9   0         69.12         77.54        11.39 o
   7   9   0         71.68         67.47        16.53 o
   8   9   0        250.62        249.88        16.88 o
   9   9   0         38.23         51.30        28.55 o
  10   9   0         46.50          8.30        18.02 o
  -3  10   0         14.70         15.49        14.67 o
  -2  10   0         16.52         -6.21        16.19 o
  -1  10   0        366.23        338.72        19.19 o
   0  10   0          2.32          0.34        10.54 o
   1  10   0        980.72       1017.26        33.55 o
   2  10   0        142.96        168.92        16.49 o
   3  10   0        558.43        602.58        42.74 o
   4  10   0        124.45        148.55        18.66 o
   5  10   0        180.72        175.78        19.00 o
   6  10   0         10.81         31.92        12.78 o
   7  10   0        659.53        676.37        67.05 o
   8  10   0         22.87         26.55        12.33 o
   9  10   0        118.76        104.81        19.95 o
  -2  11   0          8.10          8.29        15.17 o
  -1  11   0        284.50        285.86        19.82 o
   0  11   0        592.74        588.07        26.43 o
   1  11   0         18.57          7.26        11.96 o
   2  11   0        286.94        322.55        19.37 o
   3  11   0       1018.26        928.00        67.23 o
   4  11   0        785.65        805.39        37.21 o
   5  11   0          5.87          8.45        18.91 o
   6  11   0         15.03          2.50        14.19 o
   7  11   0        362.77        364.90        26.22 o
   8  11   0          4.76          5.78        14.86 o
   9  11   0          0.82         28.65        29.35 o
   0  12   0        108.63        147.83        20.20 o
   1  12   0          4.15        -16.07        17.46 o
   2  12   0          6.55         -0.78        15.57 o
   3  12   0        355.20        389.11        33.93 o
   4  12   0       1086.12       1126.31        49.54 o
   5  12   0        255.44        237.58        23.63 o
   6  12   0        135.41        182.60        23.62 o
   7  12   0        119.89        177.34        26.69 o
   3  13   0        273.75        286.12        43.54 o
   4  13   0        184.60        193.70        38.40 o
   5  13   0         39.72         65.45        33.19 o
  -7 -12   1        237.20        295.85        27.85 o
  -6 -12   1         19.92          9.14        16.71 o
  -5 -12   1         12.70          1.21        16.40 o
  -4 -12   1       1202.86       1210.07        56.39 o
  -3 -12   1        273.78        272.23        33.60 o
  -2 -12   1         40.22         80.25        16.02 o
  -1 -12   1          7.71         -9.32        13.88 o
   0 -12   1        790.50        760.07        58.78 o
  -8 -11   1        265.60        261.15        29.12 o
  -7 -11   1        363.22        363.55        26.60 o
  -6 -11   1        294.90        293.45        23.45 o
  -5 -11   1          0.58          0.59        13.82 o
  -4 -11   1       1152.33       1156.62        46.40 o
  -3 -11   1        934.62        948.19        40.97 o
  -2 -11   1          9.12         14.45        13.50 o
  -1 -11   1        116.39        129.00        16.61 o
   0 -11   1        175.60        194.55        19.11 o
   1 -11   1          0.17         -5.95        12.87 o
   2 -11   1          0.01         40.43        16.20 o
  -9 -10   1          3.77         13.36        17.60 o
  -8 -10   1         19.44          8.98        15.13 o
  -7 -10   1        328.87        337.87        28.01 o
  -6 -10   1        200.32        186.32        18.48 o
  -5 -10   1         21.96         26.29        12.34 o
  -4 -10   1         80.35        107.21        16.84 o
  -3 -10   1        171.68        185.80        13.85 o
  -2 -10   1        907.15        960.90        40.20 o
  -1 -10   1        407.45        395.92        20.13 o
   0 -10   1        605.39        588.10        25.02 o
   1 -10   1          7.08         -4.90        10.94 o
   2 -10   1         19.10         17.90        12.66 o
   3 -10   1        163.87        188.53        20.37 o
 -10  -9   1        107.40        110.39        24.53 o
  -9  -9   1          5.92          0.20        15.86 o
  -8  -9   1         40.47         37.60        15.08 o
  -7  -9   1         22.28         29.82        13.45 o
  -6  -9   1        715.37        714.59        25.24 o
  -5  -9   1        546.30        578.81        28.22 o
  -4  -9   1        375.72        324.65        20.80 o
  -3  -9   1         32.70         30.84         9.58 o
  -2  -9   1         47.31         62.00        10.49 o
  -1  -9   1        848.63        815.97        27.78 o
   0  -9   1         40.29         47.77        20.69 o
   1  -9   1        745.67        728.35        29.48 o
   2  -9   1         64.95         84.13        12.97 o
   3  -9   1        238.29        244.01        18.44 o
   4  -9   1         57.39         38.80        17.25 o
   5  -9   1         80.03        134.76        33.71 o
 -10  -8   1         81.05         98.90        21.13 o
  -9  -8   1        178.63        182.83        21.26 o
  -8  -8   1       2279.41       2194.13        68.59 o
  -7  -8   1       1139.47       1120.01        33.56 o
  -6  -8   1        485.94        473.46        19.42 o
  -5  -8   1        609.49        557.82        20.34 o
  -4  -8   1        158.71        186.20         9.74 o
  -3  -8   1        511.48        522.87        19.35 o
  -2  -8   1          1.19          0.67         8.48 o
  -1  -8   1        290.59        323.18        22.16 o
   0  -8   1        888.14        895.79        31.45 o
   1  -8   1        209.71        204.76        13.85 o
   2  -8   1          7.92          0.74         8.60 o
   3  -8   1        575.16        570.40        23.64 o
   4  -8   1          5.36         18.53        11.65 o
   5  -8   1        568.97        574.54        42.75 o
   6  -8   1       1238.61       1197.16        71.17 o
 -10  -7   1          4.94         -5.09        15.58 o
  -9  -7   1         44.06         45.79        14.51 o
  -8  -7   1        461.35        441.02        25.23 o
  -7  -7   1       1187.94       1110.35        35.55 o
  -6  -7   1       4701.72       4660.21        96.49 o
  -5  -7   1         10.18          4.48         5.97 o
  -4  -7   1        478.13        454.63        14.18 o
  -3  -7   1       6100.33       6472.99       144.96 o
  -2  -7   1        499.11        527.16        18.37 o
  -1  -7   1       1011.66       1117.02        30.54 o
   0  -7   1       1959.08       2066.32        99.34 o
   1  -7   1         96.94        130.93        11.21 o
   2  -7   1         13.38          6.31         7.35 o
   3  -7   1        979.72       1023.22        31.62 o
   4  -7   1          6.39         18.55        11.54 o
   5  -7   1        411.57        390.77        20.91 o
   6  -7   1        402.74        338.44        28.55 o
 -11  -6   1         46.97         54.81        20.15 o
 -10  -6   1        574.53        565.43        32.19 o
  -9  -6   1          0.27          2.26        12.32 o
  -8  -6   1       1281.90       1261.17        45.62 o
  -7  -6   1         15.32         15.70         7.66 o
  -6  -6   1        329.07        355.60        22.75 o
  -5  -6   1       1996.43       1976.79        38.83 o
  -4  -6   1         56.60         52.39         8.59 o
  -3  -6   1        621.01        621.19        15.83 o
  -2  -6   1       2459.38       2522.15        47.18 o
  -1  -6   1        921.03        843.60        21.34 o
   0  -6   1       1247.86       1239.58        31.79 o
   1  -6   1       3989.36       3824.17       109.34 o
   2  -6   1       1689.81       1596.51        40.27 o
   3  -6   1         34.30         27.95         8.11 o
   4  -6   1       1748.14       1755.06        45.68 o
   5  -6   1        427.47        426.58        20.50 o
   6  -6   1        363.64        352.32        24.62 o
   7  -6   1        449.43        433.75        47.35 o
 -11  -5   1        302.81        262.64        26.18 o
 -10  -5   1          0.54          7.28        15.15 o
  -9  -5   1        972.36        947.44        39.76 o
  -8  -5   1          0.72         -3.93        10.79 o
  -7  -5   1          6.68         10.24         7.07 o
  -6  -5   1         16.72         12.65         6.32 o
  -5  -5   1        916.72        871.36        20.28 o
  -4  -5   1       3104.70       3038.98        53.95 o
  -3  -5   1          5.53          3.79         4.09 o
  -2  -5   1       1581.17       1708.77        32.22 o
  -1  -5   1        111.56        112.75         5.63 o
   0  -5   1       1648.61       1621.04        37.29 o
   1  -5   1       6358.15       6725.12       130.40 o
   2  -5   1         31.06         24.81         6.24 o
   3  -5   1       4426.65       4389.75        90.65 o
   4  -5   1        894.78        907.83        27.75 o
   5  -5   1         17.76         21.86        10.05 o
   6  -5   1        738.36        722.14        33.12 o
   7  -5   1       3258.91       3298.67        96.54 o
   8  -5   1        113.95        165.43        24.68 o
 -11  -4   1         50.50         38.71        28.31 o
 -10  -4   1       1073.01       1092.06        45.37 o
  -9  -4   1        101.55        118.68        30.80 o
  -8  -4   1        467.80        470.58        24.51 o
  -7  -4   1       5571.62       5354.35       133.96 o
  -6  -4   1        119.61        118.09         7.56 o
  -5  -4   1       3723.38       3549.89        62.03 o
  -4  -4   1        814.99        812.87        18.15 o
  -3  -4   1         73.20         91.76         5.20 o
  -2  -4   1       6911.72       7096.86       114.95 o
  -1  -4   1       1397.47       1467.07        33.22 o
   0  -4   1       1344.09       1378.83        25.73 o
   1  -4   1         63.80        124.66         7.31 o
   2  -4   1        235.26        239.69        10.70 o
   3  -4   1         75.82         71.99         6.29 o
   4  -4   1        550.55        554.63        22.26 o
   5  -4   1         16.46          8.27         7.82 o
   6  -4   1         54.54         49.94        14.26 o
   7  -4   1       1755.11       1800.60       108.01 o
   8  -4   1        794.46        841.10        56.62 o
   9  -4   1         15.78          2.24        19.15 o
 -11  -3   1         43.30         48.79        19.11 o
 -10  -3   1         31.54         37.66        15.31 o
  -9  -3   1          0.55        -10.88        10.88 o
  -8  -3   1         39.45         32.53        11.40 o
  -7  -3   1          2.89         -6.38         7.42 o
  -6  -3   1       5667.25       5761.02        97.26 o
  -5  -3   1        687.44        682.63        16.26 o
  -4  -3   1        346.65        357.09        10.03 o
  -3  -3   1       4516.39       4492.65        74.43 o
  -2  -3   1        232.52        223.00         6.79 o
  -1  -3   1       4522.30       4765.56        77.61 o
   0  -3   1      22408.48      23115.19       419.73 o
   1  -3   1        217.09        230.37         6.73 o
   2  -3   1       3592.20       3523.92        59.83 o
   3  -3   1        615.23        602.73        14.84 o
   4  -3   1        262.95        288.77        10.35 o
   5  -3   1        710.42        678.25        18.28 o
   6  -3   1          0.15         -1.25         6.50 o
   7  -3   1        106.07        138.13        16.89 o
   8  -3   1       1063.03       1026.06        42.28 o
   9  -3   1        124.00        153.11        22.39 o
 -11  -2   1        121.37        148.31        33.44 o
 -10  -2   1          4.01          5.76        15.38 o
  -9  -2   1        137.11        103.68        17.06 o
  -8  -2   1        305.31        259.14        26.85 o
  -7  -2   1       1914.74       1866.65        45.79 o
  -6  -2   1       1048.63       1073.93        23.66 o
  -5  -2   1        728.08        802.60        18.14 o
  -4  -2   1        138.23        114.55         7.59 o
  -3  -2   1       4024.73       3774.61        62.61 o
  -2  -2   1        758.53        753.60        15.17 o
  -1  -2   1       2698.89       2734.82        45.07 o
   0  -2   1        881.48        896.25        16.38 o
   1  -2   1       1154.79       1269.57        22.81 o
   2  -2   1         43.45         51.02         3.53 o
   3  -2   1       3390.14       3509.58        60.00 o
   4  -2   1         15.12         17.25         4.44 o
   5  -2   1        401.43        410.38        13.16 o
   6  -2   1        381.20        399.36        13.98 o
   7  -2   1        697.30        708.23        24.58 o
   8  -2   1       1944.14       1926.72        62.43 o
   9  -2   1         33.52         27.28        16.19 o
  10  -2   1         61.78         78.39        33.68 o
 -10  -1   1          9.08        -17.64        17.64 o
  -9  -1   1        207.43        184.03        18.52 o
  -8  -1   1         12.15         -5.99         8.31 o
  -7  -1   1       1167.68       1202.29        45.97 o
  -6  -1   1        120.89        118.29         6.98 o
  -5  -1   1          7.10          7.44         4.09 o
  -4  -1   1       3381.12       3505.30        59.56 o
  -3  -1   1       6886.25       6850.40       110.15 o
  -2  -1   1       2821.58       2816.65        47.16 o
  -1  -1   1       2169.87       2090.39        40.00 o
   0  -1   1          5.58          4.37         1.45 o
   1  -1   1        112.94        123.26         4.38 o
   2  -1   1       3024.72       2963.69        49.42 o
   3  -1   1       1185.23       1233.92        34.03 o
   4  -1   1       9372.12       9353.08       151.36 o
   5  -1   1          0.35          0.17         4.31 o
   6  -1   1          5.86         -1.73         5.33 o
   7  -1   1       1300.74       1327.29        42.64 o
   8  -1   1        540.27        570.54        22.75 o
   9  -1   1       1572.24       1583.96       100.15 o
  10  -1   1        183.93        228.86        39.74 o
 -10   0   1        546.78        582.99        63.93 o
  -9   0   1        459.69        464.96        27.45 o
  -8   0   1        180.32        184.87        14.31 o
  -7   0   1        162.68        151.45        10.99 o
  -6   0   1        559.67        525.77        18.45 o
  -5   0   1       2322.13       2249.82        55.17 o
  -4   0   1       3729.17       3702.54        62.96 o
  -3   0   1       4282.79       4188.53        69.13 o
  -2   0   1        728.00        771.69        14.67 o
  -1   0   1        641.23        557.78        22.98 o
   0   0   1          5.57          0.73         0.94 o
   1   0   1       2327.89       2459.63        39.78 o
   2   0   1        751.58        725.81        13.95 o
   3   0   1        939.78        974.73        25.20 o
   4   0   1          2.42         -2.20         3.00 o
   5   0   1       4676.77       4378.07        74.82 o
   6   0   1       3751.13       3813.16        67.58 o
   7   0   1        953.29        987.52        28.45 o
   8   0   1       1622.46       1620.96        42.47 o
   9   0   1         26.44         25.35        14.50 o
  10   0   1        140.83        160.23        22.20 o
 -10   1   1        144.79        138.11        35.87 o
  -9   1   1         80.77         64.08        14.17 o
  -8   1   1         98.69        123.97        18.21 o
  -7   1   1        101.23        130.88        11.86 o
  -6   1   1        417.43        410.21        16.33 o
  -5   1   1       4955.55       4914.71        83.89 o
  -4   1   1        412.89        423.68        11.65 o
  -3   1   1       6738.04       7108.04       119.83 o
  -2   1   1       4222.51       4218.57        79.92 o
  -1   1   1       1730.52       1715.72        28.93 o
   0   1   1       6590.80       7321.30       115.62 o
   1   1   1        130.11        133.17         4.21 o
   2   1   1       7027.90       7130.02       113.04 o
   3   1   1       1985.83       1902.29        33.18 o
   4   1   1       1576.99       1745.13        31.93 o
   5   1   1        454.06        461.90        20.85 o
   6   1   1          3.68          2.11         4.45 o
   7   1   1        503.13        459.35        19.65 o
   8   1   1        323.25        304.22        30.78 o
   9   1   1       3059.83       2914.07        85.21 o
  10   1   1       1007.37       1012.15        84.85 o
  11   1   1         17.60         49.94        22.24 o
  -9   2   1        158.07        187.70        18.85 o
  -8   2   1         26.14        -11.81        13.59 o
  -7   2   1        424.28        441.26        19.64 o
  -6   2   1       1654.66       1664.85        41.56 o
  -5   2   1        684.89        694.74        18.00 o
  -4   2   1         12.37         18.61         6.03 o
  -3   2   1        692.41        649.52        23.46 o
  -2   2   1       3034.99       3282.08        55.25 o
  -1   2   1          9.22         10.98         2.93 o
   0   2   1        100.57         98.34         3.19 o
   1   2   1      10882.42      11636.31       222.17 o
   2   2   1        147.16        146.90         4.22 o
   3   2   1       1712.89       1599.98        28.35 o
   4   2   1          0.54          2.62         2.66 o
   5   2   1       1852.85       1854.16        34.70 o
   6   2   1         71.80         89.11         6.41 o
   7   2   1         79.55         69.42         8.52 o
   8   2   1         13.68          0.93         9.60 o
   9   2   1        458.27        470.74        33.57 o
  10   2   1        440.69        457.49        28.42 o
  11   2   1        708.70        761.81        39.39 o
  -9   3   1          0.12         -2.18        23.37 o
  -8   3   1       1416.95       1503.65        54.46 o
  -7   3   1        877.41        853.98        56.49 o
  -6   3   1         26.36          5.50         7.93 o
  -5   3   1        133.09        114.90         8.44 o
  -4   3   1       1369.46       1384.05        28.73 o
  -3   3   1       1379.97       1377.42        36.13 o
  -2   3   1       3050.98       3225.32        59.24 o
  -1   3   1        784.93        825.10        22.22 o
   0   3   1         19.81         18.77         3.58 o
   1   3   1      17537.36      18182.01       312.85 o
   2   3   1      21020.16      21506.05       336.91 o
   3   3   1       3486.78       3409.81        56.90 o
   4   3   1          2.28          5.85         2.88 o
   5   3   1        154.39        140.10         6.40 o
   6   3   1       1080.20        969.02        21.69 o
   7   3   1        181.16        192.73        11.48 o
   8   3   1       1442.70       1334.13        45.81 o
   9   3   1        342.42        343.57        22.37 o
  10   3   1       1445.34       1545.50        62.88 o
  11   3   1         76.58         99.92        20.49 o
  -8   4   1          4.56        -16.54        16.64 o
  -7   4   1        640.21        636.40        36.02 o
  -6   4   1         46.01         40.66        12.36 o
  -5   4   1        106.84         93.32        12.73 o
  -4   4   1       8106.16       7960.67       132.43 o
  -3   4   1        296.25        280.25         9.87 o
  -2   4   1       3316.64       3425.84        60.18 o
  -1   4   1        139.58        148.00         7.72 o
   0   4   1       3249.38       3272.38        65.60 o
   1   4   1       2352.39       2454.96        42.34 o
   2   4   1        446.24        465.75        11.06 o
   3   4   1       3705.63       3865.10        57.87 o
   4   4   1        361.65        377.79        10.11 o
   5   4   1       3816.56       3808.37        65.94 o
   6   4   1        321.97        362.56        19.11 o
   7   4   1        204.17        188.39        13.24 o
   8   4   1        430.24        413.12        23.08 o
   9   4   1         28.24         51.49        14.05 o
  10   4   1       1155.97       1233.30        61.15 o
  11   4   1        684.97        611.57        45.21 o
  -8   5   1        128.07        142.77        45.35 o
  -7   5   1        154.69        205.52        21.95 o
  -6   5   1        124.31        117.44        17.70 o
  -5   5   1        586.61        585.17        28.54 o
  -4   5   1        654.49        623.75        24.09 o
  -3   5   1        347.29        303.18        13.65 o
  -2   5   1        664.65        685.56        31.47 o
  -1   5   1        117.62        122.22         8.08 o
   0   5   1         34.36         24.91         6.34 o
   1   5   1       3804.95       3728.80        63.20 o
   2   5   1          1.73         -2.18         2.91 o
   3   5   1       3476.13       3499.48        60.09 o
   4   5   1        158.18        168.87         7.00 o
   5   5   1          6.24         12.31         5.67 o
   6   5   1         60.51         47.07         7.38 o
   7   5   1        103.70        122.12        11.14 o
   8   5   1       1488.55       1418.47        48.14 o
   9   5   1        117.84        142.14        20.67 o
  10   5   1         24.51         22.63        14.90 o
  11   5   1        255.31        268.10        26.30 o
  -7   6   1         13.56         13.72        17.41 o
  -6   6   1       1715.77       1633.80        58.57 o
  -5   6   1         28.76         20.02        12.47 o
  -4   6   1        162.47        183.83        13.27 o
  -3   6   1          6.06          4.58         7.47 o
  -2   6   1          1.14         -3.46         5.29 o
  -1   6   1        477.83        496.86        17.90 o
   0   6   1        773.42        802.43        23.34 o
   1   6   1        367.90        327.80        13.08 o
   2   6   1       1523.19       1483.39        29.15 o
   3   6   1        341.56        343.91        10.76 o
   4   6   1         26.05         29.71         5.76 o
   5   6   1        122.96        126.29         9.11 o
   6   6   1       1829.65       1825.55        44.00 o
   7   6   1         69.85         63.62         9.75 o
   8   6   1         66.50         56.12        10.41 o
   9   6   1         34.65         25.85        12.95 o
  10   6   1        296.23        327.12        25.30 o
  11   6   1        102.92        103.90        21.43 o
  -6   7   1         86.15         91.93        19.42 o
  -5   7   1         54.53         55.28        16.04 o
  -4   7   1         18.29         37.73        10.94 o
  -3   7   1       1061.85       1034.42        31.98 o
  -2   7   1         37.06         41.47         9.63 o
  -1   7   1        326.31        368.90        16.22 o
   0   7   1       1041.03        990.53        28.60 o
   1   7   1        299.44        286.81        13.51 o
   2   7   1         45.02         49.04         7.46 o
   3   7   1        652.57        641.46        22.15 o
   4   7   1       3879.03       3923.92        69.15 o
   5   7   1        371.83        374.18        15.77 o
   6   7   1       1838.43       1805.67        44.68 o
   7   7   1       1763.50       1713.30        43.99 o
   8   7   1        173.34        186.55        21.33 o
   9   7   1        925.41        896.40        39.05 o
  10   7   1        133.62        139.92        26.50 o
  11   7   1       1472.95       1515.14       108.22 o
  -6   8   1        195.74        254.30        41.42 o
  -5   8   1        215.60        220.94        22.28 o
  -4   8   1        122.19         90.93        13.98 o
  -3   8   1       1688.49       1604.54        44.69 o
  -2   8   1        128.23        146.48        12.15 o
  -1   8   1        406.49        400.33        27.13 o
   0   8   1        629.62        610.05        22.14 o
   1   8   1        418.07        412.96        17.26 o
   2   8   1       1017.09       1001.98        29.01 o
   3   8   1        277.76        268.93        13.46 o
   4   8   1       6615.86       6418.03       126.74 o
   5   8   1          7.03         10.03         6.81 o
   6   8   1        289.76        282.37        14.85 o
   7   8   1        133.77        133.89        13.42 o
   8   8   1        163.52        150.13        14.61 o
   9   8   1        177.78        218.94        30.94 o
  10   8   1        224.14        239.33        24.10 o
  -5   9   1          5.65        -21.55        25.56 o
  -4   9   1        899.30        932.03       100.19 o
  -3   9   1        684.99        648.73        41.20 o
  -2   9   1        150.24        172.37        15.69 o
  -1   9   1         28.01         30.64        10.37 o
   0   9   1         23.15         15.26         8.82 o
   1   9   1          3.16          2.61         8.16 o
   2   9   1       1413.72       1355.62        60.65 o
   3   9   1       1349.95       1335.93        59.47 o
   4   9   1       2766.38       2654.75        77.03 o
   5   9   1        223.49        211.46        17.62 o
   6   9   1        235.59        277.62        15.60 o
   7   9   1        166.23        201.83        15.12 o
   8   9   1         85.24        114.10        20.86 o
   9   9   1         58.33         62.50        15.99 o
  10   9   1         57.00         53.03        19.20 o
  -3  10   1        420.82        463.02        24.71 o
  -2  10   1        664.06        673.58        31.60 o
  -1  10   1         22.28         31.62        11.74 o
   0  10   1        273.32        266.16        16.91 o
   1  10   1        379.08        379.35        19.42 o
   2  10   1        496.39        524.78        26.61 o
   3  10   1         50.74         47.97        15.71 o
   4  10   1        152.80        176.36        18.06 o
   5  10   1        622.77        591.61        41.00 o
   6  10   1         27.76         45.11        12.91 o
   7  10   1       1503.67       1514.76       135.01 o
   8  10   1         12.25          6.03        19.97 o
   9  10   1        187.29        219.01        24.52 o
  10  10   1        383.27        399.85        39.72 o
  -2  11   1         87.12        102.43        17.60 o
  -1  11   1        459.34        463.88        33.39 o
   0  11   1         84.95         90.95        15.05 o
   1  11   1         12.86          1.94        11.91 o
   2  11   1        362.31        345.31        19.88 o
   3  11   1        133.35        140.16        26.93 o
   4  11   1         10.19         -0.27        12.03 o
   5  11   1        496.35        488.46        28.85 o
   6  11   1         16.28          9.10        13.10 o
   7  11   1        251.21        239.30        21.67 o
   8  11   1        432.42        459.56        30.00 o
   9  11   1         16.88          0.35        24.02 o
   0  12   1        229.80        245.38        21.16 o
   1  12   1        179.13        231.56        21.51 o
   2  12   1         17.64         27.66        16.51 o
   3  12   1        950.45        932.84        43.38 o
   4  12   1          9.30         -3.67        14.96 o
   5  12   1        300.34        310.86        25.16 o
   6  12   1         57.69         15.82        17.84 o
   7  12   1         14.22          9.58        14.99 o
   8  12   1         22.79         41.73        27.16 o
   4  13   1          2.36         -2.33        27.57 o
   5  13   1        397.31        420.34        43.52 o
  -7 -12   2        113.07        149.51        24.11 o
  -6 -12   2         16.39         -1.13        15.79 o
  -5 -12   2        137.73        161.65        48.55 o
  -4 -12   2        495.63        458.54        30.16 o
  -3 -12   2          0.77         -7.29        22.99 o
  -2 -12   2         70.55         36.74        14.69 o
  -1 -12   2        136.22        187.16        20.48 o
   0 -12   2        229.72        284.11        44.27 o
  -8 -11   2        101.22         58.93        28.61 o
  -7 -11   2        649.45        652.43        34.75 o
  -6 -11   2        499.54        461.94        28.22 o
  -5 -11   2         12.47         22.77        14.61 o
  -4 -11   2        305.44        358.65        42.27 o
  -3 -11   2        101.29        150.75        21.22 o
  -2 -11   2        269.47        259.16        18.09 o
  -1 -11   2         28.48          2.83        13.43 o
   0 -11   2        928.57        992.12        37.53 o
   1 -11   2         48.89         70.87        19.59 o
   2 -11   2         76.99         78.57        27.27 o
  -9 -10   2        284.09        273.36        25.85 o
  -8 -10   2         32.97         50.14        43.26 o
  -7 -10   2          7.80         -6.61        16.13 o
  -6 -10   2       1499.72       1430.74        51.40 o
  -5 -10   2         31.92         38.90        20.18 o
  -4 -10   2         39.66          8.37        22.24 o
  -3 -10   2        897.57        904.34        30.28 o
  -2 -10   2          1.71         -4.49         8.77 o
  -1 -10   2       1025.56       1042.15        34.06 o
   0 -10   2        179.24        220.87        20.80 o
   1 -10   2        106.56        109.92        16.98 o
   2 -10   2          0.37        -12.02        12.02 o
   3 -10   2        135.81        134.43        23.56 o
 -10  -9   2          4.31        -15.44        17.71 o
  -9  -9   2         10.30         -7.13        15.40 o
  -8  -9   2        342.73        316.38        27.34 o
  -7  -9   2        444.29        441.21        28.34 o
  -6  -9   2        489.92        505.34        21.36 o
  -5  -9   2       1093.06       1106.58        75.96 o
  -4  -9   2       1044.55       1031.92        31.17 o
  -3  -9   2        729.84        716.73        24.88 o
  -2  -9   2        685.16        681.99        30.53 o
  -1  -9   2         49.23         72.71        11.45 o
   0  -9   2        183.72        183.78        13.59 o
   1  -9   2        167.49        171.67        14.67 o
   2  -9   2        260.35        241.90        19.44 o
   3  -9   2          2.63         -2.43         9.82 o
   4  -9   2         23.51         18.86        16.34 o
 -10  -8   2         17.15         37.86        18.35 o
  -9  -8   2          0.08        -11.18        14.25 o
  -8  -8   2        296.27        268.92        22.16 o
  -7  -8   2         63.79         52.85        11.73 o
  -6  -8   2        495.26        493.03        19.95 o
  -5  -8   2        725.35        750.07        28.31 o
  -4  -8   2        421.79        421.58        14.67 o
  -3  -8   2       1698.79       1713.61        42.65 o
  -2  -8   2         28.02         15.87         7.17 o
  -1  -8   2         40.90         55.47        10.85 o
   0  -8   2        171.26        150.73        12.44 o
   1  -8   2       2909.47       2855.32        66.30 o
   2  -8   2        254.25        218.70        14.83 o
   3  -8   2        199.29        195.04        15.79 o
   4  -8   2        218.61        202.20        17.11 o
   5  -8   2        116.91        144.07        21.50 o
 -10  -7   2        452.94        445.87        32.40 o
  -9  -7   2         12.81         -5.00        13.42 o
  -8  -7   2        673.99        673.13        42.73 o
  -7  -7   2         55.23         65.05        10.64 o
  -6  -7   2        508.64        514.51        19.85 o
  -5  -7   2        376.67        355.45        13.01 o
  -4  -7   2        120.08        124.43         8.22 o
  -3  -7   2         51.66         66.40         8.80 o
  -2  -7   2         19.69         12.72         8.70 o
  -1  -7   2        386.01        403.51        16.26 o
   0  -7   2       1834.44       1821.96        44.45 o
   1  -7   2       2492.17       2405.09        52.52 o
   2  -7   2         40.19         22.40         8.47 o
   3  -7   2          4.86         -2.63         8.56 o
   4  -7   2        155.60        165.22        14.42 o
   5  -7   2        199.39        195.86        16.67 o
   6  -7   2         61.07         52.45        18.75 o
 -10  -6   2         86.44        108.49        19.81 o
  -9  -6   2         54.79         38.85        29.92 o
  -8  -6   2        174.20        160.30        16.98 o
  -7  -6   2         70.74         64.39        12.19 o
  -6  -6   2       2496.38       2502.21        56.58 o
  -5  -6   2        516.23        492.33        14.95 o
  -4  -6   2       1492.09       1495.46        33.35 o
  -3  -6   2         17.69         17.27         4.79 o
  -2  -6   2        692.85        731.00        17.70 o
  -1  -6   2          0.28         -1.88         3.78 o
   0  -6   2       2898.60       2762.22       111.37 o
   1  -6   2        935.34       1033.66        43.73 o
   2  -6   2        223.12        202.52        12.10 o
   3  -6   2         61.45         75.84         9.88 o
   4  -6   2        464.40        462.09        44.07 o
   5  -6   2        100.90        129.60        13.84 o
   6  -6   2        596.33        566.65        30.47 o
   7  -6   2        321.25        352.12        26.62 o
 -11  -5   2        177.75        227.95        28.55 o
 -10  -5   2        311.04        257.81        22.49 o
  -9  -5   2         41.20         42.16        14.40 o
  -8  -5   2         11.57         -7.09        10.07 o
  -7  -5   2        352.93        321.52        19.49 o
  -6  -5   2        615.01        622.62        17.20 o
  -5  -5   2        361.53        379.88        13.10 o
  -4  -5   2       2090.58       2061.84        39.09 o
  -3  -5   2       1250.45       1198.58        24.90 o
  -2  -5   2        392.76        415.10        11.63 o
  -1  -5   2        901.03       1054.80        22.02 o
   0  -5   2       2001.08       1944.60        35.99 o
   1  -5   2       2800.17       3033.41        53.45 o
   2  -5   2       8907.70       8808.40       176.38 o
   3  -5   2        516.80        518.60        19.01 o
   4  -5   2        193.98        182.69        11.86 o
   5  -5   2         36.36         25.47         9.30 o
   6  -5   2          8.06          7.59        10.28 o
   7  -5   2        770.59        781.11        40.16 o
   8  -5   2        340.60        317.64        52.60 o
 -11  -4   2        348.66        366.14        29.12 o
 -10  -4   2        245.29        228.83        21.39 o
  -9  -4   2         49.55         44.19        14.24 o
  -8  -4   2        654.53        608.85        28.73 o
  -7  -4   2         15.21         17.63        10.04 o
  -6  -4   2         55.47         75.61         7.05 o
  -5  -4   2         51.21         61.46         6.15 o
  -4  -4   2       1567.64       1537.85        30.11 o
  -3  -4   2          0.00         -0.89         3.12 o
  -2  -4   2       2976.27       3019.23        52.14 o
  -1  -4   2       3362.69       3551.39        80.56 o
   0  -4   2        133.25        159.24         6.06 o
   1  -4   2        138.94        167.87         6.28 o
   2  -4   2       1800.05       1949.57        40.09 o
   3  -4   2       3258.64       3220.50        83.86 o
   4  -4   2       1458.28       1551.39        38.82 o
   5  -4   2          0.31          7.14        14.45 o
   6  -4   2       1942.94       2068.04        70.11 o
   7  -4   2        582.63        512.15        28.21 o
   8  -4   2         51.29         48.44        17.26 o
   9  -4   2         26.44         11.99        19.08 o
 -11  -3   2        113.75         87.40        29.00 o
 -10  -3   2       1832.70       1740.27        61.63 o
  -9  -3   2          8.42          8.81        12.70 o
  -8  -3   2        423.39        431.50        23.68 o
  -7  -3   2       5871.51       5730.85       248.59 o
  -6  -3   2        506.25        498.01        14.21 o
  -5  -3   2       1387.29       1425.64        31.98 o
  -4  -3   2       1244.14       1201.27        24.17 o
  -3  -3   2       1170.18       1161.67        22.84 o
  -2  -3   2         34.70         46.52         3.91 o
  -1  -3   2      10901.20      11567.79       183.39 o
   0  -3   2       8582.51       8647.01       138.21 o
   1  -3   2       1251.96       1232.94        27.28 o
   2  -3   2       5393.77       5640.28        92.98 o
   3  -3   2        265.44        230.05         9.00 o
   4  -3   2        730.37        648.70        16.74 o
   5  -3   2         72.64         86.88         8.09 o
   6  -3   2        255.53        286.55        12.45 o
   7  -3   2       2010.76       2028.91        63.29 o
   8  -3   2         51.63         22.76        15.18 o
   9  -3   2         64.21         72.33        19.70 o
 -11  -2   2         42.20         18.19        28.03 o
 -10  -2   2          4.01        -16.15        20.85 o
  -9  -2   2        101.32         70.28        15.81 o
  -8  -2   2         22.90         15.80        15.08 o
  -7  -2   2        145.37        169.72        14.79 o
  -6  -2   2        203.01        203.77        12.70 o
  -5  -2   2        284.52        261.08         9.74 o
  -4  -2   2        406.99        412.39        11.00 o
  -3  -2   2       6667.57       6225.01       102.51 o
  -2  -2   2        356.57        335.51         8.38 o
  -1  -2   2       1577.93       1579.36        27.56 o
   0  -2   2       1757.24       1802.44        31.03 o
   1  -2   2        300.37        326.51         8.06 o
   2  -2   2       3035.95       3044.66        51.72 o
   3  -2   2       7107.76       7582.23       129.83 o
   4  -2   2       1801.04       1845.43        35.50 o
   5  -2   2        698.92        755.20        19.20 o
   6  -2   2         77.57         75.92         8.03 o
   7  -2   2        157.83        148.80        12.67 o
   8  -2   2        129.74        120.69        19.02 o
   9  -2   2        252.27        254.70        39.21 o
  10  -2   2        113.74        197.14        37.07 o
 -10  -1   2          2.88        -15.80        15.80 o
  -9  -1   2          4.90         -9.38        13.59 o
  -8  -1   2        139.35        136.59        12.41 o
  -7  -1   2        172.53        161.59        15.34 o
  -6  -1   2         21.78         14.47         6.04 o
  -5  -1   2       2518.72       2541.94        45.87 o
  -4  -1   2        259.12        249.74         7.78 o
  -3  -1   2        606.90        559.95        12.75 o
  -2  -1   2       1148.53       1133.74        20.59 o
  -1  -1   2      29568.84      29221.70       455.76 o
   0  -1   2          1.79          1.07         1.20 o
   1  -1   2          7.11         13.54         2.03 o
   2  -1   2       2108.94       2178.17        37.45 o
   3  -1   2      10259.81      10599.48       170.29 o
   4  -1   2        270.52        302.45         9.78 o
   5  -1   2         56.85         71.81         6.62 o
   6  -1   2        553.55        590.64        16.96 o
   7  -1   2         11.50         12.60        10.65 o
   8  -1   2        259.89        254.14        16.72 o
   9  -1   2        365.34        338.13        23.70 o
  10  -1   2         21.41         24.35        28.89 o
 -10   0   2         32.67         46.07        19.12 o
  -9   0   2        504.68        457.66        27.34 o
  -8   0   2          1.77         -8.33         8.33 o
  -7   0   2         63.26         94.68        11.41 o
  -6   0   2       1444.14       1407.66        35.83 o
  -5   0   2        355.45        354.47        10.78 o
  -4   0   2       3001.80       2919.58        50.80 o
  -3   0   2       1568.89       1584.80        28.63 o
  -2   0   2        157.09        154.00         6.28 o
  -1   0   2        807.12        801.66        17.26 o
   0   0   2       2114.84       2292.49        37.39 o
   1   0   2          1.86          2.01         1.20 o
   2   0   2        869.73        888.25        16.68 o
   3   0   2       4022.32       4029.72        66.80 o
   4   0   2       8885.25       9599.87       213.43 o
   5   0   2         93.47         90.32         6.33 o
   6   0   2         62.53         75.63         8.36 o
   7   0   2        989.41       1012.49        27.18 o
   8   0   2        672.96        682.37        30.47 o
   9   0   2         25.57         19.42        15.17 o
  10   0   2        186.49        177.96        37.73 o
 -10   1   2        646.09        676.78        55.57 o
  -9   1   2        101.77        112.52        16.02 o
  -8   1   2          0.99         -0.45         9.41 o
  -7   1   2         19.26         15.26         8.80 o
  -6   1   2       1322.03       1362.62        35.55 o
  -5   1   2       2032.37       2126.64        40.24 o
  -4   1   2       3614.00       3652.73        62.89 o
  -3   1   2       4719.95       5000.79        82.55 o
  -2   1   2       3955.36       4083.47        67.04 o
  -1   1   2      13624.02      14868.46       268.99 o
   0   1   2        394.00        421.22         9.90 o
   1   1   2      13414.84      13959.93       218.98 o
   2   1   2        543.31        551.03        10.98 o
   3   1   2       1113.62       1137.59        21.32 o
   4   1   2       1960.96       1996.99        35.96 o
   5   1   2       2538.44       2769.47        49.38 o
   6   1   2       1883.48       1856.49        36.36 o
   7   1   2        114.94        149.52         8.95 o
   8   1   2       1104.10       1174.61        42.06 o
   9   1   2        139.46        157.84        19.67 o
  10   1   2        478.27        533.55        42.28 o
  11   1   2         34.06         57.89        23.91 o
  -9   2   2         72.77        129.47        21.17 o
  -8   2   2        131.29        137.25        19.50 o
  -7   2   2        118.90        130.93        13.84 o
  -6   2   2        192.22        186.15        11.84 o
  -5   2   2       1188.43       1164.36        30.81 o
  -4   2   2        966.18        980.41        23.08 o
  -3   2   2          0.20          4.90         2.84 o
  -2   2   2       2833.27       2776.43        47.58 o
  -1   2   2       5938.24       5980.01        96.40 o
   0   2   2       6480.40       7039.89       112.04 o
   1   2   2        784.22        765.56        23.57 o
   2   2   2       6487.05       6642.32       122.96 o
   3   2   2        627.44        633.98        12.94 o
   4   2   2        863.00        800.30        16.74 o
   5   2   2        740.94        771.20        17.38 o
   6   2   2        935.12        890.18        20.42 o
   7   2   2        246.89        240.19        12.52 o
   8   2   2          6.93         -9.10         9.10 o
   9   2   2       1099.63       1028.94        40.43 o
  10   2   2        643.68        589.10        32.00 o
  11   2   2         27.68         16.94        17.93 o
  -9   3   2          9.20        -11.52        18.53 o
  -8   3   2         97.70        102.64        18.21 o
  -7   3   2        226.53        194.42        18.63 o
  -6   3   2        259.25        254.84        16.79 o
  -5   3   2        875.85        881.65        26.09 o
  -4   3   2         20.62         30.00         5.42 o
  -3   3   2        475.49        482.79        12.86 o
  -2   3   2        426.08        452.49        11.59 o
  -1   3   2         24.36         27.38         3.23 o
   0   3   2       5425.59       5699.37        92.23 o
   1   3   2       1180.76       1283.20        23.26 o
   2   3   2        134.53        145.88         4.81 o
   3   3   2          3.80         -0.83         5.33 o
   4   3   2       5062.04       5243.89       101.08 o
   5   3   2       3373.22       3544.72        60.94 o
   6   3   2         90.14         89.47         8.55 o
   7   3   2       2000.81       1823.98        43.74 o
   8   3   2         21.39         15.83        10.44 o
   9   3   2       1098.98       1068.27        49.01 o
  10   3   2        338.75        340.41        46.61 o
  -8   4   2        401.36        388.22        27.61 o
  -7   4   2         25.83         37.63        15.36 o
  -6   4   2        174.13        173.69        20.78 o
  -5   4   2        256.28        239.17        17.04 o
  -4   4   2          0.56         -0.12         5.35 o
  -3   4   2       2551.96       2411.12        44.77 o
  -2   4   2        104.82        101.64         5.98 o
  -1   4   2       5835.12       5909.74        97.11 o
   0   4   2         75.32         68.39         3.64 o
   1   4   2       5647.33       5699.38        92.92 o
   2   4   2       3921.48       3911.55        65.16 o
   3   4   2        342.10        322.73         8.82 o
   4   4   2        783.71        689.44        19.23 o
   5   4   2       1777.90       1742.88        39.98 o
   6   4   2        406.63        366.20        14.74 o
   7   4   2        258.41        249.55        13.09 o
   8   4   2       1183.73       1087.83        34.30 o
   9   4   2         41.70         49.69        13.23 o
  10   4   2         53.39         19.53        12.83 o
  11   4   2       1208.71       1265.58       148.76 o
  -8   5   2        147.53        197.72        25.54 o
  -7   5   2         76.06        108.23        19.64 o
  -6   5   2          3.64        -11.43        11.43 o
  -5   5   2        246.30        206.99        17.97 o
  -4   5   2        132.83        119.99        10.98 o
  -3   5   2        290.80        284.39        13.58 o
  -2   5   2       1717.47       1707.58        40.71 o
  -1   5   2         16.15          3.46         4.79 o
   0   5   2       1505.06       1665.08        45.57 o
   1   5   2        427.20        444.82        11.24 o
   2   5   2        136.87        152.38         6.30 o
   3   5   2       5130.54       5274.01        87.48 o
   4   5   2         89.56         83.04         9.34 o
   5   5   2       1183.53       1074.58        24.22 o
   6   5   2         30.14         24.85         6.75 o
   7   5   2        352.41        361.15        16.13 o
   8   5   2         11.55         15.00         8.35 o
   9   5   2        102.28        104.72        16.94 o
  10   5   2          0.35          5.64        13.41 o
  11   5   2          0.02          1.45        16.42 o
  -7   6   2        182.72        205.05        25.57 o
  -6   6   2        675.69        667.63        34.69 o
  -5   6   2        102.24         68.98        19.58 o
  -4   6   2        178.75        171.66        12.64 o
  -3   6   2          0.05         -6.68         6.68 o
  -2   6   2        866.48        857.78        25.98 o
  -1   6   2       1860.80       1933.71        45.60 o
   0   6   2        381.43        370.78        14.73 o
   1   6   2        454.53        486.14        12.35 o
   2   6   2        333.30        339.75        10.29 o
   3   6   2        685.63        773.41        17.92 o
   4   6   2       1059.80       1076.33        23.00 o
   5   6   2       2253.60       2177.46        67.54 o
   6   6   2        940.99       1013.87        48.12 o
   7   6   2         15.59         14.69         7.31 o
   8   6   2          3.44         -7.08         7.73 o
   9   6   2        191.71        187.82        17.46 o
  10   6   2        456.18        425.51        27.17 o
  11   6   2        155.05        196.76        36.87 o
  -6   7   2         74.78         69.80        18.88 o
  -5   7   2        295.70        274.34        22.20 o
  -4   7   2        305.28        309.92        17.44 o
  -3   7   2        490.07        510.71        21.27 o
  -2   7   2        329.10        327.73        15.92 o
  -1   7   2         95.02         92.45        13.43 o
   0   7   2        487.91        477.31        18.04 o
   1   7   2        716.01        739.87        22.82 o
   2   7   2         31.86         28.34         6.67 o
   3   7   2       1690.07       1750.84        34.54 o
   4   7   2        144.55        166.54        10.33 o
   5   7   2         86.60         77.09         9.98 o
   6   7   2        405.86        403.65        20.10 o
   7   7   2        894.37        875.98        27.94 o
   8   7   2         47.99         43.26         9.94 o
   9   7   2         12.96          5.03        12.30 o
  10   7   2       1112.47       1117.78        68.65 o
  11   7   2         44.06         41.83        18.66 o
  -6   8   2          2.09          7.34        30.98 o
  -5   8   2          0.64         28.75        32.33 o
  -4   8   2        185.01        204.15        22.41 o
  -3   8   2         26.75         13.20         9.29 o
  -2   8   2          0.32         -8.60         8.60 o
  -1   8   2         31.06         34.74         8.49 o
   0   8   2       1220.60       1173.81        54.46 o
   1   8   2        663.16        645.76        22.61 o
   2   8   2         10.74         10.80         6.53 o
   3   8   2        267.85        273.27        13.77 o
   4   8   2         19.02         30.98         7.01 o
   5   8   2        178.43        169.69        13.63 o
   6   8   2       1495.42       1458.68        50.94 o
   7   8   2         10.89          0.21         8.41 o
   8   8   2         54.33         80.86        29.03 o
   9   8   2        359.72        322.31        23.64 o
  10   8   2         16.83         10.85        17.10 o
  -5   9   2        103.26        112.13        33.01 o
  -4   9   2         51.69         61.00        24.20 o
  -3   9   2        263.81        239.91        17.61 o
  -2   9   2         15.54         27.61        10.53 o
  -1   9   2        239.03        256.43        16.30 o
   0   9   2         58.86         51.87        12.89 o
   1   9   2        138.87        124.69        12.18 o
   2   9   2       1383.38       1347.42        31.91 o
   3   9   2        140.85        164.85        12.26 o
   4   9   2        315.52        332.39        24.82 o
   5   9   2        618.64        653.08        30.26 o
   6   9   2        218.72        244.06        14.87 o
   7   9   2         10.04         26.23         9.66 o
   8   9   2         41.35         61.15        19.34 o
   9   9   2          4.75          2.04        11.95 o
  10   9   2         27.43         44.75        18.36 o
  -3  10   2        431.54        430.88        23.68 o
  -2  10   2         13.05          8.51        15.45 o
  -1  10   2        360.76        360.99        24.64 o
   0  10   2         88.96        107.05        13.91 o
   1  10   2         46.72         52.99        18.54 o
   2  10   2         61.57         73.62        12.67 o
   3  10   2        150.13        151.43        17.90 o
   4  10   2        459.05        405.04        24.94 o
   5  10   2        592.85        598.69        30.43 o
   6  10   2       1435.63       1527.24        54.36 o
   7  10   2          4.48          2.75        22.07 o
   8  10   2         94.07        109.73        15.55 o
   9  10   2        117.77        142.46        20.29 o
  10  10   2          1.12        -22.74        25.27 o
  -2  11   2         61.82         50.38        15.17 o
  -1  11   2        446.91        481.67        24.95 o
   0  11   2         14.27         16.92        12.43 o
   1  11   2        458.66        472.03        23.02 o
   2  11   2         34.83         62.05        15.27 o
   3  11   2         37.99         42.32        32.62 o
   4  11   2          0.48        -12.86        15.72 o
   5  11   2         23.45         37.67        20.64 o
   6  11   2        458.83        441.61        27.99 o
   7  11   2       1395.95       1440.91        54.36 o
   8  11   2         19.89          9.28        16.51 o
   9  11   2        180.86        234.52        28.64 o
   0  12   2        178.95        219.87        20.73 o
   1  12   2         71.75         87.71        26.49 o
   2  12   2         11.93        -15.91        15.91 o
   3  12   2         62.14         85.14        19.30 o
   4  12   2        181.95        214.25        28.67 o
   5  12   2        114.65        160.56        22.59 o
   6  12   2         48.91         54.57        23.43 o
   7  12   2        138.81        206.49        36.39 o
   8  12   2         80.75         84.85        32.69 o
   3  13   2          6.24        -26.56        26.56 o
   4  13   2         63.55         20.04        28.90 o
   5  13   2        189.29        217.64        40.01 o
  -6 -12   3         21.12        -17.39        17.39 o
  -5 -12   3         13.18         10.22        17.95 o
  -4 -12   3        389.71        366.73        28.35 o
  -3 -12   3         42.67         40.26        18.42 o
  -2 -12   3          2.05         14.78        24.28 o
  -1 -12   3        378.77        423.54        89.34 o
  -8 -11   3        167.29        157.81        32.91 o
  -7 -11   3         43.44         37.39        17.94 o
  -6 -11   3        113.82        133.88        20.73 o
  -5 -11   3         48.94         36.63        16.09 o
  -4 -11   3        740.43        786.03        37.17 o
  -3 -11   3         11.80         -7.47        11.98 o
  -2 -11   3        163.49        178.31        18.99 o
  -1 -11   3        191.56        193.65        19.45 o
   0 -11   3         79.82         65.14        18.63 o
   1 -11   3       1251.22       1317.06        53.74 o
  -9 -10   3         21.02         42.59        29.96 o
  -8 -10   3        154.73        149.12        32.38 o
  -7 -10   3        576.68        560.60        31.31 o
  -6 -10   3        183.99        225.81        20.33 o
  -5 -10   3        156.80        172.06        18.12 o
  -4 -10   3          0.41          3.57        13.41 o
  -3 -10   3         23.33         36.54        10.84 o
  -2 -10   3        206.63        194.67        14.89 o
  -1 -10   3        195.44        201.80        18.61 o
   0 -10   3         60.66         49.05        18.78 o
   1 -10   3        169.51        173.27        32.11 o
   2 -10   3         17.61          4.27        15.68 o
   3 -10   3          0.05        -16.66        16.66 o
  -9  -9   3        149.47        179.67        28.21 o
  -8  -9   3         10.26        -18.01        19.84 o
  -7  -9   3        160.90        185.16        18.13 o
  -6  -9   3       1426.06       1565.93        48.26 o
  -5  -9   3        603.48        610.01        28.64 o
  -4  -9   3         10.06         18.59         9.11 o
  -3  -9   3         26.37          3.94         8.47 o
  -2  -9   3         48.77         55.58        10.51 o
  -1  -9   3        138.97        144.47        13.89 o
   0  -9   3        933.61       1005.88        32.39 o
   1  -9   3         11.05         21.43        10.54 o
   2  -9   3          0.15          0.50        10.42 o
   3  -9   3        222.37        208.63        21.56 o
   4  -9   3        434.32        404.88        31.50 o
 -10  -8   3        630.65        607.47        35.27 o
  -9  -8   3        106.28        131.08        40.52 o
  -8  -8   3         58.33         32.92        29.35 o
  -7  -8   3          0.15        -11.89        11.89 o
  -6  -8   3         13.07         -0.18         7.86 o
  -5  -8   3        278.09        260.55        14.13 o
  -4  -8   3        254.17        264.25        13.06 o
  -3  -8   3       1231.80       1141.93        32.28 o
  -2  -8   3        750.56        774.64        28.11 o
  -1  -8   3        150.74        139.13        11.49 o
   0  -8   3       1050.47       1001.29        39.76 o
   1  -8   3         84.28         83.03        11.48 o
   2  -8   3        914.93        851.32        29.09 o
   3  -8   3         47.58         51.52        11.86 o
   4  -8   3        447.09        428.02        27.17 o
   5  -8   3        195.71        205.02        28.02 o
 -10  -7   3         61.78         76.07        71.36 o
  -9  -7   3        145.96        162.99        20.81 o
  -8  -7   3         55.95         43.57        14.57 o
  -7  -7   3        136.66        133.46        16.19 o
  -6  -7   3        896.83        894.96        27.76 o
  -5  -7   3         42.14         32.77         7.18 o
  -4  -7   3          1.65          0.25         8.33 o
  -3  -7   3       1045.63       1084.50        25.19 o
  -2  -7   3        470.07        502.29        18.35 o
  -1  -7   3        635.75        604.05        20.68 o
   0  -7   3        919.93        957.12        36.32 o
   1  -7   3         40.03         45.05        15.42 o
   2  -7   3        378.99        372.84        17.51 o
   3  -7   3         15.11          2.77         8.37 o
   4  -7   3       1160.82       1052.29        33.51 o
   5  -7   3        217.34        200.64        21.26 o
   6  -7   3        111.76         93.16        28.83 o
 -10  -6   3       1604.97       1675.41        61.31 o
  -9  -6   3        126.81        129.26        18.73 o
  -8  -6   3          9.05         -6.86        11.66 o
  -7  -6   3         68.26         77.11        13.76 o
  -6  -6   3         38.51         46.59         8.35 o
  -5  -6   3        782.52        802.98        27.84 o
  -4  -6   3       1800.53       1835.13        36.72 o
  -3  -6   3        939.82       1050.24        23.60 o
  -2  -6   3       1867.69       1929.60        37.38 o
  -1  -6   3          0.64         -0.19         4.34 o
   0  -6   3        326.45        329.19        19.22 o
   1  -6   3       2033.09       1987.29        91.56 o
   2  -6   3        151.98        147.30         9.48 o
   3  -6   3          6.93          7.75         7.10 o
   4  -6   3         10.69          9.42         8.10 o
   5  -6   3        450.06        467.03        21.12 o
   6  -6   3        663.25        628.94        26.34 o
   7  -6   3         52.18         69.49        27.72 o
 -10  -5   3          2.09        -20.49        21.06 o
  -9  -5   3        952.12        968.67        90.07 o
  -8  -5   3         66.16         63.17        13.99 o
  -7  -5   3        391.70        374.86        21.28 o
  -6  -5   3        139.27        124.03         9.72 o
  -5  -5   3       1778.53       1689.55        34.27 o
  -4  -5   3       1170.47       1240.87        26.51 o
  -3  -5   3         86.14         92.84         6.49 o
  -2  -5   3        202.11        209.69         8.39 o
  -1  -5   3        173.25        161.25         7.12 o
   0  -5   3         28.98         22.49         4.33 o
   1  -5   3       2525.06       2513.40        45.64 o
   2  -5   3        235.94        230.26        34.20 o
   3  -5   3       1711.74       1596.57        39.90 o
   4  -5   3          2.18          2.84         7.45 o
   5  -5   3         22.53         11.42         8.63 o
   6  -5   3        350.98        363.75        19.03 o
   7  -5   3        695.16        669.90        34.30 o
   8  -5   3          2.87        -24.79        24.79 o
 -10  -4   3        146.20        120.98        21.08 o
  -9  -4   3        921.27        869.56        43.55 o
  -8  -4   3          0.39          0.12        10.19 o
  -7  -4   3         41.91         44.56        11.20 o
  -6  -4   3         98.51        105.55         9.64 o
  -5  -4   3        254.98        247.72        15.59 o
  -4  -4   3       3231.50       3068.15        54.50 o
  -3  -4   3       7557.34       7755.22       126.60 o
  -2  -4   3         25.09         24.67         3.96 o
  -1  -4   3        290.17        369.92        10.31 o
   0  -4   3       1138.94       1225.36        24.24 o
   1  -4   3        157.94        182.36         6.99 o
   2  -4   3        124.43        143.58         7.49 o
   3  -4   3        954.54        959.61        21.77 o
   4  -4   3         14.61         13.52         8.52 o
   5  -4   3        140.14        139.25        11.68 o
   6  -4   3          6.82         -1.78         9.97 o
   7  -4   3         23.96        -10.91        16.33 o
   8  -4   3          8.86          6.44        22.80 o
 -11  -3   3         29.12         32.52        26.47 o
 -10  -3   3         55.63         44.54        18.66 o
  -9  -3   3        364.78        359.92        26.14 o
  -8  -3   3         22.89          8.78        10.92 o
  -7  -3   3        225.85        184.36        11.99 o
  -6  -3   3         31.45         35.17         6.99 o
  -5  -3   3        212.70        219.06         8.63 o
  -4  -3   3       1842.72       1857.50        34.91 o
  -3  -3   3        654.03        667.07        15.29 o
  -2  -3   3        124.91         83.85         4.73 o
  -1  -3   3        199.27        194.34         6.54 o
   0  -3   3        385.28        406.49        18.32 o
   1  -3   3       1956.53       1963.53        35.23 o
   2  -3   3        117.98        125.84         5.87 o
   3  -3   3        101.53         95.25         6.18 o
   4  -3   3        358.24        383.52        15.18 o
   5  -3   3         79.19         51.44         7.27 o
   6  -3   3         20.16         19.90         7.14 o
   7  -3   3        414.48        414.23        19.54 o
   8  -3   3        757.69        780.57        36.05 o
   9  -3   3        159.50        178.96        23.27 o
 -10  -2   3        831.55        812.12        39.27 o
  -9  -2   3        391.58        391.15        24.81 o
  -8  -2   3        183.61        190.73        19.74 o
  -7  -2   3        577.82        529.11        19.55 o
  -6  -2   3         78.46         80.21        12.67 o
  -5  -2   3         88.03         77.02         5.66 o
  -4  -2   3       2863.16       2814.45        67.94 o
  -3  -2   3       2371.68       2422.17        42.46 o
  -2  -2   3        152.47        159.30         6.78 o
  -1  -2   3       2169.32       2047.88        35.38 o
   0  -2   3       1115.02       1066.53        21.77 o
   1  -2   3       1879.12       1878.75        37.87 o
   2  -2   3      12990.11      12704.43       201.75 o
   3  -2   3       3721.00       3761.24        66.61 o
   4  -2   3       4104.15       4362.29        74.93 o
   5  -2   3        411.57        431.18        21.26 o
   6  -2   3        105.45        118.73         9.17 o
   7  -2   3         11.36          8.47         7.99 o
   8  -2   3        633.54        676.07        31.99 o
   9  -2   3        353.61        332.96        39.46 o
  10  -2   3        283.44        283.57        36.49 o
 -10  -1   3         25.62         22.75        19.39 o
  -9  -1   3        420.95        409.37        26.95 o
  -8  -1   3       1958.50       2057.24        56.68 o
  -7  -1   3        807.76        775.18        30.58 o
  -6  -1   3        408.34        381.16        15.52 o
  -5  -1   3       1395.47       1453.03        28.64 o
  -4  -1   3        193.23        219.27         7.10 o
  -3  -1   3       1327.10       1381.41        34.79 o
  -2  -1   3       1065.35        993.22        18.79 o
  -1  -1   3        385.01        382.46         8.66 o
   0  -1   3       3392.64       3231.85        52.94 o
   1  -1   3       1711.67       1685.89        29.12 o
   2  -1   3       2782.43       2817.86        47.67 o
   3  -1   3       2458.26       2641.77        46.15 o
   4  -1   3        397.55        506.09        13.42 o
   5  -1   3        209.72        187.07         8.83 o
   6  -1   3        553.37        559.65        16.39 o
   7  -1   3         31.43         37.63         7.55 o
   8  -1   3          0.26         -7.13         9.52 o
   9  -1   3        665.94        635.90        32.04 o
  10  -1   3        161.77        144.96        35.28 o
 -10   0   3        165.35        169.79        61.11 o
  -9   0   3        543.52        594.44        25.61 o
  -8   0   3       1706.83       1746.21        56.87 o
  -7   0   3         30.54         26.99         8.92 o
  -6   0   3       3411.38       3253.05        70.25 o
  -5   0   3       3432.90       3490.41       123.61 o
  -4   0   3        360.75        394.00        15.24 o
  -3   0   3       6918.88       6827.05       128.76 o
  -2   0   3       8091.31       8185.96       151.41 o
  -1   0   3        128.01        130.15         4.14 o
   0   0   3        209.46        209.42         5.36 o
   1   0   3      13208.65      13319.37       209.44 o
   2   0   3        557.67        522.91        11.18 o
   3   0   3       1435.56       1550.25        28.44 o
   4   0   3        844.89        896.28        19.28 o
   5   0   3         54.80         46.69         5.57 o
   6   0   3         83.30         76.91         8.61 o
   7   0   3        367.67        393.26        14.22 o
   8   0   3        239.66        255.59        18.55 o
   9   0   3        136.13        122.66        18.85 o
  10   0   3        271.98        243.70        22.82 o
  -9   1   3        273.31        310.51        19.63 o
  -8   1   3          2.12          4.45         9.97 o
  -7   1   3       1030.36       1015.79        41.86 o
  -6   1   3         65.64         85.89        10.38 o
  -5   1   3       1755.58       1748.38        41.61 o
  -4   1   3       1931.77       1928.04        35.94 o
  -3   1   3        423.50        422.83        16.59 o
  -2   1   3      15145.13      15669.25       247.15 o
  -1   1   3        206.01        218.93         8.64 o
   0   1   3       1235.38       1349.55        23.70 o
   1   1   3        649.78        657.04        12.65 o
   2   1   3        435.90        415.65         9.24 o
   3   1   3       2300.19       2294.85        62.82 o
   4   1   3         79.36         76.60         4.70 o
   5   1   3       1693.23       1711.22        32.88 o
   6   1   3         41.69         44.87         6.09 o
   7   1   3          0.00         -5.60         5.60 o
   8   1   3         52.07         59.03        13.13 o
   9   1   3        565.74        558.81        29.98 o
  10   1   3         33.00         18.83        16.78 o
  11   1   3         22.02         45.29        21.20 o
  -9   2   3        178.06        217.58        24.94 o
  -8   2   3        207.70        241.32        20.90 o
  -7   2   3        327.57        341.38        17.51 o
  -6   2   3          5.47          3.53         9.61 o
  -5   2   3        539.15        559.47        19.49 o
  -4   2   3        542.61        574.14        14.80 o
  -3   2   3        482.47        501.39        12.68 o
  -2   2   3        904.04        985.76        19.79 o
  -1   2   3        663.03        623.38        20.79 o
   0   2   3         52.97         68.06         3.55 o
   1   2   3        168.64        174.10         5.19 o
   2   2   3       2387.28       2444.15        80.88 o
   3   2   3       7079.06       7371.44       118.47 o
   4   2   3        198.13        186.90         6.39 o
   5   2   3       5046.28       5018.33        84.12 o
   6   2   3         20.42         18.96         5.22 o
   7   2   3         25.39         26.13         8.31 o
   8   2   3         45.91         34.67        11.47 o
   9   2   3         85.43         71.12        15.92 o
  10   2   3        509.28        560.57        30.92 o
  11   2   3        454.81        469.14        31.84 o
  -9   3   3        294.65        322.76        26.92 o
  -8   3   3        199.06        213.70        22.36 o
  -7   3   3        652.31        623.27        30.91 o
  -6   3   3        198.27        191.45        13.07 o
  -5   3   3        105.75        104.43        10.19 o
  -4   3   3        808.11        825.40        19.85 o
  -3   3   3        670.59        713.19        17.05 o
  -2   3   3       6302.56       6476.99       106.41 o
  -1   3   3       2133.27       2167.27        40.98 o
   0   3   3          3.49          0.56         2.23 o
   1   3   3       2252.26       2397.12        41.00 o
   2   3   3        407.09        432.83        16.04 o
   3   3   3       1479.34       1508.60        36.21 o
   4   3   3        393.44        355.19        16.69 o
   5   3   3        119.89        118.06         8.04 o
   6   3   3       3286.99       3210.28        67.64 o
   7   3   3         24.51         12.10        12.87 o
   8   3   3         23.53          9.34         7.98 o
   9   3   3        186.49        190.53        23.60 o
  10   3   3          3.33         11.01        19.93 o
  11   3   3        124.54        116.96        22.04 o
  -8   4   3        108.46        133.40        22.03 o
  -7   4   3       1477.87       1459.70        53.59 o
  -6   4   3          0.00          0.32        10.64 o
  -5   4   3          4.55          7.70         9.62 o
  -4   4   3       1536.05       1497.35        31.62 o
  -3   4   3        804.60        831.81        19.81 o
  -2   4   3       2596.73       2637.60        47.58 o
  -1   4   3       1596.31       1693.28        37.91 o
   0   4   3        679.33        748.07        16.06 o
   1   4   3       1541.25       1625.30        29.76 o
   2   4   3         30.06         27.48         3.37 o
   3   4   3       8608.65       9392.11       150.65 o
   4   4   3       3669.64       3687.89        74.07 o
   5   4   3       1318.87       1452.59        34.77 o
   6   4   3        186.54        192.24        12.38 o
   7   4   3       1857.95       1866.22        45.12 o
   8   4   3        240.46        243.28        14.30 o
   9   4   3         60.41         68.88        14.98 o
  10   4   3        232.92        250.29        26.45 o
  11   4   3         14.26        -11.37        16.69 o
  -8   5   3         18.04          7.17        21.71 o
  -7   5   3         42.30         40.38        17.21 o
  -6   5   3        836.06        761.46        35.66 o
  -5   5   3        475.44        452.18        43.99 o
  -4   5   3       1219.20       1130.09        41.02 o
  -3   5   3       3628.37       3661.53        77.75 o
  -2   5   3        625.67        657.30        20.82 o
  -1   5   3        147.09        135.76         6.15 o
   0   5   3        207.51        190.10         6.72 o
   1   5   3       2771.12       2815.27        56.32 o
   2   5   3         79.72        102.90         5.37 o
   3   5   3       1297.59       1366.33        26.50 o
   4   5   3       1178.16       1278.26        31.16 o
   5   5   3          6.88          0.96         6.57 o
   6   5   3       1202.74       1272.10        33.22 o
   7   5   3        569.51        556.77        17.53 o
   8   5   3        768.08        695.59        24.32 o
   9   5   3        149.35        153.89        33.05 o
  10   5   3        109.57        134.73        23.08 o
  11   5   3        714.21        668.36        49.00 o
  -7   6   3         94.56        100.90        22.00 o
  -6   6   3        329.83        342.41        25.49 o
  -5   6   3        305.60        277.05        21.28 o
  -4   6   3       2044.37       1969.92        62.34 o
  -3   6   3        423.34        407.27        17.53 o
  -2   6   3        684.53        702.45        42.02 o
  -1   6   3        478.28        501.09        21.24 o
   0   6   3       1356.84       1422.48        35.11 o
   1   6   3         50.12         55.53        10.67 o
   2   6   3        538.65        536.79        13.87 o
   3   6   3        707.48        738.05        26.64 o
   4   6   3       1298.18       1245.40        29.42 o
   5   6   3        658.72        643.83        20.49 o
   6   6   3       1247.81       1197.39        32.45 o
   7   6   3        380.98        393.55        17.15 o
   8   6   3          1.02         -2.59        10.11 o
   9   6   3        170.89        196.97        18.23 o
  10   6   3        374.55        349.68        25.18 o
  11   6   3         88.52        105.67        20.99 o
  -6   7   3       1157.58       1152.12        61.48 o
  -5   7   3         16.52         40.26        15.11 o
  -4   7   3         74.02         94.88        30.90 o
  -3   7   3        162.95        165.66        13.09 o
  -2   7   3        434.31        418.39        18.25 o
  -1   7   3       3722.06       3753.46        80.79 o
   0   7   3       1400.41       1418.38        37.38 o
   1   7   3         93.81        117.02        10.26 o
   2   7   3        657.10        674.09        22.93 o
   3   7   3       1053.09       1082.12        37.04 o
   4   7   3        328.35        347.35        14.17 o
   5   7   3       1198.25       1181.46        31.83 o
   6   7   3          4.40          1.25         6.59 o
   7   7   3        833.41        805.12        26.51 o
   8   7   3         57.53         61.98        11.24 o
   9   7   3         91.00         99.50        16.69 o
  10   7   3        286.08        297.81        24.40 o
  11   7   3         32.25         -0.28        16.66 o
  -5   8   3        488.49        531.85        32.15 o
  -4   8   3         22.62         17.45        17.42 o
  -3   8   3         70.28        106.97        23.68 o
  -2   8   3        624.72        637.34        24.34 o
  -1   8   3       1147.72       1052.48        32.22 o
   0   8   3          5.77         -6.98         6.98 o
   1   8   3        899.05        944.13        28.46 o
   2   8   3       1078.62       1014.34        29.17 o
   3   8   3         15.58          2.68         8.35 o
   4   8   3         13.07          8.08         6.70 o
   5   8   3         42.52         48.65         9.16 o
   6   8   3        372.18        404.37        19.36 o
   7   8   3        634.38        591.38        41.78 o
   8   8   3         37.04         31.22        10.26 o
   9   8   3        154.08        175.77        16.29 o
  10   8   3         18.75         -4.54        16.31 o
  -4   9   3          0.76         -9.46        19.70 o
  -3   9   3        583.37        625.46        26.62 o
  -2   9   3         11.66          9.93        12.02 o
  -1   9   3        115.06        108.76        13.60 o
   0   9   3          2.71         -8.28         8.28 o
   1   9   3        257.92        240.96        14.73 o
   2   9   3        602.73        603.30        22.42 o
   3   9   3        701.41        693.29        39.06 o
   4   9   3          1.61         -4.73         9.31 o
   5   9   3        416.68        380.12        22.75 o
   6   9   3         29.75         40.53         9.89 o
   7   9   3         40.06         38.84        11.09 o
   8   9   3        330.27        350.96        19.47 o
   9   9   3        206.47        203.71        19.26 o
  10   9   3        349.81        387.61        28.66 o
  -3  10   3         40.39         56.98        19.86 o
  -2  10   3        322.92        358.49        21.30 o
  -1  10   3          0.56         -0.74        17.51 o
   0  10   3         47.58         27.17        10.91 o
   1  10   3        212.90        207.02        15.24 o
   2  10   3        823.16        797.56        27.89 o
   3  10   3         80.68         82.05        16.27 o
   4  10   3        542.70        525.96        28.30 o
   5  10   3         86.40         84.10        16.08 o
   6  10   3        502.19        470.70        27.51 o
   7  10   3         32.03         28.52        14.20 o
   8  10   3        198.05        208.91        16.96 o
   9  10   3         77.81         88.31        15.77 o
  10  10   3         66.65         49.12        27.78 o
  -2  11   3          1.36          1.17        14.39 o
  -1  11   3       1209.47       1244.68        40.99 o
   0  11   3        258.56        285.56        19.05 o
   1  11   3        258.30        220.66        18.11 o
   2  11   3         61.67         75.07        16.09 o
   3  11   3        111.05        163.03        47.76 o
   4  11   3        123.65        109.21        27.18 o
   5  11   3         64.06         36.60        14.03 o
   6  11   3        557.16        549.53        35.72 o
   7  11   3         78.76         50.07        33.57 o
   8  11   3        288.36        280.32        42.72 o
   9  11   3         25.26         12.52        18.37 o
   0  12   3        132.82        161.84        19.86 o
   1  12   3        143.17        177.61        19.87 o
   2  12   3        251.33        283.96        35.23 o
   3  12   3        493.02        431.39        29.01 o
   4  12   3          3.55         -2.76        14.17 o
   5  12   3         16.13         16.97        15.29 o
   6  12   3         85.89         90.85        19.90 o
   7  12   3        365.21        386.51        29.08 o
   8  12   3          4.40         18.41        25.63 o
   3  13   3        262.85        305.19        38.26 o
   4  13   3         85.52        106.08        32.82 o
   5  13   3        471.98        385.45        44.75 o
  -6 -12   4         13.10         -5.54        21.17 o
  -5 -12   4        216.19        270.50        24.71 o
  -4 -12   4         16.63          2.41        25.84 o
  -3 -12   4        495.38        478.57        43.25 o
  -2 -12   4          5.21        -13.04        20.02 o
  -1 -12   4          2.26         25.52        30.38 o
  -8 -11   4        241.83        255.84        35.09 o
  -7 -11   4         31.99         24.73        28.20 o
  -6 -11   4        157.51        169.10        22.28 o
  -5 -11   4         43.37         39.01        16.30 o
  -4 -11   4          1.10        -18.84        18.84 o
  -3 -11   4        279.68        287.06        19.59 o
  -2 -11   4         52.77         25.44        16.37 o
  -1 -11   4         53.60         64.00        30.04 o
   0 -11   4          1.83         11.85        33.58 o
   1 -11   4         87.75        133.24        22.85 o
  -9 -10   4        197.75        246.51        26.52 o
  -8 -10   4          2.67          1.23        28.57 o
  -7 -10   4         69.28         20.58        22.82 o
  -6 -10   4        222.21        188.90        19.37 o
  -5 -10   4          0.19          7.02        12.93 o
  -4 -10   4        368.25        382.77        54.69 o
  -3 -10   4          0.38        -10.05        10.05 o
  -2 -10   4       1725.92       1773.93        69.02 o
  -1 -10   4          0.89        -12.13        12.13 o
   0 -10   4         45.41         37.85        13.53 o
   1 -10   4        904.64        819.88        70.94 o
   2 -10   4         60.52         61.96        17.47 o
   3 -10   4         23.62         24.13        25.56 o
  -9  -9   4        310.68        274.15        30.11 o
  -8  -9   4         67.65         94.42        19.13 o
  -7  -9   4         99.45         98.37        18.22 o
  -6  -9   4        426.81        421.81        20.30 o
  -5  -9   4         19.14         -3.36        11.80 o
  -4  -9   4        489.14        499.59        20.76 o
  -3  -9   4          0.01         -4.42         7.99 o
  -2  -9   4        945.90        935.42        30.32 o
  -1  -9   4        687.07        732.47        26.26 o
   0  -9   4         31.58         46.78        11.52 o
   1  -9   4        195.64        220.07        19.78 o
   2  -9   4       1301.22       1243.99        48.87 o
   3  -9   4         35.14         77.44        24.34 o
   4  -9   4        152.74        197.77        48.64 o
 -10  -8   4         53.03         64.19        21.84 o
  -9  -8   4        106.92         78.55        18.95 o
  -8  -8   4        200.54        199.73        21.54 o
  -7  -8   4        259.72        222.22        19.05 o
  -6  -8   4       1336.84       1328.69        37.36 o
  -5  -8   4        343.95        332.93        14.00 o
  -4  -8   4         50.09         59.85         8.25 o
  -3  -8   4         81.72         85.55        10.58 o
  -2  -8   4        436.72        486.00        19.48 o
  -1  -8   4        163.14        151.07        11.94 o
   0  -8   4        170.56        168.25        13.46 o
   1  -8   4        140.66        143.97        13.38 o
   2  -8   4         79.93         73.94        14.52 o
   3  -8   4       3054.43       2960.15        88.38 o
   4  -8   4        660.72        687.96        36.75 o
   5  -8   4         26.98          7.40        18.56 o
 -10  -7   4         21.51          9.26        23.09 o
  -9  -7   4         80.60         88.92        39.54 o
  -8  -7   4         61.57         44.59        14.30 o
  -7  -7   4          3.06         -6.26        10.82 o
  -6  -7   4        326.74        297.10        15.29 o
  -5  -7   4         37.52         37.89        11.56 o
  -4  -7   4         25.25         16.94         6.29 o
  -3  -7   4        840.32        841.64        21.44 o
  -2  -7   4        425.58        370.75        20.78 o
  -1  -7   4       1122.75       1108.78        30.84 o
   0  -7   4        441.04        398.66        17.02 o
   1  -7   4         40.73         23.85         7.96 o
   2  -7   4          0.64          0.47         7.76 o
   3  -7   4          0.26         -8.14         8.14 o
   4  -7   4         40.95         38.20        14.54 o
   5  -7   4       1381.65       1339.71        53.58 o
   6  -7   4         58.93         41.33        18.21 o
 -10  -6   4         68.50         64.79        18.92 o
  -9  -6   4        180.29        217.50        21.97 o
  -8  -6   4       2134.33       2106.87       104.95 o
  -7  -6   4        165.40        163.48        15.22 o
  -6  -6   4        158.05        155.97         9.69 o
  -5  -6   4       3596.51       3530.78        64.48 o
  -4  -6   4        334.95        331.84        12.26 o
  -3  -6   4       1814.20       1751.88        35.35 o
  -2  -6   4        638.40        641.43        17.05 o
  -1  -6   4        845.24        887.77        20.95 o
   0  -6   4        340.54        336.43        16.42 o
   1  -6   4        366.29        383.05        15.91 o
   2  -6   4        578.87        544.98        20.01 o
   3  -6   4         33.34         11.59         8.16 o
   4  -6   4        199.05        199.02        12.11 o
   5  -6   4        273.78        254.21        20.18 o
   6  -6   4       1156.57       1087.04        44.96 o
   7  -6   4        268.28        251.02        33.65 o
 -10  -5   4       1115.02       1049.03        64.75 o
  -9  -5   4          8.81         -1.90        13.24 o
  -8  -5   4        440.23        419.12        41.42 o
  -7  -5   4          0.25         -7.13         9.29 o
  -6  -5   4        369.20        395.57        27.12 o
  -5  -5   4        385.23        348.01        12.51 o
  -4  -5   4       2669.83       2629.62        49.05 o
  -3  -5   4         33.13         37.51         5.37 o
  -2  -5   4       1032.95       1071.84        26.68 o
  -1  -5   4       3734.95       3525.07        61.78 o
   0  -5   4        226.12        238.62        10.37 o
   1  -5   4          0.46         -2.97         4.56 o
   2  -5   4        948.28        944.28        26.66 o
   3  -5   4        192.79        173.39        11.42 o
   4  -5   4       1160.88       1145.81        32.68 o
   5  -5   4        591.17        597.14        30.91 o
   6  -5   4          3.31          7.88        13.25 o
   7  -5   4         19.01         -8.96        21.58 o
 -10  -4   4        475.16        477.22        33.33 o
  -9  -4   4        418.65        389.72        40.02 o
  -8  -4   4         63.00         53.60        23.06 o
  -7  -4   4         59.95         40.98        10.14 o
  -6  -4   4         31.80         40.75         8.14 o
  -5  -4   4       1393.97       1413.62        29.59 o
  -4  -4   4        413.01        406.12        12.45 o
  -3  -4   4        540.71        570.29        14.69 o
  -2  -4   4        828.70        968.25        22.53 o
  -1  -4   4         67.73         76.73         5.53 o
   0  -4   4       1809.09       1853.80        34.61 o
   1  -4   4         49.18         51.00         5.31 o
   2  -4   4        254.81        247.17        11.16 o
   3  -4   4       2867.08       2828.22        46.62 o
   4  -4   4        593.11        587.02        20.39 o
   5  -4   4       1408.10       1426.40        38.31 o
   6  -4   4        181.77        189.27        14.07 o
   7  -4   4        216.96        233.08        16.83 o
   8  -4   4        111.53         92.71        26.04 o
 -10  -3   4        120.12         98.79        19.39 o
  -9  -3   4         10.23         10.12        12.31 o
  -8  -3   4        236.11        237.96        18.63 o
  -7  -3   4        539.32        562.09        20.82 o
  -6  -3   4        161.34        158.81        15.14 o
  -5  -3   4        789.55        790.83        19.86 o
  -4  -3   4        111.31        130.76         6.73 o
  -3  -3   4         39.14         54.90         6.38 o
  -2  -3   4        292.39        298.34         9.01 o
  -1  -3   4       1477.35       1454.38        27.54 o
   0  -3   4       1605.54       1556.17        28.94 o
   1  -3   4         74.93         73.50         4.55 o
   2  -3   4       1009.70        970.52        20.60 o
   3  -3   4        396.38        424.17        16.88 o
   4  -3   4        995.25       1077.34        32.84 o
   5  -3   4        246.38        291.55        12.53 o
   6  -3   4       3548.71       3579.87        66.73 o
   7  -3   4         25.82         17.25        10.17 o
   8  -3   4         29.50         22.27        14.85 o
 -10  -2   4         16.80          7.77        17.79 o
  -9  -2   4        432.37        434.37        55.82 o
  -8  -2   4        458.62        446.42        24.34 o
  -7  -2   4        243.72        245.26        13.62 o
  -6  -2   4          2.42          7.36         6.93 o
  -5  -2   4       2251.36       2163.04        51.63 o
  -4  -2   4        163.26        158.16         6.51 o
  -3  -2   4        869.25        906.16        18.93 o
  -2  -2   4      10739.68      10735.87       187.67 o
  -1  -2   4        196.74        201.28         6.46 o
   0  -2   4       2018.94       1998.88        34.98 o
   1  -2   4       3124.87       2994.99        50.78 o
   2  -2   4       2930.95       3039.33        52.27 o
   3  -2   4       1057.94       1032.92        21.78 o
   4  -2   4        107.34        134.11        13.68 o
   5  -2   4       1101.50       1027.66        23.89 o
   6  -2   4       1287.79       1326.02        30.15 o
   7  -2   4        994.37       1061.16        27.11 o
   8  -2   4       1123.20       1169.20        43.84 o
   9  -2   4        199.56        184.03        33.01 o
 -10  -1   4          4.15         -5.74        17.89 o
  -9  -1   4       1666.83       1685.73        59.33 o
  -8  -1   4          0.09         -2.36         9.97 o
  -7  -1   4          0.12         -2.92         7.73 o
  -6  -1   4       1001.36        966.25        28.09 o
  -5  -1   4       1323.46       1242.00        31.76 o
  -4  -1   4        611.86        625.08        19.23 o
  -3  -1   4       4761.10       4533.11        75.37 o
  -2  -1   4       3291.69       3145.78        58.89 o
  -1  -1   4      20372.02      19765.83       310.34 o
   0  -1   4        931.48        913.56        17.25 o
   1  -1   4       1105.67       1029.73        19.24 o
   2  -1   4       3219.31       3190.72        53.89 o
   3  -1   4        195.16        247.76         8.18 o
   4  -1   4       1632.14       1517.87        30.03 o
   5  -1   4       3637.00       3737.88        66.12 o
   6  -1   4        385.32        474.71        15.29 o
   7  -1   4          0.29         -6.73         6.73 o
   8  -1   4         50.55         38.45        11.36 o
   9  -1   4        734.90        790.35        36.17 o
  10  -1   4         61.85         54.56        34.29 o
 -10   0   4          2.67         -4.20        18.36 o
  -9   0   4       1499.87       1584.99        80.44 o
  -8   0   4       1566.42       1572.90        71.90 o
  -7   0   4        136.08        152.85        12.21 o
  -6   0   4       1132.09       1123.07        31.62 o
  -5   0   4        176.46        211.52        11.41 o
  -4   0   4       2039.73       1845.23        41.80 o
  -3   0   4        101.56        107.10         6.84 o
  -2   0   4        994.93       1082.18        25.07 o
  -1   0   4       1683.61       1611.17        28.57 o
   0   0   4       1009.21        952.82        17.84 o
   1   0   4         15.06         17.09         1.94 o
   2   0   4        863.75        834.87        16.52 o
   3   0   4         22.84         19.07         3.31 o
   4   0   4        583.04        711.23        17.57 o
   5   0   4        462.89        470.10        18.13 o
   6   0   4          4.15         -5.21         5.95 o
   7   0   4        748.83        799.80        27.60 o
   8   0   4        382.78        385.62        18.32 o
   9   0   4          1.38        -17.65        20.45 o
  10   0   4        192.53        259.80        23.17 o
  -9   1   4        860.18        905.72        33.21 o
  -8   1   4       1232.32       1245.15        37.87 o
  -7   1   4         17.70         13.73         9.00 o
  -6   1   4       1514.00       1439.18        38.07 o
  -5   1   4        476.74        439.01        16.65 o
  -4   1   4        738.20        786.04        22.41 o
  -3   1   4        348.20        399.25        15.96 o
  -2   1   4        851.48        897.91        24.64 o
  -1   1   4       1052.34       1064.11        20.23 o
   0   1   4       1333.22       1300.35        28.13 o
   1   1   4       7457.03       7363.98       117.50 o
   2   1   4        950.43        948.07        18.12 o
   3   1   4       7177.98       7325.32       168.59 o
   4   1   4       3482.41       3457.81        59.26 o
   5   1   4       2390.26       2486.02        45.25 o
   6   1   4         98.87         96.68         7.29 o
   7   1   4       2418.89       2485.04        56.45 o
   8   1   4        167.72        163.41        12.83 o
   9   1   4          5.34         -2.24        12.41 o
  10   1   4         15.65         32.51        17.88 o
  11   1   4          0.75        -13.19        20.51 o
  -9   2   4         58.64         56.19        27.92 o
  -8   2   4         65.56         65.15        13.58 o
  -7   2   4         73.93         77.77        13.19 o
  -6   2   4         89.00         77.04        10.67 o
  -5   2   4       4880.87       4661.07        95.73 o
  -4   2   4        120.82        141.53        13.73 o
  -3   2   4        185.82        181.34         7.13 o
  -2   2   4       5782.83       5695.52        93.85 o
  -1   2   4       1515.86       1556.00        28.60 o
   0   2   4       5476.97       5850.71        94.77 o
   1   2   4       3984.94       4153.30        68.15 o
   2   2   4       9042.96       9175.78       145.99 o
   3   2   4         47.67         57.70         3.82 o
   4   2   4        363.02        370.36         9.87 o
   5   2   4       3647.98       3465.38        60.06 o
   6   2   4       1381.75       1400.45        28.97 o
   7   2   4       1175.97       1169.96        31.87 o
   8   2   4        191.09        182.23        13.40 o
   9   2   4         34.12         21.32        12.38 o
  10   2   4        240.12        248.93        22.21 o
  11   2   4          1.34         -8.86        17.08 o
  -9   3   4        246.42        297.70        31.56 o
  -8   3   4       1891.24       1873.82        65.07 o
  -7   3   4          0.27          4.14        13.34 o
  -6   3   4        681.67        698.66        24.79 o
  -5   3   4          0.40         -7.02         7.02 o
  -4   3   4       1490.39       1444.87        36.10 o
  -3   3   4          6.07          9.84         4.26 o
  -2   3   4       2017.74       2155.80        39.62 o
  -1   3   4       1190.29       1263.47        24.75 o
   0   3   4       7074.37       7393.24       119.33 o
   1   3   4        688.67        767.22        15.91 o
   2   3   4       3663.58       3751.84        62.54 o
   3   3   4       1505.14       1496.90        33.12 o
   4   3   4        896.15        934.21        23.82 o
   5   3   4       7198.85       7245.07       138.73 o
   6   3   4       2637.55       2746.22        59.55 o
   7   3   4         98.40         95.04        12.54 o
   8   3   4        238.79        209.21        13.32 o
   9   3   4        213.99        207.99        30.22 o
  10   3   4         52.11         49.73        16.49 o
  11   3   4          0.74        -16.29        16.29 o
  -8   4   4        160.90        196.26        26.56 o
  -7   4   4       2299.52       2182.06       134.96 o
  -6   4   4        105.44        120.06        17.74 o
  -5   4   4        155.07        170.36        15.80 o
  -4   4   4       1295.90       1240.17        58.92 o
  -3   4   4        143.67        152.24         8.00 o
  -2   4   4       1322.26       1330.17        27.37 o
  -1   4   4       2020.69       1994.38        48.91 o
   0   4   4          2.12          4.46         4.65 o
   1   4   4        108.36        120.01         5.45 o
   2   4   4         98.40        140.84         5.76 o
   3   4   4          0.70         -1.10         2.47 o
   4   4   4        841.82        717.86        21.85 o
   5   4   4         43.12         67.03         7.62 o
   6   4   4         91.32         91.37         8.96 o
   7   4   4        302.09        278.88        14.09 o
   8   4   4       1228.88       1155.17        33.29 o
   9   4   4         96.25        104.57        16.01 o
  10   4   4        211.93        222.52        20.46 o
  11   4   4         19.23          8.02        18.27 o
  -8   5   4         27.44         38.86        20.45 o
  -7   5   4        601.30        603.93        33.39 o
  -6   5   4        382.40        347.84        25.01 o
  -5   5   4          1.67         -8.34        15.06 o
  -4   5   4        169.18        208.41        18.81 o
  -3   5   4         27.11         11.83         6.59 o
  -2   5   4         83.35         83.78         8.79 o
  -1   5   4       1065.38       1047.52        23.16 o
   0   5   4        158.18        148.53         6.64 o
   1   5   4       1046.98       1078.63        22.30 o
   2   5   4        517.81        459.22        12.09 o
   3   5   4        952.82        907.35        23.72 o
   4   5   4        197.17        218.27        16.66 o
   5   5   4         50.34         60.35         7.57 o
   6   5   4        767.55        756.21        30.09 o
   7   5   4       1175.84       1198.20        33.12 o
   8   5   4       2858.24       2792.28        75.19 o
   9   5   4       1336.59       1316.36        38.52 o
  10   5   4          6.34         17.86        19.02 o
  11   5   4        398.45        454.38        29.64 o
  -7   6   4         59.56        102.66        21.26 o
  -6   6   4        317.23        329.52        25.35 o
  -5   6   4        269.03        243.22        20.23 o
  -4   6   4        377.13        374.64        23.14 o
  -3   6   4         64.85         66.31        10.49 o
  -2   6   4        799.53        787.84        24.84 o
  -1   6   4       1180.66       1173.64        31.54 o
   0   6   4          5.96          9.02         5.72 o
   1   6   4       4750.87       4801.04        83.84 o
   2   6   4        790.39        699.52        16.82 o
   3   6   4       2920.05       2955.70        52.71 o
   4   6   4        279.89        314.56        15.77 o
   5   6   4        194.48        180.84        17.44 o
   6   6   4       3306.70       3201.80        69.49 o
   7   6   4        192.49        204.85        14.08 o
   8   6   4       1024.38       1048.90        32.09 o
   9   6   4        488.90        447.17        20.78 o
  10   6   4         12.49         -2.76        13.50 o
  11   6   4         63.76         76.71        20.45 o
  -6   7   4        327.13        321.11        26.37 o
  -5   7   4        537.73        533.38        30.61 o
  -4   7   4        152.72        154.07        22.63 o
  -3   7   4         33.96         27.40        14.33 o
  -2   7   4       1879.92       1743.04        44.85 o
  -1   7   4       1088.40       1123.11        32.05 o
   0   7   4        729.12        683.01        22.55 o
   1   7   4        725.65        708.37        22.53 o
   2   7   4        914.74        918.76        26.13 o
   3   7   4       1194.13       1221.12        26.28 o
   4   7   4       1467.59       1372.15        34.72 o
   5   7   4       1316.00       1294.39        34.15 o
   6   7   4       4286.95       4063.72        94.73 o
   7   7   4        522.27        527.92        26.33 o
   8   7   4         47.35         19.93         9.86 o
   9   7   4          7.62         -0.54        10.11 o
  10   7   4          0.84        -13.55        13.55 o
  11   7   4         64.66         64.45        19.96 o
  -5   8   4        175.51        195.83        24.81 o
  -4   8   4        629.31        512.81        30.41 o
  -3   8   4        298.55        329.44        33.23 o
  -2   8   4        327.95        312.65        17.02 o
  -1   8   4       3384.30       3382.34        76.01 o
   0   8   4        911.42        926.20        29.01 o
   1   8   4        852.30        817.84        25.98 o
   2   8   4        388.43        395.44        16.75 o
   3   8   4        316.61        278.62        13.44 o
   4   8   4        303.52        307.36        15.39 o
   5   8   4        210.73        200.89        10.54 o
   6   8   4         34.30         41.12         9.44 o
   7   8   4        285.60        286.47        15.79 o
   8   8   4         47.58         50.63        11.16 o
   9   8   4       1005.65        986.56        33.42 o
  10   8   4         48.77         31.17        16.53 o
  -4   9   4        148.91        174.11        26.71 o
  -3   9   4         20.81          7.79        14.83 o
  -2   9   4        344.24        338.63        18.71 o
  -1   9   4         13.89          8.98         8.73 o
   0   9   4        149.19        155.64        17.27 o
   1   9   4         36.67         35.72         9.83 o
   2   9   4       2138.54       2118.76        51.94 o
   3   9   4         25.46         15.91        10.12 o
   4   9   4        122.73        152.72        17.69 o
   5   9   4          0.44         11.30        10.20 o
   6   9   4        539.53        557.79        22.15 o
   7   9   4        148.16        157.67        13.98 o
   8   9   4         21.57          6.25        10.61 o
   9   9   4        141.36        147.46        21.68 o
  10   9   4        803.26        803.77        39.53 o
  -3  10   4         50.37         48.96        18.02 o
  -2  10   4          6.37        -14.57        14.57 o
  -1  10   4        236.04        221.63        16.87 o
   0  10   4        368.77        380.98        19.72 o
   1  10   4          0.45          8.31         9.44 o
   2  10   4       2255.57       2171.48       236.90 o
   3  10   4        403.90        368.96        27.14 o
   4  10   4        531.90        515.79        27.92 o
   5  10   4        585.21        538.73        28.82 o
   6  10   4         62.20         57.91        22.58 o
   7  10   4        932.28        937.99       125.04 o
   8  10   4        177.46        196.52        22.17 o
   9  10   4        386.60        414.11        23.20 o
  10  10   4        228.03        298.78        38.74 o
  -2  11   4         71.78         96.15        19.09 o
  -1  11   4         22.10         24.24        13.43 o
   0  11   4         72.51         91.25        14.86 o
   1  11   4         41.95         35.49        12.46 o
   2  11   4        149.10        206.87        33.12 o
   3  11   4        365.49        321.93        35.28 o
   4  11   4         32.18         21.51        13.05 o
   5  11   4         22.52          6.68        14.91 o
   6  11   4          1.19          9.31        17.48 o
   7  11   4        644.23        734.00        38.11 o
   8  11   4         35.62         37.55        17.47 o
   9  11   4        237.62        269.68        31.31 o
   0  12   4        281.41        276.65        20.99 o
   1  12   4        221.35        246.15        27.94 o
   2  12   4        728.31        749.81        64.59 o
   3  12   4        183.36        184.78        24.36 o
   4  12   4        257.87        273.33        58.75 o
   5  12   4        371.67        374.48        27.44 o
   6  12   4         29.30          8.68        16.86 o
   7  12   4        442.87        414.19        65.79 o
   8  12   4         56.70         62.42        29.35 o
   3  13   4          5.94         -3.91        28.63 o
   4  13   4        321.46        340.91        42.01 o
  -5 -12   5         20.10         17.00        23.93 o
  -4 -12   5        875.32        999.74        65.40 o
  -3 -12   5         14.34         -5.04        23.29 o
  -2 -12   5        120.25         95.21        38.53 o
  -7 -11   5        101.44        106.38        29.67 o
  -6 -11   5         24.24         -3.80        16.57 o
  -5 -11   5          0.01          3.71        19.93 o
  -4 -11   5         21.83         28.00        22.44 o
  -3 -11   5       1079.13       1159.79        47.99 o
  -2 -11   5        345.32        312.21        25.07 o
  -1 -11   5         60.45        151.05        22.40 o
   0 -11   5        109.44        148.30        23.55 o
   1 -11   5         59.98         45.00        31.63 o
  -8 -10   5         39.01         29.98        25.05 o
  -7 -10   5        234.51        228.18        33.18 o
  -6 -10   5          0.45         -7.81        14.34 o
  -5 -10   5          4.54          8.74        13.93 o
  -4 -10   5         26.51         27.06        11.66 o
  -3 -10   5        503.68        526.64        29.26 o
  -2 -10   5          1.10        -11.79        11.79 o
  -1 -10   5        465.38        430.41        27.06 o
   0 -10   5        137.47        122.72        18.13 o
   1 -10   5          2.66         17.84        16.05 o
   2 -10   5          0.22          0.75        27.42 o
  -9  -9   5        666.82        667.30        36.84 o
  -8  -9   5        305.82        348.11        31.31 o
  -7  -9   5        106.68        128.73        19.96 o
  -6  -9   5        276.71        262.85        16.91 o
  -5  -9   5        175.23        198.69        17.90 o
  -4  -9   5        110.92        133.77        14.71 o
  -3  -9   5        701.35        726.47        26.27 o
  -2  -9   5        610.08        660.33        24.90 o
  -1  -9   5         76.63         75.51        14.80 o
   0  -9   5         38.50         29.63        12.61 o
   1  -9   5         32.52         41.40        13.84 o
   2  -9   5        220.18        209.41        20.85 o
   3  -9   5        158.75        176.89        22.93 o
   4  -9   5         92.81        122.91        36.98 o
  -9  -8   5         36.08         27.31        19.55 o
  -8  -8   5         81.28         98.91        24.45 o
  -7  -8   5       1415.29       1453.52        51.49 o
  -6  -8   5          9.28          8.58        11.40 o
  -5  -8   5        255.58        255.09        12.97 o
  -4  -8   5       1060.26       1046.53        28.55 o
  -3  -8   5        283.96        273.14        15.47 o
  -2  -8   5        818.87        877.90        27.73 o
  -1  -8   5       1168.84       1159.10        34.55 o
   0  -8   5        147.11        159.66        12.75 o
   1  -8   5         97.34        105.09        15.31 o
   2  -8   5       1147.33       1037.49        42.08 o
   3  -8   5        317.65        269.88        22.41 o
   4  -8   5         21.21         -2.35        13.70 o
   5  -8   5         93.82         52.38        37.27 o
 -10  -7   5          5.23         -9.51        18.21 o
  -9  -7   5        491.32        474.07        29.51 o
  -8  -7   5         69.43         88.64        17.27 o
  -7  -7   5        166.96        157.15        33.35 o
  -6  -7   5        123.05        128.54        16.42 o
  -5  -7   5        289.91        293.36        13.01 o
  -4  -7   5        181.00        207.58        10.96 o
  -3  -7   5        129.68        140.38         9.30 o
  -2  -7   5       1032.61        966.60        23.85 o
  -1  -7   5       1921.47       1921.47        46.40 o
   0  -7   5         10.52         12.60         7.76 o
   1  -7   5        366.18        358.21        23.67 o
   2  -7   5        190.47        183.56        19.82 o
   3  -7   5       2686.96       2554.30        77.56 o
   4  -7   5       1483.94       1437.50        52.89 o
   5  -7   5         42.28         26.51        16.18 o
   6  -7   5          0.03         -4.37        22.32 o
 -10  -6   5         19.17         29.49        17.70 o
  -9  -6   5         36.80         15.58        22.81 o
  -8  -6   5          3.25          4.48        12.84 o
  -7  -6   5          0.97         -7.53        10.75 o
  -6  -6   5       1619.60       1629.57        63.39 o
  -5  -6   5        241.61        238.28        11.15 o
  -4  -6   5         16.63         12.29         5.86 o
  -3  -6   5          0.71         -4.78         4.78 o
  -2  -6   5       1051.31       1039.06        24.17 o
  -1  -6   5         33.21         47.24         6.42 o
   0  -6   5       3392.84       3393.75        72.03 o
   1  -6   5          0.91         -6.22         6.22 o
   2  -6   5        350.89        339.03        15.79 o
   3  -6   5        234.70        210.58        16.84 o
   4  -6   5         23.63         22.92        12.55 o
   5  -6   5        785.06        742.68        34.97 o
   6  -6   5        695.34        683.81        34.95 o
   7  -6   5          4.65         -5.66        25.23 o
 -10  -5   5        361.90        359.45        35.59 o
  -9  -5   5        148.90        167.18        21.16 o
  -8  -5   5       3783.49       3576.28       142.21 o
  -7  -5   5        129.30        135.99        19.56 o
  -6  -5   5       2124.45       2060.22        72.15 o
  -5  -5   5       6394.26       6450.91       109.80 o
  -4  -5   5       1945.20       1938.16        38.54 o
  -3  -5   5       5179.23       5131.83        87.95 o
  -2  -5   5       2738.45       2729.02        50.05 o
  -1  -5   5       3089.39       2986.40        53.82 o
   0  -5   5        950.97       1018.35        39.77 o
   1  -5   5        758.40        762.92        18.49 o
   2  -5   5       1477.16       1479.10        55.93 o
   3  -5   5          0.50         -8.05         8.05 o
   4  -5   5        215.40        190.33        12.84 o
   5  -5   5         19.54         19.86        12.47 o
   6  -5   5        263.49        287.93        21.89 o
   7  -5   5         55.80         45.99        17.58 o
   8  -5   5          0.34        -21.58        24.22 o
 -10  -4   5         78.08         55.78        37.21 o
  -9  -4   5         27.93         12.93        14.17 o
  -8  -4   5       1101.30        984.75        91.99 o
  -7  -4   5        487.07        438.35        18.71 o
  -6  -4   5         96.79        112.49        12.29 o
  -5  -4   5         89.60        101.69         7.65 o
  -4  -4   5        486.61        503.23        16.02 o
  -3  -4   5        150.32        178.51         7.95 o
  -2  -4   5        227.36        247.84         9.48 o
  -1  -4   5      13257.48      13054.59       209.07 o
   0  -4   5         43.27         37.51         4.98 o
   1  -4   5         15.10         15.31         4.14 o
   2  -4   5        477.42        473.47        13.36 o
   3  -4   5       1618.90       1618.43        33.05 o
   4  -4   5        549.06        568.55        26.13 o
   5  -4   5         47.62         52.22        10.19 o
   6  -4   5        292.35        285.02        16.78 o
   7  -4   5        203.37        242.13        17.39 o
   8  -4   5          0.04        -23.18        23.18 o
 -10  -3   5        475.51        494.36        31.68 o
  -9  -3   5         11.27         16.49        14.37 o
  -8  -3   5       1507.05       1451.23        51.25 o
  -7  -3   5       1068.74       1039.51        45.02 o
  -6  -3   5        405.55        411.01        19.06 o
  -5  -3   5        278.66        264.26        19.47 o
  -4  -3   5       2502.71       2368.69        43.84 o
  -3  -3   5        380.66        402.91        13.87 o
  -2  -3   5        928.17        891.71        19.33 o
  -1  -3   5        414.60        391.40        10.74 o
   0  -3   5        521.82        538.30        13.03 o
   1  -3   5       3075.59       3044.25        71.30 o
   2  -3   5       2872.58       2961.58        53.00 o
   3  -3   5        128.11        111.95         6.69 o
   4  -3   5          1.52          2.11         4.87 o
   5  -3   5       2537.91       2583.14        49.85 o
   6  -3   5         58.40         46.05         8.51 o
   7  -3   5        298.80        306.29        41.83 o
   8  -3   5        398.92        365.55        34.49 o
 -10  -2   5         79.69        101.28        26.57 o
  -9  -2   5        742.71        770.38        46.15 o
  -8  -2   5         51.39         53.08        16.71 o
  -7  -2   5       1076.42       1039.29        31.29 o
  -6  -2   5        631.05        564.75        20.34 o
  -5  -2   5       2741.73       2548.19        56.26 o
  -4  -2   5        254.83        239.02         8.28 o
  -3  -2   5       5454.14       5529.19        91.71 o
  -2  -2   5       2117.19       2082.51        37.65 o
  -1  -2   5         17.83         12.14         3.06 o
   0  -2   5        135.10        118.30         6.01 o
   1  -2   5          8.78          4.25         2.51 o
   2  -2   5       2708.57       2712.39        59.60 o
   3  -2   5        302.96        269.47         9.24 o
   4  -2   5        229.57        183.39        12.38 o
   5  -2   5        446.94        469.48        14.85 o
   6  -2   5       2566.43       2682.17        52.00 o
   7  -2   5        433.11        431.71        16.41 o
   8  -2   5        751.31        788.14        26.69 o
 -10  -1   5         14.93          3.66        31.48 o
  -9  -1   5          1.19        -11.58        14.73 o
  -8  -1   5         69.97         70.50        12.78 o
  -7  -1   5         15.60         16.41         8.66 o
  -6  -1   5        630.55        632.31        21.90 o
  -5  -1   5       4766.55       4645.06        94.27 o
  -4  -1   5       5926.33       5791.23       113.12 o
  -3  -1   5        431.33        423.77        10.69 o
  -2  -1   5      11734.12      12132.93       193.22 o
  -1  -1   5       3750.34       3555.65        59.68 o
   0  -1   5      16741.71      16592.38       288.91 o
   1  -1   5         52.73         40.17         4.65 o
   2  -1   5       1123.79       1178.36        27.38 o
   3  -1   5       5763.89       5808.30       115.66 o
   4  -1   5          5.05          3.30         4.08 o
   5  -1   5       4786.68       5078.39        87.21 o
   6  -1   5         15.43         11.07         6.11 o
   7  -1   5       1258.76       1293.34        30.53 o
   8  -1   5        242.56        258.11        16.19 o
   9  -1   5        355.87        345.30        25.15 o
 -10   0   5         17.58         11.83        26.12 o
  -9   0   5        630.21        679.51        28.33 o
  -8   0   5         56.80         60.80        12.63 o
  -7   0   5        175.63        191.33        13.30 o
  -6   0   5        849.84        820.11        26.13 o
  -5   0   5        161.95        166.90        11.05 o
  -4   0   5       1286.53       1140.94        29.43 o
  -3   0   5       1356.74       1388.95        32.69 o
  -2   0   5       2296.37       2284.85        40.27 o
  -1   0   5       5785.11       5618.88       106.31 o
   0   0   5       7047.45       6857.26       110.41 o
   1   0   5       1260.34       1210.81        22.33 o
   2   0   5        270.56        250.56         9.14 o
   3   0   5       2861.00       3178.25        54.50 o
   4   0   5       1751.05       1771.20        33.69 o
   5   0   5          3.16         -2.85         4.96 o
   6   0   5         86.38         90.43         8.18 o
   7   0   5       2015.09       1955.69        40.57 o
   8   0   5        401.78        414.44        19.34 o
   9   0   5       1323.21       1370.63        49.72 o
  10   0   5         92.48        102.55        20.79 o
  -9   1   5          0.69          6.32        15.98 o
  -8   1   5         71.03         75.98        20.18 o
  -7   1   5       1244.29       1307.81        58.72 o
  -6   1   5         14.62          8.38         8.35 o
  -5   1   5       1197.84       1227.97        37.98 o
  -4   1   5       2545.10       2588.47        56.48 o
  -3   1   5       2989.25       3238.64        66.73 o
  -2   1   5       5286.52       5442.36        89.71 o
  -1   1   5       1928.13       1930.64        34.58 o
   0   1   5       8592.78       8918.22       142.51 o
   1   1   5        503.75        519.36        11.64 o
   2   1   5       7170.24       7281.57       117.23 o
   3   1   5        974.51       1001.22        20.09 o
   4   1   5       1178.83       1211.21        24.38 o
   5   1   5          3.83          1.39         4.25 o
   6   1   5       2073.64       2059.29        40.06 o
   7   1   5        135.41        157.26        11.55 o
   8   1   5       1165.99       1144.29        33.55 o
   9   1   5       1552.37       1590.95       104.03 o
  10   1   5         63.11         80.02        26.97 o
  -9   2   5        480.33        520.46        33.21 o
  -8   2   5         14.47          3.41        14.68 o
  -7   2   5         26.48         19.12        14.74 o
  -6   2   5        171.62        138.06        11.35 o
  -5   2   5        146.58        160.52        11.39 o
  -4   2   5       9960.20       9623.26       158.84 o
  -3   2   5        337.12        405.80        11.34 o
  -2   2   5        222.16        219.42         7.59 o
  -1   2   5       7282.07       7529.33       122.03 o
   0   2   5       1200.85       1227.34        23.63 o
   1   2   5      19878.56      20583.85       323.42 o
   2   2   5       2015.57       2010.65        35.60 o
   3   2   5       1692.01       1611.27        29.67 o
   4   2   5        946.13        940.36        19.65 o
   5   2   5        944.45        879.46        19.60 o
   6   2   5        269.17        276.12        12.80 o
   7   2   5       1038.05       1011.90        51.67 o
   8   2   5       1919.62       1933.00        48.02 o
   9   2   5        782.33        740.74        33.61 o
  10   2   5       1607.10       1619.52        57.32 o
  11   2   5          6.70          0.95        18.78 o
  -8   3   5        522.77        607.97        37.78 o
  -7   3   5          2.63          5.45        13.64 o
  -6   3   5        184.28        165.98        13.46 o
  -5   3   5        220.05        241.01        13.32 o
  -4   3   5        583.28        600.33        20.43 o
  -3   3   5        918.15        859.00        20.08 o
  -2   3   5       2041.74       2045.04        38.26 o
  -1   3   5          0.76          1.85         3.15 o
   0   3   5       6808.17       7147.65       116.27 o
   1   3   5       5420.19       5641.38        92.58 o
   2   3   5       5153.47       5294.29        87.03 o
   3   3   5        486.58        535.66        15.65 o
   4   3   5         10.76         11.82         3.71 o
   5   3   5       1993.61       1989.35        45.92 o
   6   3   5       1604.44       1636.89        39.44 o
   7   3   5        394.69        394.39        16.78 o
   8   3   5        466.07        468.74        28.49 o
   9   3   5          0.33          2.77         9.13 o
  10   3   5        676.91        624.90        32.62 o
  11   3   5         27.04          3.51        17.55 o
  -8   4   5        668.09        763.22        67.95 o
  -7   4   5        366.62        418.11        28.59 o
  -6   4   5       1358.41       1394.99        51.23 o
  -5   4   5        850.94        757.86        32.96 o
  -4   4   5       1834.40       1782.41        47.18 o
  -3   4   5          5.50          3.67         5.11 o
  -2   4   5          0.13         -1.70         4.12 o
  -1   4   5       1586.54       1591.80        31.24 o
   0   4   5        158.69        151.05         8.22 o
   1   4   5       1346.74       1364.18        34.10 o
   2   4   5        130.02        134.51         7.92 o
   3   4   5         68.75         70.33         4.72 o
   4   4   5         10.60          6.55         4.22 o
   5   4   5         38.66         46.69        11.30 o
   6   4   5       2028.00       2035.55        47.10 o
   7   4   5          5.35          3.45         9.79 o
   8   4   5        271.67        279.39        15.24 o
   9   4   5        607.79        599.52        23.98 o
  10   4   5        249.50        237.55        21.11 o
  11   4   5         15.34        -12.66        16.59 o
  -7   5   5        171.52        214.70        26.65 o
  -6   5   5          0.22          0.33        13.87 o
  -5   5   5        217.16        229.96        19.25 o
  -4   5   5         70.77         81.67        13.20 o
  -3   5   5       4383.79       4118.73        86.38 o
  -2   5   5        129.87        129.03         7.81 o
  -1   5   5       5147.44       5178.81        88.09 o
   0   5   5        288.48        291.68         9.83 o
   1   5   5         64.83         82.40         5.74 o
   2   5   5        258.86        298.48        11.71 o
   3   5   5       2738.85       2818.44        58.91 o
   4   5   5        614.21        561.29        17.95 o
   5   5   5       1129.93       1149.87        30.25 o
   6   5   5        279.04        303.50        24.11 o
   7   5   5         57.12         72.05         9.72 o
   8   5   5         11.30         -1.20         8.56 o
   9   5   5        766.70        786.08        28.09 o
  10   5   5        190.44        192.17        19.13 o
  11   5   5         32.25         24.76        16.76 o
  -7   6   5        158.79        177.00        31.58 o
  -6   6   5         38.12         13.47        15.58 o
  -5   6   5        240.66        223.91        20.13 o
  -4   6   5         17.34         14.06        10.90 o
  -3   6   5        969.99       1005.34        39.12 o
  -2   6   5       1571.50       1524.39        41.65 o
  -1   6   5         78.05         88.51         9.13 o
   0   6   5          0.30         -4.27         5.31 o
   1   6   5       2182.05       2184.81        41.89 o
   2   6   5      10540.66      10645.52       172.56 o
   3   6   5        646.07        631.26        15.92 o
   4   6   5         11.22         15.79         6.02 o
   5   6   5        171.75        161.41        10.22 o
   6   6   5       1882.51       1845.66        44.94 o
   7   6   5        185.09        179.09        12.36 o
   8   6   5       1070.41       1032.06        31.85 o
   9   6   5         50.26         38.43        11.16 o
  10   6   5        970.84        973.55        50.84 o
  11   6   5        506.77        583.05        34.69 o
  -6   7   5         73.41         50.79        18.77 o
  -5   7   5        275.54        251.79        22.25 o
  -4   7   5        235.57        247.22        21.17 o
  -3   7   5        877.66        836.38        36.40 o
  -2   7   5       1438.88       1368.43        37.79 o
  -1   7   5        226.11        224.82        30.50 o
   0   7   5         17.57         23.94         7.39 o
   1   7   5       1416.34       1397.38        35.90 o
   2   7   5       2395.33       2398.75        45.28 o
   3   7   5       3954.50       3966.26        69.80 o
   4   7   5        220.70        213.06        11.88 o
   5   7   5       1611.56       1578.37        57.18 o
   6   7   5        261.31        274.21        16.70 o
   7   7   5         60.68         65.25        10.05 o
   8   7   5         33.97         24.88         9.86 o
   9   7   5         54.21         53.05        13.15 o
  10   7   5        143.70        169.99        21.39 o
  11   7   5         61.72         59.12        27.46 o
  -5   8   5       1514.45       1483.65        58.43 o
  -4   8   5         92.42         94.70        17.73 o
  -3   8   5        112.91        104.05        17.46 o
  -2   8   5        106.13        124.44        19.15 o
  -1   8   5         33.55         32.27         9.55 o
   0   8   5       1947.92       1921.14        53.87 o
   1   8   5        322.69        277.61        14.39 o
   2   8   5          0.30         -0.87         6.40 o
   3   8   5        497.49        540.94        26.27 o
   4   8   5         22.90         19.13         7.04 o
   5   8   5       1101.01       1102.96        36.37 o
   6   8   5        454.68        383.78        17.74 o
   7   8   5        224.78        191.47        13.69 o
   8   8   5        328.68        305.33        23.56 o
   9   8   5        840.37        839.17        30.59 o
  10   8   5        134.85        173.26        19.31 o
  -4   9   5        918.97        798.27        40.58 o
  -3   9   5        173.57        178.74        21.53 o
  -2   9   5        361.05        380.21        20.41 o
  -1   9   5        170.69        186.38        15.03 o
   0   9   5         38.01         42.80        10.08 o
   1   9   5        972.51        857.94        28.45 o
   2   9   5          5.88          7.50         8.58 o
   3   9   5         50.76         42.33        11.67 o
   4   9   5        941.04        941.76        45.35 o
   5   9   5        140.21        113.37        16.28 o
   6   9   5        565.04        601.02        23.01 o
   7   9   5        552.48        554.18        32.92 o
   8   9   5        128.85        134.37        15.36 o
   9   9   5       1544.32       1608.03        46.99 o
  10   9   5         28.53         26.12        14.52 o
  -3  10   5          0.21        -17.11        17.11 o
  -2  10   5       1909.53       1910.64        67.02 o
  -1  10   5       2272.20       2307.60        60.11 o
   0  10   5        370.73        338.07        18.89 o
   1  10   5        269.52        259.18        20.00 o
   2  10   5        514.18        464.29        26.67 o
   3  10   5        273.85        285.39        54.41 o
   4  10   5        226.57        221.55        20.06 o
   5  10   5          0.46          6.23        11.43 o
   6  10   5        200.05        176.28        17.68 o
   7  10   5        365.02        352.49        34.55 o
   8  10   5        266.82        253.66        22.65 o
   9  10   5         67.19         61.20        14.72 o
  10  10   5         30.16         20.91        17.53 o
  -2  11   5         79.64         78.06        39.29 o
  -1  11   5        924.23        891.13        34.23 o
   0  11   5        951.33        911.55        33.75 o
   1  11   5        327.55        368.47        49.24 o
   2  11   5       2028.49       2091.17        70.14 o
   3  11   5       1216.38       1084.53        45.11 o
   4  11   5        531.07        531.39        30.26 o
   5  11   5         65.62         63.90        17.04 o
   6  11   5         15.76          8.28        14.26 o
   7  11   5        292.59        298.10        28.01 o
   8  11   5          7.25          2.69        17.31 o
   9  11   5        269.93        277.44        28.35 o
   0  12   5          0.60         10.77        18.49 o
   1  12   5        146.58        157.55        24.38 o
   2  12   5        140.36        163.25        23.57 o
   3  12   5          2.72         -9.03        13.78 o
   4  12   5        301.21        314.21        25.68 o
   5  12   5        198.84        251.31        27.53 o
   6  12   5         63.26         58.85        18.31 o
   7  12   5        103.40        101.02        26.19 o
   8  12   5        350.32        355.51        41.89 o
  -5 -11   6         30.37         49.42        27.05 o
  -4 -11   6       1118.96       1253.03        71.92 o
  -3 -11   6        473.96        478.31        30.19 o
  -2 -11   6        425.28        440.49        30.26 o
  -1 -11   6         20.24         -5.71        16.51 o
   0 -11   6          0.54         -9.23        16.93 o
  -8 -10   6         71.87         53.25        28.50 o
  -7 -10   6        198.97        230.27        32.36 o
  -6 -10   6         62.91         47.72        25.31 o
  -5 -10   6        178.41        190.68        27.64 o
  -4 -10   6        189.47        202.02        21.14 o
  -3 -10   6          2.64         -6.13        18.39 o
  -2 -10   6        499.97        527.08        30.08 o
  -1 -10   6        609.95        578.91        32.16 o
   0 -10   6         12.04         -7.30        14.83 o
   1 -10   6       1585.11       1604.11        76.36 o
   2 -10   6        161.72        185.76        25.84 o
  -9  -9   6         10.91        -26.94        26.94 o
  -8  -9   6        594.12        624.52        68.89 o
  -7  -9   6        275.50        283.57        22.87 o
  -6  -9   6          8.02          6.36        22.22 o
  -5  -9   6        197.64        205.19        19.10 o
  -4  -9   6          3.77          8.98        10.58 o
  -3  -9   6        295.76        262.06        20.23 o
  -2  -9   6        176.84        157.45        18.55 o
  -1  -9   6        115.24         96.32        17.08 o
   0  -9   6         45.73         38.57        14.60 o
   1  -9   6        288.85        276.26        22.82 o
   2  -9   6       1307.20       1270.75        50.92 o
   3  -9   6        159.97        159.02        20.90 o
   4  -9   6        105.36         69.25        29.28 o
  -9  -8   6         41.74         46.78        19.45 o
  -8  -8   6       1607.53       1810.38        89.37 o
  -7  -8   6        305.43        296.34        22.35 o
  -6  -8   6       1197.64       1130.75        42.34 o
  -5  -8   6         36.21         27.95         8.88 o
  -4  -8   6        380.28        381.52        19.59 o
  -3  -8   6       1623.60       1576.53        52.45 o
  -2  -8   6         53.49         55.04        11.67 o
  -1  -8   6       3253.32       3101.65        88.14 o
   0  -8   6          8.88         -7.26        16.18 o
   1  -8   6        126.99        119.65        17.17 o
   2  -8   6        289.72        262.88        21.37 o
   3  -8   6        150.79        160.44        21.20 o
   4  -8   6        265.83        349.21        65.06 o
   5  -8   6         16.30          6.33        19.70 o
  -9  -7   6        867.69        863.77        41.32 o
  -8  -7   6          0.89        -13.57        13.57 o
  -7  -7   6        643.87        670.30        38.97 o
  -6  -7   6         15.75          3.77         9.33 o
  -5  -7   6        428.85        442.51        17.77 o
  -4  -7   6         28.91         24.69         7.37 o
  -3  -7   6         12.27          1.38         6.36 o
  -2  -7   6        536.58        551.59        17.04 o
  -1  -7   6        426.52        433.95        28.67 o
   0  -7   6         81.93         63.89        29.00 o
   1  -7   6          2.27         -2.05         9.65 o
   2  -7   6         72.74        107.15        29.39 o
   3  -7   6          6.94          1.05        11.75 o
   4  -7   6       1646.64       1698.59        76.85 o
   5  -7   6        256.76        301.79        45.38 o
   6  -7   6          5.77         28.00        19.11 o
 -10  -6   6         30.51         28.51        28.14 o
  -9  -6   6        184.94        223.48        23.82 o
  -8  -6   6        505.56        541.39        60.21 o
  -7  -6   6       1001.68       1009.51        83.03 o
  -6  -6   6         39.87         32.01        19.45 o
  -5  -6   6        197.30        190.06        10.98 o
  -4  -6   6       1282.41       1307.80        29.71 o
  -3  -6   6         84.30        105.50         8.50 o
  -2  -6   6          3.44          3.56         7.12 o
  -1  -6   6       3315.52       3298.20        60.21 o
   0  -6   6          2.67         -2.46         6.36 o
   1  -6   6       2853.06       2647.32        75.47 o
   2  -6   6       3555.64       3309.42       116.92 o
   3  -6   6       2198.01       2032.31        64.10 o
   4  -6   6        168.20        177.54        18.66 o
   5  -6   6        216.33        231.64        46.91 o
   6  -6   6        720.87        804.89        39.16 o
   7  -6   6        716.78        745.33        85.79 o
 -10  -5   6         15.57         27.97        23.90 o
  -9  -5   6         95.96        115.87        20.41 o
  -8  -5   6         21.94         13.96        13.46 o
  -7  -5   6       1329.80       1279.81        36.93 o
  -6  -5   6        623.23        587.17        21.97 o
  -5  -5   6       1411.30       1302.77        39.90 o
  -4  -5   6        207.52        207.88         9.96 o
  -3  -5   6         20.08         13.04         6.35 o
  -2  -5   6       3483.28       3471.01        62.20 o
  -1  -5   6        260.16        239.93         9.77 o
   0  -5   6        138.47        104.13         7.05 o
   1  -5   6        773.58        807.61        19.76 o
   2  -5   6       2480.24       2380.14        53.84 o
   3  -5   6       1068.78       1023.43       109.88 o
   4  -5   6        611.85        579.46        27.86 o
   5  -5   6        505.95        506.43        28.73 o
   6  -5   6        167.72        193.02        21.78 o
   7  -5   6       2053.37       2083.70       106.25 o
 -10  -4   6        193.63        240.77        26.49 o
  -9  -4   6        660.02        604.23        32.75 o
  -8  -4   6        152.41        137.21        18.47 o
  -7  -4   6          1.92         -7.99         7.99 o
  -6  -4   6       1753.12       1734.83        43.90 o
  -5  -4   6       1289.17       1208.90        32.70 o
  -4  -4   6         13.51          3.11         5.12 o
  -3  -4   6       2227.52       2266.69        47.62 o
  -2  -4   6        465.48        379.01        11.91 o
  -1  -4   6       1101.11       1048.80        22.74 o
   0  -4   6       5049.14       4640.88       130.42 o
   1  -4   6        631.32        603.56        15.36 o
   2  -4   6       2468.18       2315.28        51.55 o
   3  -4   6         43.32         42.50         6.37 o
   4  -4   6       1479.20       1534.47        51.09 o
   5  -4   6       7542.37       7497.15       185.57 o
   6  -4   6        554.57        521.39        27.44 o
   7  -4   6        194.00        193.83        22.60 o
   8  -4   6          0.07         11.16        25.87 o
 -10  -3   6        356.22        379.76        45.95 o
  -9  -3   6          1.28         -8.16        14.63 o
  -8  -3   6        250.69        253.46        16.54 o
  -7  -3   6         55.92         77.65        11.40 o
  -6  -3   6        410.40        445.53        18.32 o
  -5  -3   6        675.03        678.60        22.16 o
  -4  -3   6         72.32         77.83         8.97 o
  -3  -3   6       4311.37       4420.15        75.89 o
  -2  -3   6          1.31         -1.14         3.43 o
  -1  -3   6         34.25         34.20         4.45 o
   0  -3   6          0.94         -2.33         3.25 o
   1  -3   6        871.23        946.98        22.34 o
   2  -3   6       1396.93       1431.80        28.60 o
   3  -3   6          0.17         -0.67         5.08 o
   4  -3   6        481.56        479.59        14.67 o
   5  -3   6        238.68        221.36        11.45 o
   6  -3   6        150.64        151.21        12.86 o
   7  -3   6         13.33          3.97        12.64 o
   8  -3   6        827.38        876.67        39.60 o
 -10  -2   6         66.03         80.24        23.41 o
  -9  -2   6        200.97        223.20        21.95 o
  -8  -2   6          0.07          9.09        10.85 o
  -7  -2   6       2000.30       1954.72        49.61 o
  -6  -2   6       5854.40       5492.55       137.45 o
  -5  -2   6         26.53         18.08         6.65 o
  -4  -2   6        119.40        119.38         6.30 o
  -3  -2   6        744.22        769.23        17.70 o
  -2  -2   6       2660.81       2563.42        45.71 o
  -1  -2   6         10.38         11.85         6.41 o
   0  -2   6       2252.12       2140.85        38.29 o
   1  -2   6         15.01         20.21         2.91 o
   2  -2   6        750.94        673.51        19.27 o
   3  -2   6       4285.09       4190.30        71.96 o
   4  -2   6        692.65        679.05        45.58 o
   5  -2   6        173.96        195.63         9.91 o
   6  -2   6        231.33        192.84        10.67 o
   7  -2   6        712.58        704.38        24.89 o
   8  -2   6       1765.91       1821.05        62.77 o
 -10  -1   6        314.67        364.62        37.79 o
  -9  -1   6        577.56        577.77        43.39 o
  -8  -1   6          6.56         -7.02        10.12 o
  -7  -1   6        596.50        604.02        38.43 o
  -6  -1   6          1.27         -1.60         7.31 o
  -5  -1   6       7101.37       6730.74       132.59 o
  -4  -1   6       1765.32       1728.79        40.77 o
  -3  -1   6        445.98        450.62        11.71 o
  -2  -1   6       2724.22       2580.13        45.70 o
  -1  -1   6        984.23        916.86        20.17 o
   0  -1   6       1135.59       1178.30        27.71 o
   1  -1   6        891.21        857.52        26.76 o
   2  -1   6        346.23        334.12         9.03 o
   3  -1   6       4503.09       4586.99        92.17 o
   4  -1   6       1656.02       1763.35        45.76 o
   5  -1   6        419.30        441.62        14.04 o
   6  -1   6        444.37        449.05        23.36 o
   7  -1   6        569.23        577.93        18.77 o
   8  -1   6        827.53        933.04        30.60 o
   9  -1   6        647.01        664.82        45.90 o
  -9   0   6        178.13        199.92        19.68 o
  -8   0   6        163.85        169.77        16.39 o
  -7   0   6        495.94        529.70        32.01 o
  -6   0   6        445.87        421.93        18.35 o
  -5   0   6       3527.99       3503.89        75.04 o
  -4   0   6       1039.55       1002.39        27.66 o
  -3   0   6        269.85        259.84        11.47 o
  -2   0   6         30.18         54.38         5.83 o
  -1   0   6       2705.50       2529.11        50.23 o
   0   0   6        806.46        761.41        20.40 o
   1   0   6        575.11        555.88        16.57 o
   2   0   6       4063.23       4197.92        69.82 o
   3   0   6        365.25        295.97         9.02 o
   4   0   6        812.31        814.32        18.76 o
   5   0   6         47.11         47.02         7.35 o
   6   0   6       3484.18       3399.36        62.16 o
   7   0   6       1179.41       1233.57        54.81 o
   8   0   6         20.21         16.79        10.56 o
   9   0   6        814.79        917.79        73.81 o
  10   0   6         56.38        130.99        28.95 o
  -9   1   6         28.71         33.43        16.01 o
  -8   1   6         83.24         85.55        13.84 o
  -7   1   6        716.72        741.04        32.59 o
  -6   1   6        636.23        601.03        29.25 o
  -5   1   6        903.68        879.58        52.77 o
  -4   1   6        200.34        197.18        11.33 o
  -3   1   6        553.55        555.17        18.05 o
  -2   1   6        699.55        636.85        13.33 o
  -1   1   6        950.08        980.65        26.54 o
   0   1   6        601.92        605.88        22.70 o
   1   1   6         32.18         25.91         3.92 o
   2   1   6         46.91         47.14         3.84 o
   3   1   6          0.41         -0.70         2.95 o
   4   1   6        213.06        219.60         9.88 o
   5   1   6       4594.28       4676.84        80.14 o
   6   1   6       1052.42       1081.11        24.84 o
   7   1   6       1149.11       1181.67        32.86 o
   8   1   6       2083.53       2064.36        51.27 o
   9   1   6          7.88        -13.52        13.52 o
  10   1   6        105.42        107.46        20.30 o
  -9   2   6        612.84        586.17        35.03 o
  -8   2   6        530.10        528.34        30.91 o
  -7   2   6        484.41        448.69        21.54 o
  -6   2   6         91.28        115.97        16.18 o
  -5   2   6         13.81         24.38         8.15 o
  -4   2   6         84.77         99.44        11.30 o
  -3   2   6         41.37         31.01         8.06 o
  -2   2   6        385.44        385.73        11.04 o
  -1   2   6       5467.62       5637.26        93.46 o
   0   2   6       3696.90       3840.93        78.91 o
   1   2   6       6526.85       6807.07       110.76 o
   2   2   6        269.84        286.01         8.59 o
   3   2   6       3196.97       3226.20        66.88 o
   4   2   6       6765.59       6729.79       110.61 o
   5   2   6        525.56        512.79        13.73 o
   6   2   6       5275.90       5174.03       106.74 o
   7   2   6       1920.32       1917.92        52.03 o
   8   2   6        485.48        479.56        24.82 o
   9   2   6       2031.26       2147.96        54.26 o
  10   2   6         58.13         70.97        17.82 o
  11   2   6         31.47          6.78        18.76 o
  -8   3   6       1102.52       1042.56        50.55 o
  -7   3   6          8.33          0.66        14.38 o
  -6   3   6        335.53        346.72        25.84 o
  -5   3   6        445.69        438.53        23.74 o
  -4   3   6       8922.97       8763.71       169.74 o
  -3   3   6         29.03         17.97         6.43 o
  -2   3   6       4703.22       4700.15        80.40 o
  -1   3   6       1817.21       1776.37        33.90 o
   0   3   6        768.84        754.82        17.17 o
   1   3   6       2774.87       2865.35        50.13 o
   2   3   6       1295.17       1435.09        27.53 o
   3   3   6        308.05        377.54        10.93 o
   4   3   6         48.45         51.68         4.77 o
   5   3   6       2059.11       2039.36        46.08 o
   6   3   6          6.47         -1.20         5.94 o
   7   3   6        120.18        135.94        10.60 o
   8   3   6        439.63        457.23        19.75 o
   9   3   6        259.50        251.63        16.18 o
  10   3   6       3017.38       3065.40        90.53 o
  11   3   6        388.23        333.28        27.42 o
  -8   4   6        197.59        208.21        27.10 o
  -7   4   6         35.09         24.66        15.57 o
  -6   4   6         84.17         52.89        14.69 o
  -5   4   6        124.41        102.18        18.47 o
  -4   4   6       3276.83       3196.45        70.67 o
  -3   4   6       3245.20       3135.38        67.87 o
  -2   4   6        527.65        537.74        18.24 o
  -1   4   6       3851.18       4057.85        70.41 o
   0   4   6          0.24         -4.12         4.12 o
   1   4   6         99.93        126.57         9.09 o
   2   4   6       2073.14       2156.64        39.52 o
   3   4   6       3321.52       3551.65        71.93 o
   4   4   6         11.29         31.71         4.53 o
   5   4   6        137.25        128.37         8.96 o
   6   4   6         32.23         28.64         8.54 o
   7   4   6       1169.12       1147.75        32.23 o
   8   4   6        695.49        662.48        24.79 o
   9   4   6        253.21        240.35        16.03 o
  10   4   6          1.04        -14.34        14.34 o
  11   4   6         54.94         89.18        19.94 o
  -7   5   6        362.02        376.51        54.86 o
  -6   5   6        982.25       1050.29        44.64 o
  -5   5   6        426.85        353.01        23.80 o
  -4   5   6        122.09         99.35        15.66 o
  -3   5   6        452.30        459.95        24.22 o
  -2   5   6         63.75         56.47         7.13 o
  -1   5   6       1735.68       1731.06        35.55 o
   0   5   6       1119.33       1218.60        25.88 o
   1   5   6       2491.53       2512.13        45.87 o
   2   5   6       9491.14       9684.74       157.15 o
   3   5   6       2941.26       2986.80        53.12 o
   4   5   6        787.56        835.48        23.73 o
   5   5   6       4631.40       4651.98       126.87 o
   6   5   6        124.06        141.38        15.88 o
   7   5   6        192.36        181.48        12.53 o
   8   5   6        256.40        273.57        17.00 o
   9   5   6        618.95        621.80        33.33 o
  10   5   6         23.29          3.91        13.80 o
  11   5   6        322.74        324.14        25.72 o
  -6   6   6          0.24        -14.67        20.97 o
  -5   6   6        120.52        114.58        17.96 o
  -4   6   6         23.13         16.88        13.44 o
  -3   6   6       2212.25       2100.60        65.34 o
  -2   6   6          6.24          4.68        10.37 o
  -1   6   6        238.81        237.41        12.59 o
   0   6   6        319.47        285.47        11.67 o
   1   6   6        560.65        603.43        16.04 o
   2   6   6        172.63        182.51         8.55 o
   3   6   6        732.49        767.76        24.08 o
   4   6   6         92.99        116.98         8.91 o
   5   6   6       1066.60       1010.60        28.55 o
   6   6   6       3665.12       3466.79        74.75 o
   7   6   6       1252.53       1198.46        34.36 o
   8   6   6        257.88        253.04        15.55 o
   9   6   6       1710.88       1795.85        48.57 o
  10   6   6        913.51        907.01        32.74 o
  11   6   6         51.52         39.19        18.80 o
  -6   7   6        184.08        202.05        27.03 o
  -5   7   6        565.52        577.69        44.73 o
  -4   7   6         27.05         27.49        28.58 o
  -3   7   6        491.04        417.84        25.24 o
  -2   7   6       2318.37       2285.05        55.49 o
  -1   7   6        250.56        251.13        14.38 o
   0   7   6       1232.46       1178.76        32.78 o
   1   7   6          0.27         -2.07         5.80 o
   2   7   6       2824.15       2747.95        51.14 o
   3   7   6          3.13         -4.54         4.54 o
   4   7   6       1117.34       1089.32        31.50 o
   5   7   6        114.79        121.95        10.42 o
   6   7   6        394.44        395.86        23.86 o
   7   7   6         16.27         -3.55         7.55 o
   8   7   6         48.49         45.32        11.09 o
   9   7   6        736.99        734.31        28.09 o
  10   7   6        466.74        511.04        24.38 o
  11   7   6        517.70        570.58        48.73 o
  -5   8   6        366.75        349.34        28.73 o
  -4   8   6         15.24         29.47        15.48 o
  -3   8   6        127.40        166.45        27.43 o
  -2   8   6          0.15         -9.00         9.00 o
  -1   8   6          1.19         -1.30         8.15 o
   0   8   6       1762.86       1721.17        44.63 o
   1   8   6       1464.74       1372.08        37.30 o
   2   8   6        947.92        937.63        28.18 o
   3   8   6        274.62        255.23        17.51 o
   4   8   6        271.18        245.02        13.31 o
   5   8   6         32.13         32.53         8.52 o
   6   8   6         83.12         98.16        11.59 o
   7   8   6         40.91         38.89         9.59 o
   8   8   6         12.54          4.11         9.93 o
   9   8   6        358.36        351.80        19.73 o
  10   8   6          0.90         -4.51        12.52 o
  -4   9   6          4.66         -9.58        15.29 o
  -3   9   6        164.55        166.51        22.52 o
  -2   9   6         37.73         -1.14        13.93 o
  -1   9   6          2.09         -4.46         9.93 o
   0   9   6        258.31        244.91        15.85 o
   1   9   6         17.39         12.06         8.70 o
   2   9   6        892.08        873.05        28.43 o
   3   9   6        407.69        400.19        23.99 o
   4   9   6        655.99        686.58        32.07 o
   5   9   6        907.37        859.90        36.56 o
   6   9   6        264.15        266.18        15.93 o
   7   9   6        541.91        517.44        22.49 o
   8   9   6        852.19        873.31        31.11 o
   9   9   6        146.66        191.98        16.92 o
  10   9   6        527.89        512.84        25.67 o
  -3  10   6          1.21         -1.07        17.39 o
  -2  10   6        356.44        364.05        27.49 o
  -1  10   6        563.50        526.68        24.31 o
   0  10   6          6.64        -10.40        10.40 o
   1  10   6        514.46        495.98        22.59 o
   2  10   6          0.03          6.25        19.52 o
   3  10   6         37.96         34.41        20.98 o
   4  10   6        208.25        233.89        33.73 o
   5  10   6        831.31        813.59        70.61 o
   6  10   6       1168.45       1151.31        46.97 o
   7  10   6        252.16        248.22        21.88 o
   8  10   6          4.70          0.40        11.97 o
   9  10   6        328.30        355.42        32.55 o
  10  10   6          2.81          3.72        23.84 o
  -1  11   6        160.96        198.72        26.53 o
   0  11   6          0.00          1.72        12.10 o
   1  11   6        607.82        621.35        33.92 o
   2  11   6        354.06        306.59        24.61 o
   3  11   6        335.36        390.39        33.60 o
   4  11   6          0.02         -2.82        20.49 o
   5  11   6        149.00        196.08        22.46 o
   6  11   6        364.28        371.55        26.70 o
   7  11   6        565.17        545.70        33.10 o
   8  11   6         42.11         20.71        31.70 o
   9  11   6         52.67         90.98        30.97 o
   0  12   6         88.63        159.44        34.20 o
   1  12   6        189.91        215.86        27.80 o
   2  12   6         80.58         89.61        29.59 o
   3  12   6         92.74         91.02        21.32 o
   4  12   6         10.94          3.94        16.21 o
   5  12   6          1.22         26.58        16.05 o
   6  12   6          2.09        -15.53        16.05 o
   7  12   6         15.91         45.57        18.66 o
   8  12   6        232.87        201.96        39.52 o
  -5 -11   7         25.75         38.37        24.61 o
  -4 -11   7         19.98         18.43        21.41 o
  -3 -11   7         88.95        119.61        22.70 o
  -2 -11   7          1.39         -0.27        16.64 o
  -1 -11   7        310.23        381.99        64.76 o
  -5 -10   7        112.96        131.87        28.84 o
  -4 -10   7          0.44        -17.66        22.43 o
  -3 -10   7        524.15        616.28        44.91 o
  -2 -10   7        137.36         81.69        19.07 o
  -1 -10   7         28.70         26.98        15.77 o
   0 -10   7        336.45        353.46        27.15 o
   1 -10   7         70.30         69.85        19.96 o
  -8  -9   7          8.05          8.82        25.43 o
  -7  -9   7         18.66         -3.73        15.32 o
  -6  -9   7        167.18        230.24        35.02 o
  -5  -9   7         44.19         37.50        25.41 o
  -4  -9   7       1647.40       1615.32       107.79 o
  -3  -9   7         58.47         51.39        15.15 o
  -2  -9   7        339.73        286.59        26.63 o
  -1  -9   7        210.05        191.35        20.94 o
   0  -9   7        334.72        309.62        50.30 o
   1  -9   7       1800.41       1754.46        93.21 o
   2  -9   7         90.87         93.80        19.98 o
   3  -9   7        266.07        293.99        44.15 o
  -9  -8   7         11.85         29.07        19.74 o
  -8  -8   7        157.96        139.96        22.31 o
  -7  -8   7        228.30        226.71        21.62 o
  -6  -8   7          0.39        -12.03        12.03 o
  -5  -8   7       1348.06       1376.65        33.94 o
  -4  -8   7        141.25        158.56        15.28 o
  -3  -8   7        506.85        541.06        27.50 o
  -2  -8   7        761.95        820.71        34.41 o
  -1  -8   7         66.54         52.62        14.00 o
   0  -8   7         59.74         79.75        15.35 o
   1  -8   7       1014.52        961.80        93.23 o
   2  -8   7        369.66        325.22        24.46 o
   3  -8   7          3.24         -7.67        14.66 o
   4  -8   7         58.49         59.28        28.78 o
   5  -8   7         62.50         14.78        28.79 o
  -9  -7   7          3.09         -0.36        16.75 o
  -8  -7   7        269.00        229.39        30.18 o
  -7  -7   7         38.10         55.05        15.48 o
  -6  -7   7        921.42        931.75        54.18 o
  -5  -7   7          0.21          6.05        10.17 o
  -4  -7   7        433.48        415.52        15.68 o
  -3  -7   7         45.04         67.92         8.74 o
  -2  -7   7         26.93         15.19         9.16 o
  -1  -7   7       2552.50       2386.61        70.84 o
   0  -7   7         47.45         48.25        23.94 o
   1  -7   7        819.84        824.31        34.97 o
   2  -7   7         49.01         57.77        14.71 o
   3  -7   7        111.51        125.28        18.15 o
   4  -7   7         94.62         97.56        18.98 o
   5  -7   7        120.23        204.70        24.89 o
   6  -7   7         26.93         -0.27        20.52 o
  -9  -6   7         15.42         25.70        16.70 o
  -8  -6   7          5.14         -1.35        14.22 o
  -7  -6   7        181.01        179.21        17.98 o
  -6  -6   7         62.94         61.79        11.07 o
  -5  -6   7         12.21          4.89         8.97 o
  -4  -6   7        238.54        229.70        11.76 o
  -3  -6   7        717.95        711.91        19.92 o
  -2  -6   7       2227.08       2234.67        65.17 o
  -1  -6   7         48.65         66.69         9.26 o
   0  -6   7         26.54         36.15        13.98 o
   1  -6   7         37.33         24.50        10.78 o
   2  -6   7        577.21        553.86        43.30 o
   3  -6   7        106.41        118.87        26.23 o
   4  -6   7       1017.44       1110.87        44.24 o
   5  -6   7        291.41        284.05        23.50 o
   6  -6   7          9.12         24.85        24.81 o
   7  -6   7         34.11         27.34        21.19 o
 -10  -5   7          7.58         14.01        27.09 o
  -9  -5   7        554.55        549.22        32.12 o
  -8  -5   7         48.77         44.48        22.14 o
  -7  -5   7          8.01         -3.47        10.31 o
  -6  -5   7        307.12        303.40        16.11 o
  -5  -5   7         70.91         61.05        10.18 o
  -4  -5   7          1.42          0.21         6.08 o
  -3  -5   7        877.47        863.18        21.96 o
  -2  -5   7       1326.45       1331.73        28.98 o
  -1  -5   7        403.95        387.80        12.56 o
   0  -5   7        567.28        577.64        36.47 o
   1  -5   7         36.67         32.66         7.58 o
   2  -5   7       7430.60       7322.24       179.66 o
   3  -5   7        347.33        357.82        21.34 o
   4  -5   7        158.05        140.13        17.69 o
   5  -5   7          5.90         -0.32        12.90 o
   6  -5   7        614.76        594.67        39.48 o
   7  -5   7         42.27         38.49        19.14 o
 -10  -4   7        183.48        169.97        36.97 o
  -9  -4   7        673.95        626.90        50.19 o
  -8  -4   7        623.82        583.12        30.76 o
  -7  -4   7        182.20        190.54        16.28 o
  -6  -4   7         14.84         12.25        10.19 o
  -5  -4   7       1196.36       1167.22        69.34 o
  -4  -4   7       2387.57       2336.78        45.24 o
  -3  -4   7        560.56        582.71        16.30 o
  -2  -4   7         65.67         77.65         9.73 o
  -1  -4   7        242.84        229.66         8.97 o
   0  -4   7          3.85          3.46         4.03 o
   1  -4   7        404.55        387.77        11.88 o
   2  -4   7       4591.82       4394.28        89.89 o
   3  -4   7        183.50        191.27        11.64 o
   4  -4   7        774.24        743.70        36.94 o
   5  -4   7          1.05         -5.45        10.57 o
   6  -4   7        272.45        268.09        24.84 o
   7  -4   7       1342.79       1364.99        51.71 o
   8  -4   7        156.02        179.90        28.29 o
 -10  -3   7        224.63        231.70        45.84 o
  -9  -3   7        242.55        240.05        24.84 o
  -8  -3   7         42.27         35.27        11.87 o
  -7  -3   7        169.13        174.50        13.91 o
  -6  -3   7        449.20        436.52        18.66 o
  -5  -3   7       1249.36       1212.88        53.05 o
  -4  -3   7       1349.44       1379.30        40.87 o
  -3  -3   7       1425.91       1336.03        33.68 o
  -2  -3   7       2096.63       1838.37        37.03 o
  -1  -3   7         20.57         20.76         4.32 o
   0  -3   7       4743.51       4708.82        79.68 o
   1  -3   7        826.81        793.76        17.91 o
   2  -3   7       2592.67       2602.73        47.40 o
   3  -3   7       1620.99       1696.86        40.75 o
   4  -3   7         21.56         21.67         7.66 o
   5  -3   7       1018.33       1084.36        31.10 o
   6  -3   7         98.52        126.17        13.30 o
   7  -3   7         19.00         29.57        15.29 o
   8  -3   7         12.13          9.39        24.11 o
 -10  -2   7         57.68         79.86        23.09 o
  -9  -2   7         20.15          5.43        16.67 o
  -8  -2   7        181.85        211.54        16.75 o
  -7  -2   7         22.19         17.97        10.07 o
  -6  -2   7        820.06        746.04        25.49 o
  -5  -2   7          4.08          9.20         7.04 o
  -4  -2   7        248.47        253.44        12.46 o
  -3  -2   7          1.10         -2.18         3.94 o
  -2  -2   7       1275.27       1367.99        27.59 o
  -1  -2   7       9997.01       9680.88       156.55 o
   0  -2   7       1605.05       1516.53        34.34 o
   1  -2   7        351.14        406.65        14.54 o
   2  -2   7       2375.28       2344.60        42.44 o
   3  -2   7       1678.65       1656.83        32.54 o
   4  -2   7        432.02        407.89        12.98 o
   5  -2   7        790.98        791.62        25.64 o
   6  -2   7        436.32        456.93        21.77 o
   7  -2   7        118.94        111.68        13.34 o
   8  -2   7         36.07         27.35        16.44 o
  -9  -1   7        687.80        696.62        29.62 o
  -8  -1   7        652.00        631.40        25.92 o
  -7  -1   7         20.54         22.76        10.49 o
  -6  -1   7        486.23        445.51        19.17 o
  -5  -1   7        630.79        596.60        21.28 o
  -4  -1   7         62.88         49.00        14.93 o
  -3  -1   7        649.04        632.62        18.36 o
  -2  -1   7       5069.44       5259.56        88.26 o
  -1  -1   7       1002.98       1005.17        21.11 o
   0  -1   7       1228.43       1219.08        23.91 o
   1  -1   7         13.95         15.34         4.64 o
   2  -1   7       1667.02       1867.75        41.70 o
   3  -1   7      14054.18      13623.24       318.64 o
   4  -1   7        120.37        119.48         8.89 o
   5  -1   7        347.95        327.21        11.97 o
   6  -1   7       3312.48       3292.93        77.26 o
   7  -1   7        207.76        225.09        13.89 o
   8  -1   7       1747.28       1824.11        68.36 o
   9  -1   7         73.06        104.03        26.03 o
  -9   0   7          0.81          0.62        13.79 o
  -8   0   7        526.77        489.17        23.01 o
  -7   0   7       1020.34       1045.04        33.40 o
  -6   0   7          7.36         -8.31         8.65 o
  -5   0   7       1494.41       1453.75        38.30 o
  -4   0   7       3279.21       3188.96        72.94 o
  -3   0   7        801.13        756.47        23.04 o
  -2   0   7       4162.58       4244.06        84.78 o
  -1   0   7        973.34        960.27        16.23 o
   0   0   7        395.31        396.48        10.60 o
   1   0   7       5350.40       5094.76       136.44 o
   2   0   7        179.74        218.74        11.46 o
   3   0   7        193.62        238.74         8.27 o
   4   0   7       1843.51       1798.45        34.87 o
   5   0   7        871.96        869.15        21.03 o
   6   0   7        205.26        210.65        10.51 o
   7   0   7          0.29          0.94         8.60 o
   8   0   7         30.38         37.68        13.94 o
   9   0   7        489.68        452.85        39.30 o
  10   0   7        620.28        702.12        43.00 o
  -9   1   7         69.38         81.13        17.44 o
  -8   1   7          9.39          6.78        12.96 o
  -7   1   7         33.24         57.14        16.78 o
  -6   1   7        510.37        501.66        21.12 o
  -5   1   7       2886.57       2735.86        77.16 o
  -4   1   7       2416.44       2266.41        52.35 o
  -3   1   7        427.95        419.75        15.91 o
  -2   1   7        238.63        258.49         8.70 o
  -1   1   7         93.78         91.94         5.55 o
   0   1   7       2530.22       2533.28        45.05 o
   1   1   7       1396.82       1397.33        26.92 o
   2   1   7       3140.08       3419.34        58.55 o
   3   1   7        722.65        739.81        20.22 o
   4   1   7       4348.83       4375.33        74.83 o
   5   1   7         63.33         59.54         6.45 o
   6   1   7        910.82        914.71        37.65 o
   7   1   7        281.52        263.11        14.23 o
   8   1   7        486.75        517.28        21.57 o
   9   1   7          0.03          1.05        13.97 o
  10   1   7        311.44        290.93        36.00 o
  -9   2   7          0.04        -17.51        27.27 o
  -8   2   7          1.47         -6.73        20.69 o
  -7   2   7          0.23         -1.11        12.96 o
  -6   2   7        195.31        169.95        13.50 o
  -5   2   7        108.97        113.53        19.62 o
  -4   2   7       1214.46       1209.97        35.55 o
  -3   2   7       2036.41       1958.92        45.79 o
  -2   2   7        113.87        100.23         6.12 o
  -1   2   7       5316.61       5407.57        90.56 o
   0   2   7       2811.08       2990.60        52.63 o
   1   2   7         24.65         22.88         4.10 o
   2   2   7       1402.28       1368.77        26.66 o
   3   2   7         88.04         72.35         5.46 o
   4   2   7       2617.96       2624.15        47.34 o
   5   2   7       5919.07       5890.92        99.00 o
   6   2   7         50.67         53.73        13.74 o
   7   2   7       2094.21       2056.91        53.76 o
   8   2   7        291.45        322.48        27.19 o
   9   2   7        252.36        232.94        16.44 o
  10   2   7          7.58        -21.04        21.04 o
  11   2   7          0.22        -23.54        23.54 o
  -8   3   7        260.28        261.55        24.97 o
  -7   3   7        115.88        137.40        21.75 o
  -6   3   7          3.35         -5.86         8.72 o
  -5   3   7       1308.04       1285.93        38.58 o
  -4   3   7       1420.57       1425.09        57.36 o
  -3   3   7       1584.44       1536.89        38.65 o
  -2   3   7        202.76        196.22         8.43 o
  -1   3   7        196.05        228.25         9.09 o
   0   3   7       1966.62       1999.83        37.61 o
   1   3   7        756.01        731.96        17.04 o
   2   3   7       5051.52       5430.94        90.53 o
   3   3   7       2153.49       2194.96        40.21 o
   4   3   7        848.48        712.73        16.84 o
   5   3   7        277.50        257.83        14.71 o
   6   3   7       1478.65       1423.14        36.15 o
   7   3   7        453.71        466.93        19.73 o
   8   3   7        587.32        600.82        22.87 o
   9   3   7       2528.03       2437.38        59.83 o
  10   3   7        141.60        192.42        21.60 o
  11   3   7        265.95        307.39        35.99 o
  -7   4   7        336.25        325.15        26.47 o
  -6   4   7          4.20          4.92        12.90 o
  -5   4   7          0.14         -5.76        16.14 o
  -4   4   7        209.12        176.88        14.94 o
  -3   4   7         13.09         13.61         7.38 o
  -2   4   7        625.51        614.34        18.37 o
  -1   4   7       1601.11       1700.60        34.02 o
   0   4   7       1560.97       1615.05        32.23 o
   1   4   7         64.05         61.60         5.53 o
   2   4   7       2436.94       2444.06        44.63 o
   3   4   7          0.87         -0.98         3.75 o
   4   4   7          1.22          4.48         4.15 o
   5   4   7        572.36        564.78        18.84 o
   6   4   7       1063.76       1034.94        29.15 o
   7   4   7        118.28        124.82        11.95 o
   8   4   7         98.11         87.09        18.03 o
   9   4   7        538.12        440.90        27.58 o
  10   4   7        427.46        439.46        24.14 o
  11   4   7         38.64         37.97        19.30 o
  -7   5   7         51.59         59.77        20.86 o
  -6   5   7        567.14        591.86        32.84 o
  -5   5   7          1.81          0.05        12.01 o
  -4   5   7        228.18        188.12        29.90 o
  -3   5   7        172.47        147.04        14.56 o
  -2   5   7        133.57        136.76         8.85 o
  -1   5   7        137.81        139.92         8.56 o
   0   5   7        357.80        391.95        12.48 o
   1   5   7       7329.64       7427.34       124.35 o
   2   5   7        629.10        575.08        15.34 o
   3   5   7         83.69         83.14         6.20 o
   4   5   7         36.01         40.22         6.58 o
   5   5   7       1034.58       1007.39        33.41 o
   6   5   7        927.82        946.38        27.92 o
   7   5   7       2063.06       2091.97        50.73 o
   8   5   7       3282.98       3240.23        73.53 o
   9   5   7        855.14        864.00        30.11 o
  10   5   7         18.53          2.89        21.24 o
  11   5   7         64.73         68.86        20.02 o
  -6   6   7        174.17        197.36        25.15 o
  -5   6   7        108.12         90.50        22.83 o
  -4   6   7        200.78        191.71        19.79 o
  -3   6   7        723.85        695.23        31.87 o
  -2   6   7       4644.50       4455.85       137.62 o
  -1   6   7        574.91        581.80        20.52 o
   0   6   7        166.28        174.01        16.52 o
   1   6   7        175.31        171.33         8.67 o
   2   6   7       3281.39       3272.99        59.03 o
   3   6   7       1871.09       1946.07        38.03 o
   4   6   7       1310.66       1282.21        33.22 o
   5   6   7        594.79        575.39        20.38 o
   6   6   7        532.03        520.53        19.80 o
   7   6   7         81.99         80.34        10.87 o
   8   6   7          0.93          2.62         9.34 o
   9   6   7         51.72         48.05        11.90 o
  10   6   7        165.64        190.11        18.91 o
  11   6   7         15.70         24.66        17.68 o
  -5   7   7         18.00         24.96        16.58 o
  -4   7   7         83.46         78.62        16.79 o
  -3   7   7        867.80        834.26        37.42 o
  -2   7   7        472.96        435.23        24.75 o
  -1   7   7       2211.45       2055.39        50.46 o
   0   7   7        206.57        201.50        15.11 o
   1   7   7         10.89          8.10         7.38 o
   2   7   7         14.40         10.93         7.20 o
   3   7   7         72.24         95.51         9.53 o
   4   7   7         95.84        113.78        10.68 o
   5   7   7        106.41        114.83        11.41 o
   6   7   7       1543.61       1507.55        39.91 o
   7   7   7        164.67        165.77        12.80 o
   8   7   7          8.84         -3.84         9.56 o
   9   7   7        234.23        214.43        16.29 o
  10   7   7          6.55        -10.32        10.32 o
  11   7   7          1.50         -8.46        28.85 o
  -5   8   7        682.72        716.71        54.25 o
  -4   8   7         48.09         50.01        17.66 o
  -3   8   7        175.06        167.31        21.75 o
  -2   8   7        185.93        176.75        18.85 o
  -1   8   7        297.54        280.11        16.33 o
   0   8   7        604.03        591.45        29.41 o
   1   8   7       1300.30       1285.19        36.00 o
   2   8   7        486.00        476.74        19.06 o
   3   8   7       1040.01        965.50        37.25 o
   4   8   7        148.90        165.10        11.92 o
   5   8   7         25.29         37.35         8.84 o
   6   8   7         23.82         27.10        14.94 o
   7   8   7        647.61        616.74        24.11 o
   8   8   7         34.49         22.20        11.37 o
   9   8   7         15.63         14.57        22.32 o
  10   8   7         22.82          1.22        13.07 o
  -4   9   7          4.88         -6.81        24.72 o
  -3   9   7        266.18        255.16        23.75 o
  -2   9   7       1205.62       1164.06        47.30 o
  -1   9   7       1239.25       1233.97        38.19 o
   0   9   7         42.24         46.36        11.50 o
   1   9   7        133.02        152.93        14.16 o
   2   9   7        291.92        327.18        22.71 o
   3   9   7         52.18         80.25        19.11 o
   4   9   7        204.99        211.11        18.46 o
   5   9   7        287.55        296.12        24.72 o
   6   9   7         94.54        109.39        13.22 o
   7   9   7         23.34         18.19        10.87 o
   8   9   7          0.49         -0.15        14.58 o
   9   9   7        366.07        380.80        22.06 o
  10   9   7        198.08        203.24        20.13 o
  -3  10   7         23.27        -19.22        24.84 o
  -2  10   7         13.35        -10.96        18.54 o
  -1  10   7         15.06         11.19        12.52 o
   0  10   7          7.92         17.71        11.04 o
   1  10   7         11.03         -5.54        10.60 o
   2  10   7        594.54        588.13        30.91 o
   3  10   7        879.79        828.88        37.63 o
   4  10   7       1104.49       1031.24        42.46 o
   5  10   7        545.31        595.38        32.00 o
   6  10   7        285.15        292.97        22.83 o
   7  10   7        131.01        155.64        21.11 o
   8  10   7        204.53        202.74        22.52 o
   9  10   7          0.04        -12.83        13.62 o
  -1  11   7          7.58        -15.16        28.13 o
   0  11   7        289.12        284.78        20.07 o
   1  11   7          3.34         13.92        15.73 o
   2  11   7         81.13        131.98        28.92 o
   3  11   7        694.38        646.07        33.62 o
   4  11   7         92.83         71.86        18.81 o
   5  11   7        142.32        151.60        21.47 o
   6  11   7        377.37        366.10        35.67 o
   7  11   7         30.99         49.80        18.56 o
   8  11   7         13.28         -3.78        19.40 o
   9  11   7          1.21         39.42        25.70 o
   1  12   7        399.04        351.47        41.00 o
   2  12   7        332.71        333.57        42.99 o
   3  12   7        199.11        217.03        23.30 o
   4  12   7        137.49        132.87        22.06 o
   5  12   7         19.14        -11.38        17.45 o
   6  12   7        107.19        145.35        23.88 o
   7  12   7        544.44        607.28        36.61 o
  -4 -11   8         97.19        136.46        40.78 o
  -3 -11   8          8.21          7.15        20.69 o
  -2 -11   8         42.80         52.47        20.01 o
  -1 -11   8          0.14         -7.44        31.44 o
  -4 -10   8         76.01         63.85        22.86 o
  -3 -10   8         38.49         12.31        15.37 o
  -2 -10   8        199.06        187.38        21.95 o
  -1 -10   8         49.82         56.14        18.74 o
   0 -10   8          9.09         10.54        16.86 o
   1 -10   8         13.92          1.21        28.37 o
  -8  -9   8        583.41        604.84        52.98 o
  -7  -9   8         10.94         -8.31        26.88 o
  -5  -9   8        270.07        362.86        40.26 o
  -4  -9   8        152.97        189.20        38.62 o
  -3  -9   8        209.00        264.36        22.47 o
  -2  -9   8         11.17          2.66        13.42 o
  -1  -9   8        167.82        198.24        22.39 o
   0  -9   8        207.58        209.58        22.34 o
   1  -9   8         62.92         82.41        18.13 o
   2  -9   8        535.44        554.17        33.83 o
   3  -9   8         41.22         16.68        18.63 o
  -8  -8   8        161.87        180.40        25.00 o
  -7  -8   8         50.21         58.35        18.45 o
  -6  -8   8        164.25        211.37        31.36 o
  -5  -8   8         17.66         -0.18        12.98 o
  -4  -8   8        418.54        470.01        21.40 o
  -3  -8   8         16.36         23.17        12.94 o
  -2  -8   8         46.72         60.00        14.47 o
  -1  -8   8          4.98        -10.72        10.72 o
   0  -8   8        996.13        944.71        39.83 o
   1  -8   8          0.18         -2.02        12.98 o
   2  -8   8        151.64        126.03        19.15 o
   3  -8   8       1311.39       1272.56        51.67 o
   4  -8   8        130.29        138.91        30.03 o
  -9  -7   8          0.24         -3.48        19.20 o
  -8  -7   8          0.00         21.26        16.43 o
  -7  -7   8        289.62        317.35        25.28 o
  -6  -7   8        492.87        510.38        22.91 o
  -5  -7   8       1485.28       1475.40        40.97 o
  -4  -7   8        765.19        793.41        26.99 o
  -3  -7   8       1172.63       1174.76        47.92 o
  -2  -7   8        492.30        482.07        20.03 o
  -1  -7   8        273.09        247.30        18.75 o
   0  -7   8        193.13        196.97        32.01 o
   1  -7   8         29.38         42.42        17.53 o
   2  -7   8        261.78        209.41        32.94 o
   3  -7   8         72.03         69.91        15.41 o
   4  -7   8       1004.38       1038.75        92.06 o
   5  -7   8        687.10        739.63        39.23 o
  -9  -6   8        124.14        133.74        26.11 o
  -8  -6   8          8.87        -20.74        20.74 o
  -7  -6   8         49.44         51.91        15.12 o
  -6  -6   8        232.78        231.43        15.76 o
  -5  -6   8          9.10         -0.69         9.41 o
  -4  -6   8          0.11         -6.60         6.60 o
  -3  -6   8        175.96        153.87        11.69 o
  -2  -6   8        818.26        792.16        25.72 o
  -1  -6   8        218.53        200.70        13.57 o
   0  -6   8        216.82        220.60        14.32 o
   1  -6   8        194.81        195.78        16.46 o
   2  -6   8         31.96         17.27        10.75 o
   3  -6   8        241.71        271.43        37.07 o
   4  -6   8          6.49         -0.46        16.74 o
   5  -6   8          0.61        -10.42        21.08 o
   6  -6   8        653.52        699.97        38.32 o
  -9  -5   8          8.95         -8.94        25.39 o
  -8  -5   8         26.90         18.56        15.01 o
  -7  -5   8       1374.39       1315.40        39.24 o
  -6  -5   8        223.41        217.35        17.84 o
  -5  -5   8         14.92          1.82         8.54 o
  -4  -5   8        869.22        905.67        23.35 o
  -3  -5   8         43.09         42.04         7.33 o
  -2  -5   8        703.28        693.26        18.80 o
  -1  -5   8       1024.18       1088.33        40.18 o
   0  -5   8         90.49         89.34        11.92 o
   1  -5   8       1375.02       1348.04        35.51 o
   2  -5   8        410.47        405.41        17.19 o
   3  -5   8        157.69        158.43        16.75 o
   4  -5   8        299.92        293.23        21.26 o
   5  -5   8        136.64        142.67        38.83 o
   6  -5   8        201.85        236.74        23.62 o
   7  -5   8        239.59        274.48        27.45 o
  -9  -4   8        547.81        556.05        33.12 o
  -8  -4   8         80.90         73.27        14.43 o
  -7  -4   8        328.69        355.75        18.59 o
  -6  -4   8        124.33        124.52        13.02 o
  -5  -4   8          3.92          4.32         8.23 o
  -4  -4   8        751.97        745.99        24.02 o
  -3  -4   8       2435.72       2451.17        47.03 o
  -2  -4   8        120.45        110.84         8.06 o
  -1  -4   8        206.90        183.22         8.37 o
   0  -4   8        209.48        182.41        10.96 o
   1  -4   8         15.47          7.22         6.26 o
   2  -4   8         67.21         72.71         9.19 o
   3  -4   8         39.49         35.63         8.25 o
   4  -4   8        202.05        212.82        13.46 o
   5  -4   8          0.78         -1.39        11.32 o
   6  -4   8        143.27        146.20        19.74 o
   7  -4   8        366.92        359.01        26.22 o
   8  -4   8        122.81        121.77        32.38 o
  -9  -3   8        244.83        244.76        25.14 o
  -8  -3   8         83.71         69.76        13.68 o
  -7  -3   8         61.27         43.88        11.74 o
  -6  -3   8        371.14        351.86        19.73 o
  -5  -3   8         82.86         69.69        11.18 o
  -4  -3   8       1439.00       1339.41        35.07 o
  -3  -3   8       1415.74       1411.63        29.89 o
  -2  -3   8         15.72         15.18         4.95 o
  -1  -3   8        386.12        382.00        12.12 o
   0  -3   8        796.02        764.86        17.60 o
   1  -3   8          3.90          8.34         5.72 o
   2  -3   8        199.85        184.88        10.73 o
   3  -3   8        202.86        202.99        16.42 o
   4  -3   8        511.74        481.76        18.85 o
   5  -3   8          8.41          7.80         9.00 o
   6  -3   8       1798.70       1879.79        48.47 o
   7  -3   8          3.36         -1.47        13.56 o
   8  -3   8        542.63        593.34        49.02 o
  -9  -2   8        247.63        248.36        20.95 o
  -8  -2   8        192.94        205.34        18.27 o
  -7  -2   8         18.26          8.57        10.07 o
  -6  -2   8        640.88        605.63        23.23 o
  -5  -2   8         19.21         24.63         8.42 o
  -4  -2   8         13.12         18.76         7.09 o
  -3  -2   8        238.46        228.58         9.34 o
  -2  -2   8       2232.74       2168.39        41.03 o
  -1  -2   8         49.49         43.59         7.94 o
   0  -2   8        268.61        268.40        13.60 o
   1  -2   8        848.97        820.08        23.51 o
   2  -2   8        493.46        451.48        16.38 o
   3  -2   8        357.38        360.83        14.81 o
   4  -2   8        505.13        481.20        18.09 o
   5  -2   8        444.52        393.94        22.61 o
   6  -2   8         87.57         99.55        11.94 o
   7  -2   8       1753.46       1814.47        67.81 o
   8  -2   8          4.01         33.21        23.21 o
  -9  -1   8         51.39         45.33        17.85 o
  -8  -1   8         11.70         -1.70        11.91 o
  -7  -1   8        110.29        105.83        13.61 o
  -6  -1   8        314.10        294.81        18.40 o
  -5  -1   8        553.91        566.18        24.09 o
  -4  -1   8         52.78         35.00        11.63 o
  -3  -1   8        247.59        237.11        10.64 o
  -2  -1   8        385.99        382.61        12.59 o
  -1  -1   8       3653.43       3712.48        75.76 o
   0  -1   8          0.27         -1.72         2.94 o
   1  -1   8         35.16         49.47         8.93 o
   2  -1   8       1763.35       1647.85        48.57 o
   3  -1   8        145.83        117.83         9.50 o
   4  -1   8        231.55        228.82        11.85 o
   5  -1   8        390.22        389.68        16.22 o
   6  -1   8        260.93        245.74        14.14 o
   7  -1   8          1.40         -7.66        14.83 o
   8  -1   8        721.18        768.72        34.50 o
   9  -1   8       1008.82       1067.27        62.21 o
  -9   0   8         18.46          7.10        22.80 o
  -8   0   8       1713.45       1664.98       111.34 o
  -7   0   8        520.91        489.58        22.50 o
  -6   0   8         16.42         12.57         9.64 o
  -5   0   8          0.88         -3.80         7.27 o
  -4   0   8         48.51         52.68        11.01 o
  -3   0   8        171.41        157.32        10.12 o
  -2   0   8       2172.45       2013.16        45.00 o
  -1   0   8        261.12        246.25         9.05 o
   0   0   8       4164.91       4048.39        86.22 o
   1   0   8        550.55        543.94        17.21 o
   2   0   8        121.44         85.40         8.29 o
   3   0   8       6181.22       6250.60       103.81 o
   4   0   8       3106.59       3154.00        56.53 o
   5   0   8       1001.05        970.50        27.44 o
   6   0   8        153.63        150.22        10.98 o
   7   0   8        674.05        692.66        32.12 o
   8   0   8         25.02         43.77        17.95 o
   9   0   8         55.45         50.53        18.62 o
  10   0   8        453.16        411.17        39.55 o
  -9   1   8         21.03         -3.79        29.66 o
  -8   1   8        451.98        439.77        23.79 o
  -7   1   8        222.24        268.47        28.12 o
  -6   1   8        249.59        261.28        29.22 o
  -5   1   8        132.58        138.75        13.74 o
  -4   1   8         70.34         70.54         9.46 o
  -3   1   8          2.09          0.72         7.36 o
  -2   1   8        258.73        272.76        13.62 o
  -1   1   8       2012.59       1993.10        37.71 o
   0   1   8        412.92        428.24        16.46 o
   1   1   8       1821.88       1681.58        32.10 o
   2   1   8        200.94        226.31         8.00 o
   3   1   8         99.16         71.36         5.58 o
   4   1   8        222.40        226.08         8.88 o
   5   1   8        158.92        144.00         8.31 o
   6   1   8        351.66        338.46        15.23 o
   7   1   8        286.63        310.51        20.05 o
   8   1   8        385.92        330.84        21.81 o
   9   1   8        342.08        339.18        24.08 o
  10   1   8        338.08        407.71        40.06 o
  -8   2   8        139.16        138.45        22.03 o
  -7   2   8        607.79        621.52        26.85 o
  -6   2   8        391.85        364.59        19.04 o
  -5   2   8       2016.24       1952.99        74.42 o
  -4   2   8       1959.49       1999.32        66.76 o
  -3   2   8          0.00          0.56         6.10 o
  -2   2   8         59.14         48.82         7.94 o
  -1   2   8        327.42        289.55        10.09 o
   0   2   8        217.63        244.90        11.47 o
   1   2   8         67.99         64.96         5.64 o
   2   2   8       2857.83       2821.68        90.68 o
   3   2   8          0.05         -2.48         4.17 o
   4   2   8        126.87        131.42         7.00 o
   5   2   8       1329.30       1300.05        27.59 o
   6   2   8        207.48        185.66        11.41 o
   7   2   8         99.32         94.55        11.47 o
   8   2   8         52.72         37.67        10.48 o
   9   2   8        613.04        609.88        42.05 o
  10   2   8         22.43         30.87        23.93 o
  -8   3   8        366.27        344.34        28.77 o
  -7   3   8         99.00        126.25        20.59 o
  -6   3   8         15.27          3.38        13.38 o
  -5   3   8         94.58         74.99        17.08 o
  -4   3   8        252.00        236.46        14.80 o
  -3   3   8        243.09        235.33        17.67 o
  -2   3   8        615.47        611.26        24.21 o
  -1   3   8        817.99        803.71        19.38 o
   0   3   8         84.64         86.45         6.50 o
   1   3   8        243.86        259.73         9.54 o
   2   3   8       2085.32       2216.20        41.14 o
   3   3   8         25.29         14.16         4.94 o
   4   3   8        506.63        507.52        25.43 o
   5   3   8        976.18        990.97        27.29 o
   6   3   8        729.84        710.70        22.90 o
   7   3   8         48.76         36.36         9.74 o
   8   3   8       1357.69       1344.27        37.74 o
   9   3   8          5.02          5.12        16.20 o
  10   3   8         45.67         57.57        18.16 o
  -7   4   8        293.91        313.94        26.81 o
  -6   4   8         11.41         14.90        14.66 o
  -5   4   8         84.79         96.84        17.21 o
  -4   4   8          3.06         -5.44         8.42 o
  -3   4   8        128.93        129.86        11.97 o
  -2   4   8        203.68        193.92        11.75 o
  -1   4   8        413.16        423.86        13.56 o
   0   4   8       2087.41       2098.07        40.43 o
   1   4   8         21.21         13.45         4.82 o
   2   4   8          1.52          1.91         4.17 o
   3   4   8         24.98         19.09         4.74 o
   4   4   8       2100.87       2103.10        39.93 o
   5   4   8       1611.12       1596.90        39.09 o
   6   4   8       4352.48       4455.08        92.40 o
   7   4   8        156.87        143.39        11.39 o
   8   4   8          8.55          6.23         9.28 o
   9   4   8          0.46        -12.88        12.88 o
  10   4   8        746.52        814.75        70.76 o
  -7   5   8        614.96        561.01        48.17 o
  -6   5   8         34.35         27.77        17.83 o
  -5   5   8         50.10         44.52        21.29 o
  -4   5   8         71.05         39.74        14.69 o
  -3   5   8        107.36        109.58        15.29 o
  -2   5   8        210.95        187.65        12.04 o
  -1   5   8          3.56         10.89         5.66 o
   0   5   8        107.07        102.40         7.54 o
   1   5   8        689.56        679.25        17.74 o
   2   5   8        359.19        348.70        11.96 o
   3   5   8          9.59          6.13         4.82 o
   4   5   8        338.87        313.17        13.76 o
   5   5   8        275.94        252.00        13.09 o
   6   5   8        333.76        334.44        15.63 o
   7   5   8        838.62        802.03        31.11 o
   8   5   8          0.28          7.31        13.14 o
   9   5   8        372.41        345.88        20.81 o
  10   5   8         11.91         -5.22        20.36 o
  11   5   8         59.70         94.42        31.14 o
  -6   6   8        557.24        557.63        43.45 o
  -5   6   8        138.02        126.39        41.00 o
  -4   6   8        883.46        840.33        37.93 o
  -3   6   8       1074.95       1135.23        44.34 o
  -2   6   8        227.06        206.04        30.79 o
  -1   6   8        204.94        211.43        15.72 o
   0   6   8         90.79        101.53         8.64 o
   1   6   8        706.69        738.29        19.35 o
   2   6   8        115.87        117.71         8.05 o
   3   6   8       3048.03       3028.61        60.33 o
   4   6   8        677.61        687.03        22.23 o
   5   6   8       1374.52       1446.27        37.70 o
   6   6   8         15.53          5.18         7.23 o
   7   6   8         34.23         18.04        12.37 o
   8   6   8       1119.56       1153.32        35.31 o
   9   6   8        274.45        257.31        18.69 o
  10   6   8        268.98        279.83        28.57 o
  11   6   8        453.39        504.19        47.49 o
  -5   7   8        406.35        406.01        29.72 o
  -4   7   8         31.83         28.75        17.94 o
  -3   7   8        120.67        172.11        19.37 o
  -2   7   8       1117.58       1081.75        42.40 o
  -1   7   8        502.21        522.73        20.84 o
   0   7   8        283.13        282.83        14.90 o
   1   7   8         60.51         62.93         9.77 o
   2   7   8        437.90        455.26        14.83 o
   3   7   8        138.48        143.66        10.73 o
   4   7   8          0.01          3.12        15.82 o
   5   7   8         43.37         27.14         8.45 o
   6   7   8          4.78          2.45         7.93 o
   7   7   8        463.37        474.21        25.11 o
   8   7   8        239.79        242.19        16.21 o
   9   7   8          8.35         -1.21        11.29 o
  10   7   8         18.20         12.45        14.45 o
  -4   8   8          2.42        -12.94        16.45 o
  -3   8   8        201.68        236.00        21.65 o
  -2   8   8         40.66         49.35        14.68 o
  -1   8   8        387.08        356.95        18.60 o
   0   8   8        314.55        267.13        15.44 o
   1   8   8          9.06         14.01         8.53 o
   2   8   8          1.99         -3.93         7.80 o
   3   8   8        322.61        281.21        19.61 o
   4   8   8         28.17         32.92         8.96 o
   5   8   8         56.41         42.28         9.73 o
   6   8   8        267.96        242.70        15.03 o
   7   8   8        152.88        155.33        14.43 o
   8   8   8         27.92         32.06        11.90 o
   9   8   8        727.57        725.09        49.74 o
  10   8   8         25.05          4.74        14.08 o
  -3   9   8         26.90         20.24        16.33 o
  -2   9   8         11.45         13.10        14.53 o
  -1   9   8         10.69         -4.66        13.52 o
   0   9   8        265.24        243.50        16.27 o
   1   9   8       1055.32       1052.45        34.75 o
   2   9   8        143.12        161.02        18.00 o
   3   9   8        227.63        262.87        20.10 o
   4   9   8       2133.77       2040.42        91.38 o
   5   9   8         16.58          8.68        11.24 o
   6   9   8        511.07        494.90        29.00 o
   7   9   8        201.55        185.35        16.58 o
   8   9   8        322.32        323.61        19.26 o
   9   9   8         44.65         -5.98        13.99 o
  10   9   8        299.54        316.40        24.95 o
  -2  10   8        106.80        102.82        26.69 o
  -1  10   8          2.22         -2.12        33.41 o
   0  10   8         16.87         18.15        12.27 o
   1  10   8         19.52         16.41        13.85 o
   2  10   8        317.10        305.20        23.59 o
   3  10   8         52.77         41.73        16.57 o
   4  10   8         16.68          3.33        12.46 o
   5  10   8          4.44         -0.15        13.22 o
   6  10   8        400.30        345.23        25.08 o
   7  10   8         15.71         -6.93        14.54 o
   8  10   8        302.96        272.92        28.29 o
   9  10   8        352.26        355.85        22.93 o
  -1  11   8        283.25        314.31        44.58 o
   0  11   8          7.01         -6.78        14.90 o
   1  11   8          3.26          7.88        16.70 o
   2  11   8          8.91         14.92        15.01 o
   3  11   8        226.61        249.11        30.98 o
   4  11   8         25.43         22.92        15.22 o
   5  11   8          0.00         -9.72        14.62 o
   6  11   8         27.58         38.86        16.73 o
   7  11   8         17.21         30.11        22.06 o
   8  11   8         11.66         -6.72        19.20 o
   1  12   8        135.79        104.53        31.24 o
   2  12   8        123.00        145.26        23.79 o
   3  12   8        115.73         86.56        20.38 o
   4  12   8         99.31        101.26        20.32 o
   5  12   8         52.55         28.91        18.42 o
   6  12   8          0.16        -17.29        17.29 o
  -4 -10   9        411.97        432.90        29.96 o
  -3 -10   9         88.14         72.30        21.20 o
  -2 -10   9        246.00        304.28        35.41 o
  -1 -10   9         22.44         -1.27        24.06 o
   0 -10   9        115.57        130.69        24.26 o
  -5  -9   9         39.31         23.43        30.12 o
  -4  -9   9          3.28        -15.38        15.38 o
  -3  -9   9         29.00         43.93        22.56 o
  -2  -9   9        880.17        959.76        42.36 o
  -1  -9   9          6.85         18.29        22.88 o
   0  -9   9        217.59        246.87        22.92 o
   1  -9   9        430.58        453.30        50.06 o
   2  -9   9         20.44         17.95        16.92 o
  -8  -8   9        151.66        159.36        34.51 o
  -7  -8   9        154.90        154.88        34.21 o
  -6  -8   9         11.33         31.01        18.89 o
  -5  -8   9        522.14        527.52        30.75 o
  -4  -8   9         17.25         14.94        14.44 o
  -3  -8   9        618.39        517.97        28.68 o
  -2  -8   9          2.41         -1.15        19.26 o
  -1  -8   9        285.23        273.16        21.43 o
   0  -8   9         18.13          7.77        14.42 o
   1  -8   9        524.44        485.19        28.82 o
   2  -8   9        624.33        597.32        40.10 o
   3  -8   9          0.00        -13.14        15.42 o
   4  -8   9        169.75        189.23        26.78 o
  -8  -7   9         54.06         24.68        25.72 o
  -7  -7   9        291.17        321.30        36.84 o
  -6  -7   9         30.28         42.86        27.20 o
  -5  -7   9        430.44        452.63        27.49 o
  -4  -7   9        215.31        213.65        14.72 o
  -3  -7   9        557.80        629.22        24.15 o
  -2  -7   9        269.39        259.96        15.73 o
  -1  -7   9          0.24         13.73        11.29 o
   0  -7   9        390.86        391.51        23.97 o
   1  -7   9        236.76        188.85        18.13 o
   2  -7   9        117.67        113.55        17.47 o
   3  -7   9        363.99        359.18        25.70 o
   4  -7   9        157.83        154.88        23.91 o
   5  -7   9        349.29        403.37        30.98 o
  -9  -6   9        217.70        282.09        44.57 o
  -8  -6   9          0.28          4.09        17.13 o
  -7  -6   9        100.51         89.80        14.98 o
  -6  -6   9       1169.69       1218.87        37.08 o
  -5  -6   9         68.06         51.97        26.11 o
  -4  -6   9         59.19         58.72        14.90 o
  -3  -6   9        212.56        232.02        14.42 o
  -2  -6   9          0.31          1.34         7.85 o
  -1  -6   9       1096.09       1123.02        33.00 o
   0  -6   9         36.87         40.73         9.83 o
   1  -6   9        178.19        141.60        16.56 o
   2  -6   9        351.27        267.22        20.21 o
   3  -6   9        222.39        199.53        18.00 o
   4  -6   9       1097.16       1156.67        46.51 o
   5  -6   9       1328.28       1400.31        54.99 o
   6  -6   9         27.50         -7.39        16.99 o
  -9  -5   9         83.27         95.31        22.16 o
  -8  -5   9         23.07          8.71        16.33 o
  -7  -5   9         12.43          6.55        12.08 o
  -6  -5   9        119.66        153.62        16.21 o
  -5  -5   9        537.99        551.58        21.99 o
  -4  -5   9         38.29         32.16        12.20 o
  -3  -5   9        127.31        142.72        16.91 o
  -2  -5   9       1183.49       1148.89        62.77 o
  -1  -5   9         21.63         12.81         7.07 o
   0  -5   9        123.29        145.37        11.44 o
   1  -5   9       1514.17       1441.91        38.43 o
   2  -5   9         11.80         -6.61         7.53 o
   3  -5   9        168.82        151.91        16.77 o
   4  -5   9          1.15         -1.66        19.78 o
   5  -5   9         62.99         78.57        17.19 o
   6  -5   9        608.57        598.18        33.61 o
   7  -5   9          1.35        -18.40        18.40 o
  -9  -4   9         29.07         49.77        19.60 o
  -8  -4   9         71.46        104.00        16.26 o
  -7  -4   9        174.98        162.21        16.70 o
  -6  -4   9          4.34         13.98         9.97 o
  -5  -4   9        277.10        281.13        15.89 o
  -4  -4   9       2524.45       2460.24        57.19 o
  -3  -4   9       2450.20       2399.55        46.87 o
  -2  -4   9        595.18        564.98        20.15 o
  -1  -4   9       1452.90       1363.23        35.86 o
   0  -4   9         20.10         11.19         6.80 o
   1  -4   9        387.51        395.17        16.79 o
   2  -4   9       1373.64       1344.58        35.99 o
   3  -4   9       1577.69       1490.34        77.51 o
   4  -4   9        394.21        363.12        22.32 o
   5  -4   9        764.99        722.83        33.52 o
   6  -4   9        269.32        314.97        65.62 o
   7  -4   9        358.17        317.30        25.22 o
   8  -4   9         49.10         81.44        32.96 o
  -9  -3   9        179.71        243.48        43.14 o
  -8  -3   9        592.52        629.74        26.95 o
  -7  -3   9         34.61         27.27        11.70 o
  -6  -3   9        566.31        551.51        44.98 o
  -5  -3   9        273.73        256.90        15.59 o
  -4  -3   9         26.97         42.05        13.21 o
  -3  -3   9        861.23        829.63        20.85 o
  -2  -3   9         72.88         73.31         8.66 o
  -1  -3   9        378.60        368.02        15.17 o
   0  -3   9       3216.02       3223.05        69.42 o
   1  -3   9        214.34        222.47        12.04 o
   2  -3   9       1198.69       1169.66        35.87 o
   3  -3   9       2349.43       2202.12        52.00 o
   4  -3   9          0.07         -2.03         7.52 o
   5  -3   9         19.44         24.87         9.28 o
   6  -3   9        562.80        544.07        24.30 o
   7  -3   9        137.61        123.57        29.34 o
   8  -3   9         11.17        -12.91        25.52 o
  -9  -2   9          5.47        -14.83        14.83 o
  -8  -2   9         49.92         35.87        17.25 o
  -7  -2   9          0.91        -10.18        12.90 o
  -6  -2   9          5.31         -4.19         9.18 o
  -5  -2   9        673.09        592.45        22.48 o
  -4  -2   9         58.61         58.68        14.78 o
  -3  -2   9       1060.37       1075.43        29.76 o
  -2  -2   9          0.01          3.43         4.99 o
  -1  -2   9       1430.07       1507.15        42.83 o
   0  -2   9        624.56        592.45        19.65 o
   1  -2   9         93.62         89.52        14.22 o
   2  -2   9         14.61         20.59         6.62 o
   3  -2   9         15.50          5.85         9.33 o
   4  -2   9       1190.80       1136.05        31.87 o
   5  -2   9        417.48        432.63        19.67 o
   6  -2   9        376.11        375.93        35.32 o
   7  -2   9          0.12        -10.15        10.15 o
   8  -2   9         72.46         54.96        25.39 o
   9  -2   9        270.46        287.70        40.62 o
  -9  -1   9        739.89        829.18        36.95 o
  -8  -1   9         44.92         34.77        14.07 o
  -7  -1   9         28.51         27.61        11.47 o
  -6  -1   9         85.72         66.28        11.88 o
  -5  -1   9        399.94        370.00        17.54 o
  -4  -1   9          1.41         -0.19         6.82 o
  -3  -1   9         35.45         48.93         7.98 o
  -2  -1   9        816.75        793.58        19.28 o
  -1  -1   9        201.80        171.63         7.74 o
   0  -1   9         19.80         29.36         4.10 o
   1  -1   9         24.01         27.08         6.22 o
   2  -1   9        165.73        139.13         9.51 o
   3  -1   9        643.08        667.17        21.40 o
   4  -1   9        408.08        391.80        16.21 o
   5  -1   9          0.27         -1.52         8.12 o
   6  -1   9         41.87         35.65        11.86 o
   7  -1   9       2025.59       1995.09        62.09 o
   8  -1   9        479.72        459.56        50.02 o
   9  -1   9         90.41        168.49        32.05 o
  -9   0   9         13.06          7.93        17.70 o
  -8   0   9        527.03        538.37        41.55 o
  -7   0   9        426.53        418.68        21.74 o
  -6   0   9        235.32        215.47        20.85 o
  -5   0   9        175.24        189.17        13.63 o
  -4   0   9        899.49        831.59        26.43 o
  -3   0   9        898.03        880.07        26.35 o
  -2   0   9       1517.93       1503.80        30.83 o
  -1   0   9        579.98        568.55        15.17 o
   0   0   9        599.61        614.44        15.43 o
   1   0   9       2766.13       2953.17        86.83 o
   2   0   9        156.41        166.96        16.40 o
   3   0   9       4753.61       4634.80       120.74 o
   4   0   9        985.83        965.32        27.16 o
   5   0   9        392.67        414.65        15.12 o
   6   0   9         12.89         10.89         7.80 o
   7   0   9        107.60        154.03        16.73 o
   8   0   9       2449.09       2411.52        93.94 o
   9   0   9        708.06        709.90        35.61 o
  10   0   9        283.77        373.91        40.39 o
  -8   1   9        412.24        416.57        23.81 o
  -7   1   9        767.76        761.52        37.07 o
  -6   1   9         64.16         54.62        12.06 o
  -5   1   9         64.17         76.03        11.52 o
  -4   1   9        411.53        399.56        18.50 o
  -3   1   9        115.93        119.78        11.14 o
  -2   1   9       3880.50       3758.98        73.59 o
  -1   1   9        910.28        862.41        20.30 o
   0   1   9      10303.40      10365.57       168.37 o
   1   1   9       2415.99       2405.76        62.96 o
   2   1   9        199.37        190.93         7.57 o
   3   1   9         84.71         84.19         6.01 o
   4   1   9          1.68          1.70         6.08 o
   5   1   9        108.09        120.01        10.40 o
   6   1   9        619.12        571.27        26.58 o
   7   1   9        424.67        377.92        22.63 o
   8   1   9        178.87        194.91        18.96 o
   9   1   9        171.16        227.49        24.62 o
  10   1   9          0.24        -24.86        24.86 o
  -8   2   9        199.15        246.18        27.58 o
  -7   2   9        192.14        208.21        17.94 o
  -6   2   9        421.38        434.12        21.35 o
  -5   2   9        160.18        143.21        21.70 o
  -4   2   9        468.41        422.77        18.82 o
  -3   2   9        403.56        375.35        24.14 o
  -2   2   9       1692.75       1665.42        40.93 o
  -1   2   9          0.55         -2.25         4.46 o
   0   2   9         62.97         53.18         8.39 o
   1   2   9       9376.70       9677.82       157.76 o
   2   2   9        196.68        197.50         8.36 o
   3   2   9         46.94         30.53         4.83 o
   4   2   9        153.68        133.57        13.71 o
   5   2   9       1756.26       1780.30        35.87 o
   6   2   9         29.34         33.76        13.98 o
   7   2   9         51.99         50.63        12.22 o
   8   2   9         53.84         45.84        17.76 o
   9   2   9         22.32         40.71        15.26 o
  10   2   9        118.51        141.91        57.28 o
  -7   3   9        319.53        289.42        29.40 o
  -6   3   9        166.64        169.99        27.76 o
  -5   3   9        294.24        275.62        22.99 o
  -4   3   9        402.63        408.68        18.65 o
  -3   3   9        133.23        136.88        12.72 o
  -2   3   9          6.40         -2.19         6.32 o
  -1   3   9        349.72        348.43        12.88 o
   0   3   9          0.04          1.25         4.63 o
   1   3   9         13.70          2.52         4.54 o
   2   3   9         80.83         78.65         6.78 o
   3   3   9         29.50         21.20         5.16 o
   4   3   9        811.85        778.11        18.99 o
   5   3   9       4373.05       4168.17        91.03 o
   6   3   9         99.80        112.87        11.04 o
   7   3   9          7.46         -5.13         9.56 o
   8   3   9        101.86        111.71        84.01 o
   9   3   9         94.90        132.69        18.35 o
  10   3   9         25.65         28.45        38.89 o
  -7   4   9         13.75         28.30        18.12 o
  -6   4   9        595.79        567.44        43.34 o
  -5   4   9          3.73          7.47        16.58 o
  -4   4   9        224.00        229.59        20.09 o
  -3   4   9       1640.50       1551.53        41.10 o
  -2   4   9        407.50        412.24        17.50 o
  -1   4   9        425.66        457.37        17.64 o
   0   4   9        247.98        274.22        14.69 o
   1   4   9        983.79       1015.52        23.44 o
   2   4   9          0.25         -4.44         4.44 o
   3   4   9          1.54         -2.00         4.89 o
   4   4   9       1655.93       1647.27        39.65 o
   5   4   9        556.32        564.25        23.35 o
   6   4   9        475.91        464.51        21.59 o
   7   4   9       1953.54       2018.32        49.93 o
   8   4   9        855.96        871.36        43.34 o
   9   4   9        159.42        154.96        29.47 o
  10   4   9         18.20         20.66        16.55 o
  -6   5   9        437.47        421.83        29.56 o
  -5   5   9        288.72        279.39        22.75 o
  -4   5   9         19.24         17.63        15.66 o
  -3   5   9       1744.03       1750.68       114.79 o
  -2   5   9         14.52         20.71         8.18 o
  -1   5   9       1141.18       1132.42        26.69 o
   0   5   9          9.95          8.14         5.77 o
   1   5   9       2160.39       2140.57        42.11 o
   2   5   9       1478.13       1498.41        31.59 o
   3   5   9        196.07        206.56        10.98 o
   4   5   9        167.48        185.61        11.41 o
   5   5   9        485.81        439.14        17.65 o
   6   5   9        485.73        436.61        18.14 o
   7   5   9          1.51         -5.58         8.19 o
   8   5   9        252.42        250.22        20.48 o
   9   5   9        605.87        582.18        25.12 o
  10   5   9         75.16         91.45        19.52 o
  -6   6   9        686.20        571.60        53.86 o
  -5   6   9         16.08          6.40        19.23 o
  -4   6   9         60.70         47.70        14.39 o
  -3   6   9        139.17        133.90        18.20 o
  -2   6   9       1080.32       1054.60        40.94 o
  -1   6   9        204.34        201.97        12.88 o
   0   6   9          0.58         -0.85         5.98 o
   1   6   9        638.39        662.13        18.56 o
   2   6   9       3303.81       3293.96        60.67 o
   3   6   9        228.49        231.83        14.88 o
   4   6   9        187.23        200.78        12.38 o
   5   6   9         82.55         99.74        10.91 o
   6   6   9        620.14        648.14        23.59 o
   7   6   9        438.24        470.14        20.28 o
   8   6   9          5.60         -8.86         8.86 o
   9   6   9          0.31        -10.98        10.98 o
  10   6   9         79.68         77.72        15.61 o
  -5   7   9          2.64         -8.32        17.54 o
  -4   7   9        182.87        185.98        24.34 o
  -3   7   9        866.72        902.86        40.46 o
  -2   7   9        158.15        182.36        17.56 o
  -1   7   9        404.10        389.01        18.91 o
   0   7   9         21.38         21.60         8.71 o
   1   7   9        540.24        566.03        20.94 o
   2   7   9        192.43        202.23        10.46 o
   3   7   9       1366.67       1239.41        37.71 o
   4   7   9       2319.08       2287.17        53.93 o
   5   7   9        160.29        165.99        12.14 o
   6   7   9        347.12        351.43        17.51 o
   7   7   9        360.44        373.63        26.68 o
   8   7   9         18.39         25.14        11.06 o
   9   7   9        277.52        314.20        19.71 o
  10   7   9          0.37         -5.85        14.61 o
  -4   8   9        463.76        428.89        30.65 o
  -3   8   9         32.90         27.50        16.94 o
  -2   8   9         40.87         56.65        15.79 o
  -1   8   9         16.78         13.82        13.07 o
   0   8   9         57.36         48.02        11.97 o
   1   8   9         86.03        105.55        18.42 o
   2   8   9        210.14        222.10        27.40 o
   3   8   9        374.19        400.85        55.92 o
   4   8   9          0.04          0.11         7.73 o
   5   8   9        368.95        385.13        18.23 o
   6   8   9         93.55        107.78        12.93 o
   7   8   9        799.88        728.94        26.66 o
   8   8   9       1228.44       1190.25        37.41 o
   9   8   9        237.30        276.83        19.31 o
  10   8   9        325.65        363.96        23.30 o
  -3   9   9        383.62        374.81        28.94 o
  -2   9   9        903.95        957.54        43.27 o
  -1   9   9         22.18         -8.75        14.45 o
   0   9   9       1098.84       1061.92        34.47 o
   1   9   9         93.54        100.71        14.17 o
   2   9   9        421.37        411.99        25.33 o
   3   9   9       1545.30       1547.09        63.85 o
   4   9   9         34.58         34.55        14.03 o
   5   9   9        132.92        164.65        29.92 o
   6   9   9        229.96        238.49        15.36 o
   7   9   9       1027.15       1035.45        34.40 o
   8   9   9         79.43        101.92        15.43 o
   9   9   9        462.72        480.12        25.51 o
  10   9   9         48.91         80.01        18.60 o
  -2  10   9        160.81        162.45        39.21 o
  -1  10   9        689.30        709.55        37.26 o
   0  10   9        399.01        419.73        22.20 o
   1  10   9        108.93        133.25        27.35 o
   2  10   9         31.42         36.62        15.11 o
   3  10   9        190.84        222.33        22.51 o
   4  10   9        515.15        547.17        31.32 o
   5  10   9        110.43        106.86        22.17 o
   6  10   9          3.12        -10.56        14.19 o
   7  10   9         96.83        147.17        25.97 o
   8  10   9        258.51        226.67        21.80 o
   9  10   9        122.94        157.45        34.91 o
   1  11   9        307.92        314.26        26.53 o
   2  11   9          0.05         24.22        16.76 o
   3  11   9         17.71         46.78        17.58 o
   4  11   9          0.00        -15.45        15.45 o
   5  11   9        166.22        195.40        24.86 o
   6  11   9         34.28         46.25        25.46 o
   7  11   9         38.42         16.37        34.28 o
   8  11   9         21.37          1.16        17.39 o
   2  12   9         61.42         63.75        28.78 o
   3  12   9        212.91        204.06        26.11 o
   4  12   9        462.18        500.27        33.86 o
   5  12   9         88.56         79.96        20.91 o
   6  12   9         47.39         23.76        28.32 o
  -4 -10  10         16.02         -5.61        31.66 o
  -3 -10  10       1418.17       1532.60        63.31 o
  -2 -10  10        124.10        150.08        24.50 o
  -1 -10  10         22.79         26.15        19.47 o
  -5  -9  10          0.54         -3.66        24.89 o
  -4  -9  10        247.15        244.18        36.16 o
  -3  -9  10         57.21         79.04        18.94 o
  -2  -9  10        552.40        633.59        34.73 o
  -1  -9  10         98.25        131.85        21.91 o
   0  -9  10         53.16         79.48        19.02 o
   1  -9  10        162.49        184.44        35.72 o
  -7  -8  10          0.03        -20.96        25.50 o
  -6  -8  10         27.43         15.87        19.62 o
  -5  -8  10        277.36        282.80        24.84 o
  -4  -8  10        151.47        140.36        20.99 o
  -3  -8  10         27.76          7.57        15.14 o
  -2  -8  10        119.41        129.24        19.19 o
  -1  -8  10        435.86        431.85        27.39 o
   0  -8  10        339.78        325.54        24.71 o
   1  -8  10         15.28         11.01        14.56 o
   2  -8  10         20.55          9.75        17.72 o
   3  -8  10        161.56        192.76        25.19 o
  -8  -7  10         25.43          1.47        27.01 o
  -7  -7  10        610.84        640.48        51.41 o
  -6  -7  10         54.63        112.12        24.82 o
  -5  -7  10         63.31         87.48        18.31 o
  -4  -7  10          0.81         -5.46        13.87 o
  -3  -7  10         37.69         35.46        13.63 o
  -2  -7  10         83.49         83.92        17.93 o
  -1  -7  10        108.77        123.35        17.87 o
   0  -7  10        419.10        488.52        57.93 o
   1  -7  10        432.67        436.28        27.58 o
   2  -7  10         18.69         22.89        15.87 o
   3  -7  10         98.76        140.35        21.01 o
   4  -7  10        722.84        759.12        39.09 o
   5  -7  10         53.39        103.29        33.04 o
  -8  -6  10        245.80        281.67        43.95 o
  -7  -6  10        524.38        563.31        32.31 o
  -6  -6  10       1580.31       1662.08        59.29 o
  -5  -6  10        741.41        734.70        35.27 o
  -4  -6  10          0.62         -9.27        12.19 o
  -3  -6  10       1829.71       1785.62        57.04 o
  -2  -6  10       1222.10       1236.60        36.23 o
  -1  -6  10        138.44        139.42        13.55 o
   0  -6  10        232.51        206.59        14.00 o
   1  -6  10        117.04        111.53        19.93 o
   2  -6  10         53.46         48.72        12.87 o
   3  -6  10        721.91        657.72        33.09 o
   4  -6  10        529.55        496.30        30.05 o
   5  -6  10         62.75         96.11        22.35 o
   6  -6  10        137.77        107.78        36.73 o
  -8  -5  10          2.19          7.75        17.32 o
  -7  -5  10         73.33         72.82        23.51 o
  -6  -5  10        687.83        732.06        35.42 o
  -5  -5  10          2.10         -9.70        20.96 o
  -4  -5  10        133.11        133.85        29.07 o
  -3  -5  10        102.84        109.35        11.94 o
  -2  -5  10         67.95         68.50        18.99 o
  -1  -5  10       5499.50       5368.38       111.23 o
   0  -5  10       1997.62       1898.04        77.14 o
   1  -5  10       1086.62       1085.14        32.38 o
   2  -5  10        946.22        972.70        43.59 o
   3  -5  10        490.72        478.12        27.10 o
   4  -5  10        806.11        809.54        37.49 o
   5  -5  10        162.40        180.48        22.56 o
   6  -5  10         74.76         91.15        21.07 o
  -9  -4  10        291.81        255.67        37.76 o
  -8  -4  10         73.58         27.62        14.42 o
  -7  -4  10         87.28         84.79        14.79 o
  -6  -4  10         21.04         16.00        14.26 o
  -5  -4  10        350.54        319.72        17.55 o
  -4  -4  10       1638.81       1676.58        84.91 o
  -3  -4  10         50.25         69.54        15.37 o
  -2  -4  10        157.39        158.36        13.36 o
  -1  -4  10        175.65        153.81        12.07 o
   0  -4  10        655.78        601.76        21.73 o
   1  -4  10       2434.91       2338.81        83.69 o
   2  -4  10         65.35         64.73         9.98 o
   3  -4  10        363.82        348.70        16.87 o
   4  -4  10        221.46        218.00        18.20 o
   5  -4  10        142.52        156.21        24.28 o
   6  -4  10          2.16        -13.73        13.73 o
   7  -4  10        162.16        210.61        45.54 o
  -9  -3  10        908.51        980.62        65.47 o
  -8  -3  10        734.02        728.58        30.78 o
  -7  -3  10       1327.66       1331.18        41.55 o
  -6  -3  10        457.13        431.89        20.75 o
  -5  -3  10         22.48         26.36        10.06 o
  -4  -3  10       1469.50       1347.89        37.08 o
  -3  -3  10        966.80        912.32        41.33 o
  -2  -3  10        544.07        520.60        19.40 o
  -1  -3  10        136.99        137.92        10.39 o
   0  -3  10        298.22        288.00        22.38 o
   1  -3  10       1491.91       1512.36        39.26 o
   2  -3  10       1632.11       1656.81        42.31 o
   3  -3  10         26.73         20.83         8.58 o
   4  -3  10        185.59        168.75        12.97 o
   5  -3  10       2475.41       2430.90        58.95 o
   6  -3  10        127.70        152.82        23.70 o
   7  -3  10        893.60        965.44        43.09 o
   8  -3  10       1026.33       1118.54        71.27 o
  -9  -2  10         40.34         20.17        17.24 o
  -8  -2  10         29.86         57.05        15.75 o
  -7  -2  10         10.60         15.37        11.46 o
  -6  -2  10       1323.28       1279.58        38.60 o
  -5  -2  10       1523.50       1565.55        45.80 o
  -4  -2  10         47.49         45.28        13.79 o
  -3  -2  10         39.30         33.88         8.34 o
  -2  -2  10       1273.77       1293.80        28.44 o
  -1  -2  10        167.38        154.17        14.81 o
   0  -2  10       6772.34       6448.52       128.14 o
   1  -2  10         60.96         68.02         9.09 o
   2  -2  10          2.46          7.10         6.67 o
   3  -2  10        406.19        424.15        24.74 o
   4  -2  10          2.62          1.15         7.50 o
   5  -2  10        205.51        191.19        13.47 o
   6  -2  10        599.83        577.92        23.10 o
   7  -2  10          1.55         -3.37        13.57 o
   8  -2  10        570.33        594.15        34.70 o
  -8  -1  10         86.10        104.67        17.65 o
  -7  -1  10         27.74         14.94        12.40 o
  -6  -1  10         47.63         32.75        18.25 o
  -5  -1  10        831.19        846.56        28.56 o
  -4  -1  10        126.08        131.14        12.22 o
  -3  -1  10       2515.79       2521.88        72.99 o
  -2  -1  10       1538.17       1565.24        42.46 o
  -1  -1  10        101.82        130.82        10.17 o
   0  -1  10        939.24        919.24        26.54 o
   1  -1  10         39.82         59.49         8.90 o
   2  -1  10         52.24         59.48         8.62 o
   3  -1  10        264.91        265.91        20.27 o
   4  -1  10         34.89         37.31         9.35 o
   5  -1  10       2977.30       2786.21        98.93 o
   6  -1  10        871.05        828.64        27.77 o
   7  -1  10        323.63        327.60        22.23 o
   8  -1  10          3.01         12.35        16.36 o
   9  -1  10        146.24        148.37        44.26 o
  -8   0  10         83.52        112.08        19.84 o
  -7   0  10        656.38        644.62        27.56 o
  -6   0  10          7.44         -8.54        10.59 o
  -5   0  10         52.75         36.26        10.59 o
  -4   0  10        148.53        146.66        12.27 o
  -3   0  10          8.54         11.53         7.52 o
  -2   0  10       2528.83       2425.16        77.55 o
  -1   0  10        901.19        952.42        22.22 o
   0   0  10        164.29        177.70         8.24 o
   1   0  10       1152.59       1106.71        31.84 o
   2   0  10       1594.56       1635.73        40.12 o
   3   0  10          9.56          3.71         7.49 o
   4   0  10       1653.35       1643.20        41.10 o
   5   0  10          7.65          1.89         7.34 o
   6   0  10        114.11        132.68        14.44 o
   7   0  10        133.97        164.21        31.54 o
   8   0  10         22.06         36.58        19.45 o
   9   0  10        298.50        299.95        24.74 o
  -8   1  10         76.04         68.26        17.54 o
  -7   1  10         58.17         44.43        13.52 o
  -6   1  10        512.26        481.46        22.69 o
  -5   1  10        444.21        446.25        20.83 o
  -4   1  10       1343.47       1365.84        58.83 o
  -3   1  10       1630.72       1580.61        47.02 o
  -2   1  10       3545.80       3655.47        81.07 o
  -1   1  10       4337.50       4614.56        80.33 o
   0   1  10        103.50        118.97         7.40 o
   1   1  10       1014.10       1062.45        23.44 o
   2   1  10       1190.13       1158.08        30.93 o
   3   1  10       2830.75       2676.45        59.14 o
   4   1  10        243.17        204.87        12.16 o
   5   1  10       2743.51       2714.21        61.16 o
   6   1  10        111.21        102.72        37.17 o
   7   1  10        128.67        126.47        16.38 o
   8   1  10       1613.72       1652.40        56.91 o
   9   1  10        130.01        145.41        21.28 o
  10   1  10        244.54        246.39        27.26 o
  -8   2  10        153.88        111.78        33.83 o
  -7   2  10        110.80         91.81        17.21 o
  -6   2  10          1.87         -8.49        11.29 o
  -5   2  10       1695.09       1672.58        46.24 o
  -4   2  10        246.17        227.74        14.80 o
  -3   2  10       1323.38       1217.97        34.55 o
  -2   2  10         71.51         87.46        14.34 o
  -1   2  10          0.02         -4.91         4.91 o
   0   2  10       1507.45       1470.81        30.82 o
   1   2  10       1826.78       1769.25        35.33 o
   2   2  10        122.41        128.34         7.26 o
   3   2  10          1.01          7.79         5.92 o
   4   2  10        679.89        689.97        22.14 o
   5   2  10         27.21         10.67         9.70 o
   6   2  10         59.34         56.59        11.79 o
   7   2  10         96.34        115.98        16.65 o
   8   2  10        145.58        125.54        25.33 o
   9   2  10       1433.45       1403.65        58.49 o
  10   2  10          4.08          9.51        22.84 o
  -7   3  10         28.50         47.67        19.08 o
  -6   3  10        763.98        753.16        37.50 o
  -5   3  10          0.01        -10.99        10.99 o
  -4   3  10       1096.44       1167.73        35.64 o
  -3   3  10        534.62        507.63        25.45 o
  -2   3  10         27.06         15.51         7.24 o
  -1   3  10          8.88          1.82         6.09 o
   0   3  10          0.85         -1.77         4.97 o
   1   3  10       3711.74       3720.32        66.41 o
   2   3  10        302.81        278.74        12.32 o
   3   3  10       2454.64       2468.55        46.58 o
   4   3  10        772.03        774.07        19.49 o
   5   3  10       1324.84       1278.59        64.25 o
   6   3  10        293.00        269.54        20.37 o
   7   3  10        589.84        570.15        28.54 o
   8   3  10         76.59         99.84        18.36 o
   9   3  10        181.00        180.69        20.61 o
  10   3  10        640.41        688.10        37.05 o
  -6   4  10        422.49        473.82        38.43 o
  -5   4  10         21.68         24.63        14.31 o
  -4   4  10          0.91          6.18         9.93 o
  -3   4  10        291.79        326.77        17.19 o
  -2   4  10        476.24        475.82        19.38 o
  -1   4  10       3019.33       3017.81        56.82 o
   0   4  10       1937.14       1964.23        39.72 o
   1   4  10       3339.22       3434.33        62.52 o
   2   4  10        157.56        155.47         8.62 o
   3   4  10        229.21        218.78         9.93 o
   4   4  10       4981.83       4856.74        98.58 o
   5   4  10         21.09         18.31         7.29 o
   6   4  10        148.54        166.36        12.02 o
   7   4  10        369.14        410.19        24.04 o
   8   4  10        419.74        470.63        49.89 o
   9   4  10        221.73        225.03        20.62 o
  10   4  10        395.63        427.91        28.78 o
  -6   5  10          0.82         13.95        16.12 o
  -5   5  10        241.49        212.46        24.72 o
  -4   5  10       2311.05       2337.38       108.92 o
  -3   5  10        753.40        706.27        32.50 o
  -2   5  10        966.62        906.91        29.01 o
  -1   5  10        383.26        390.98        17.21 o
   0   5  10        254.75        279.76        14.85 o
   1   5  10        639.07        661.28        18.78 o
   2   5  10         73.03         66.86         7.73 o
   3   5  10         88.66        103.48         8.45 o
   4   5  10        496.15        447.52        17.77 o
   5   5  10        170.60        183.65        12.32 o
   6   5  10        533.43        505.30        20.12 o
   7   5  10        145.18        136.75        13.75 o
   8   5  10        430.31        444.53        21.00 o
   9   5  10        787.22        791.98        37.34 o
  10   5  10        349.03        410.16        28.54 o
  -5   6  10         15.76         -2.19        16.07 o
  -4   6  10         84.46         84.45        17.13 o
  -3   6  10       2498.71       2403.91        75.38 o
  -2   6  10        335.24        322.38        21.87 o
  -1   6  10        175.22        164.89        16.16 o
   0   6  10          0.41         -3.54         6.26 o
   1   6  10       2871.89       2793.74        53.72 o
   2   6  10       1488.53       1533.45        33.34 o
   3   6  10         69.22         86.08         9.68 o
   4   6  10         10.54         13.36        10.51 o
   5   6  10         96.47        120.28        12.42 o
   6   6  10        209.75        168.61        12.46 o
   7   6  10        574.58        571.05        23.01 o
   8   6  10         38.78         43.23        17.82 o
   9   6  10         48.38         24.20        17.69 o
  10   6  10          0.06        -16.58        16.58 o
  -4   7  10         19.45          9.03        14.53 o
  -3   7  10          0.32         -9.09        14.09 o
  -2   7  10          7.76          2.49        13.11 o
  -1   7  10        110.96        121.57        17.12 o
   0   7  10       1308.00       1306.07        37.10 o
   1   7  10        390.56        359.51        25.44 o
   2   7  10        149.12        145.17        10.50 o
   3   7  10          0.07         -1.89         7.61 o
   4   7  10        174.39        198.33        13.56 o
   5   7  10         10.03          7.16         8.46 o
   6   7  10         48.42         51.83        12.09 o
   7   7  10          1.98          2.05         9.35 o
   8   7  10         21.68         16.67        13.36 o
   9   7  10          1.02          4.31        12.74 o
  10   7  10         32.40          2.78        14.43 o
  -4   8  10         30.98         29.92        30.27 o
  -3   8  10        131.28        123.49        27.11 o
  -2   8  10        171.91        191.66        23.21 o
  -1   8  10          4.49         -6.27        11.91 o
   0   8  10        177.26        173.49        15.20 o
   1   8  10         63.99         52.58        11.00 o
   2   8  10         50.22         59.70        35.14 o
   3   8  10         46.72         74.52        14.69 o
   4   8  10        968.93        969.06        30.36 o
   5   8  10       1515.70       1476.63        41.00 o
   6   8  10          6.06        -10.06        10.06 o
   7   8  10       1927.71       1861.82        49.77 o
   8   8  10         70.66         81.91        13.85 o
   9   8  10        299.83        304.44        20.61 o
  10   8  10        180.29        211.67        25.31 o
  -3   9  10        566.65        521.12        46.85 o
  -2   9  10        563.08        647.19        35.50 o
  -1   9  10          6.33         10.94        15.83 o
   0   9  10          4.15         14.01        18.19 o
   1   9  10         95.50        114.54        14.86 o
   2   9  10        244.15        202.02        19.70 o
   3   9  10         45.97         39.98        13.34 o
   4   9  10       1179.81       1057.05        42.84 o
   5   9  10       1099.02        973.56        40.78 o
   6   9  10          4.68         -8.94        10.13 o
   7   9  10         13.15         23.91        12.10 o
   8   9  10        126.25        150.43        19.70 o
   9   9  10         57.47         70.56        16.76 o
  -1  10  10          5.30         25.39        19.24 o
   0  10  10        237.83        251.56        24.41 o
   1  10  10        120.64        141.52        21.07 o
   2  10  10        804.19        793.81        38.00 o
   3  10  10        223.85        226.83        23.66 o
   4  10  10         51.93         59.44        17.60 o
   5  10  10       1215.49       1202.94        48.62 o
   6  10  10         30.11         10.94        23.41 o
   7  10  10         84.76         99.94        20.45 o
   8  10  10        295.68        299.26        25.69 o
   9  10  10         10.16         10.97        15.85 o
   1  11  10        154.37        169.18        42.05 o
   2  11  10         18.98         16.78        17.78 o
   3  11  10          4.18          5.02        17.35 o
   4  11  10         21.95         16.35        16.98 o
   5  11  10        126.37        141.08        22.59 o
   6  11  10         34.74          9.44        16.80 o
   7  11  10         81.77         60.88        21.80 o
   8  11  10         59.57         60.68        31.63 o
   3  12  10          1.91        -19.69        26.86 o
   4  12  10         22.32          9.33        27.63 o
   5  12  10         38.08          3.74        28.57 o
  -5  -9  11        255.18        273.92        42.23 o
  -4  -9  11         38.86         22.08        29.05 o
  -3  -9  11       1608.03       1849.63        66.06 o
  -2  -9  11         68.29         42.47        18.95 o
  -1  -9  11        169.70        157.08        24.32 o
   0  -9  11        113.71        131.60        23.35 o
   1  -9  11        357.91        341.58        38.84 o
  -6  -8  11         92.24        110.99        23.25 o
  -5  -8  11          0.44         14.92        19.52 o
  -4  -8  11         32.27         59.26        28.85 o
  -3  -8  11        154.35        206.00        22.51 o
  -2  -8  11        156.61        146.39        25.21 o
  -1  -8  11        132.80        170.91        22.64 o
   0  -8  11        103.20        117.26        38.02 o
   1  -8  11         22.19         32.21        16.36 o
   2  -8  11         10.65         22.78        18.24 o
  -7  -7  11          3.82         15.25        26.75 o
  -6  -7  11         21.37         18.37        21.12 o
  -5  -7  11        641.54        706.75        48.51 o
  -4  -7  11         13.09          7.06        15.81 o
  -3  -7  11        439.47        439.46        21.26 o
  -2  -7  11        929.22        952.26        39.55 o
  -1  -7  11          0.06          2.66        20.70 o
   0  -7  11        372.48        406.28        33.05 o
   1  -7  11       1188.97       1113.42        64.64 o
   2  -7  11        388.29        406.61        68.03 o
   3  -7  11        239.95        226.31        24.53 o
   4  -7  11          6.05        -14.36        25.81 o
  -7  -6  11       1444.40       1615.91        60.83 o
  -6  -6  11          6.19         -4.55        16.33 o
  -5  -6  11          9.87        -11.03        19.59 o
  -4  -6  11          0.05         -9.14        16.04 o
  -3  -6  11         91.54         82.61        16.52 o
  -2  -6  11         29.96         12.96        10.66 o
  -1  -6  11        199.11        221.74        15.17 o
   0  -6  11        286.37        259.23        16.48 o
   1  -6  11        447.01        402.81        48.31 o
   2  -6  11        936.67        969.01        42.19 o
   3  -6  11        181.65        212.80        22.37 o
   4  -6  11         11.89        -15.41        15.41 o
   5  -6  11        230.27        242.59        55.83 o
  -8  -5  11         43.36         40.21        27.15 o
  -7  -5  11        354.12        350.21        28.36 o
  -6  -5  11        494.35        519.96        30.87 o
  -5  -5  11        331.84        357.24        25.50 o
  -4  -5  11         44.71         42.02        14.61 o
  -3  -5  11        102.47        138.02        18.24 o
  -2  -5  11        110.90        129.56        15.31 o
  -1  -5  11         70.89         62.94        11.60 o
   0  -5  11        528.37        465.37        28.68 o
   1  -5  11         24.05         25.72        12.90 o
   2  -5  11        539.47        505.37        21.27 o
   3  -5  11         74.76         66.53        28.51 o
   4  -5  11          0.21        -14.34        14.34 o
   5  -5  11       1379.29       1393.29        65.04 o
   6  -5  11        570.33        512.35        32.92 o
  -8  -4  11         47.50          9.30        15.07 o
  -7  -4  11         99.06        107.89        21.02 o
  -6  -4  11        191.82        217.71        23.79 o
  -5  -4  11         23.01         22.48        13.74 o
  -4  -4  11         10.44         17.30        18.37 o
  -3  -4  11        322.74        307.76        38.30 o
  -2  -4  11          1.02         -7.01         7.44 o
  -1  -4  11         27.37         30.78         9.00 o
   0  -4  11       1012.63       1017.13        31.12 o
   1  -4  11        791.93        813.15        27.28 o
   2  -4  11       1223.68       1167.52        34.51 o
   3  -4  11        571.24        578.39        23.09 o
   4  -4  11        282.61        282.24        21.93 o
   5  -4  11        518.01        483.77        28.90 o
   6  -4  11         11.14         21.99        16.29 o
   7  -4  11         10.62         -6.04        17.83 o
  -8  -3  11          7.24         -1.77        15.41 o
  -7  -3  11        153.85        146.09        26.45 o
  -6  -3  11        241.60        238.05        16.95 o
  -5  -3  11        164.36        193.61        19.65 o
  -4  -3  11        568.65        546.39        28.51 o
  -3  -3  11        143.63        148.28        18.23 o
  -2  -3  11       2447.71       2460.76        57.63 o
  -1  -3  11         63.59         55.25         9.71 o
   0  -3  11        471.30        472.72        26.53 o
   1  -3  11       1531.46       1557.31        41.26 o
   2  -3  11        104.87        133.17        12.89 o
   3  -3  11       2113.21       2113.10        52.19 o
   4  -3  11       2377.33       2367.09        57.81 o
   5  -3  11         81.90         87.37        12.96 o
   6  -3  11        277.96        243.58        31.03 o
   7  -3  11        368.72        369.80        39.05 o
   8  -3  11        292.51        299.63        42.19 o
  -8  -2  11        314.11        307.50        22.17 o
  -7  -2  11        977.43        954.70        47.29 o
  -6  -2  11        523.11        515.10        23.33 o
  -5  -2  11         31.31         23.20        13.10 o
  -4  -2  11        699.75        647.53        24.07 o
  -3  -2  11         13.57         -0.57        14.32 o
  -2  -2  11         76.03         73.74         9.93 o
  -1  -2  11        104.29        109.81        15.80 o
   0  -2  11        312.75        302.19        18.80 o
   1  -2  11       2069.75       2047.57        49.75 o
   2  -2  11       2712.89       2700.63        92.95 o
   3  -2  11        819.11        836.04        35.80 o
   4  -2  11          3.38         -8.06         8.06 o
   5  -2  11       1005.24       1005.07        31.77 o
   6  -2  11        776.29        754.40        36.29 o
   7  -2  11       1691.76       1792.10        72.49 o
   8  -2  11        482.09        520.00        47.77 o
  -8  -1  11          1.62         -7.35        15.60 o
  -7  -1  11         30.14          4.57        18.10 o
  -6  -1  11        814.81        795.52        56.20 o
  -5  -1  11       1728.68       1680.72        54.27 o
  -4  -1  11          8.91         19.50         9.82 o
  -3  -1  11       1178.66       1218.78        34.27 o
  -2  -1  11         41.42         33.23        11.00 o
  -1  -1  11          7.77         11.17         6.51 o
   0  -1  11        289.17        292.22        14.33 o
   1  -1  11        362.22        365.95        16.01 o
   2  -1  11       1867.41       1865.93        88.81 o
   3  -1  11       1208.66       1122.95        32.11 o
   4  -1  11         53.89         39.42         8.98 o
   5  -1  11        651.56        608.32        22.99 o
   6  -1  11        409.25        434.32        20.04 o
   7  -1  11          0.89        -12.95        12.95 o
   8  -1  11         29.58         39.73        17.78 o
   9  -1  11         95.91        137.82        23.85 o
  -8   0  11        201.59        249.07        24.46 o
  -7   0  11        216.98        224.73        18.51 o
  -6   0  11       1038.58       1090.03        41.82 o
  -5   0  11       1245.45       1305.35        39.07 o
  -4   0  11         45.88         49.32        10.52 o
  -3   0  11       1359.66       1354.06        37.26 o
  -2   0  11        123.19        134.34        13.68 o
  -1   0  11       2002.60       1888.41        72.42 o
   0   0  11         98.87        116.14        11.98 o
   1   0  11          6.05          8.76         6.32 o
   2   0  11         70.49         81.39        13.29 o
   3   0  11        988.80        978.48        48.73 o
   4   0  11       1978.56       1900.09        41.03 o
   5   0  11        108.56        133.55        11.96 o
   6   0  11        163.47        176.63        17.76 o
   7   0  11          0.12          5.17        16.93 o
   8   0  11         61.44         56.99        17.26 o
   9   0  11          0.31        -10.57        25.18 o
  -8   1  11         49.53         18.05        17.74 o
  -7   1  11        440.97        416.11        23.80 o
  -6   1  11        103.78        114.99        16.19 o
  -5   1  11         99.81        103.22        14.02 o
  -4   1  11        244.86        224.34        15.27 o
  -3   1  11         31.31         33.22         9.60 o
  -2   1  11       1199.86       1208.55        35.38 o
  -1   1  11        511.82        564.49        19.91 o
   0   1  11       1296.70       1341.43        34.96 o
   1   1  11       3479.76       3502.29        95.54 o
   2   1  11          5.82          4.67         6.43 o
   3   1  11        813.20        807.59        25.34 o
   4   1  11       7908.42       7909.46       188.71 o
   5   1  11        393.37        378.11        17.19 o
   6   1  11          0.07        -10.68        10.68 o
   7   1  11        133.00        120.79        16.93 o
   8   1  11       1286.48       1287.01        49.26 o
   9   1  11        221.34        189.66        22.72 o
  -7   2  11        118.88        108.79        18.80 o
  -6   2  11        401.64        407.85        22.73 o
  -5   2  11        362.82        345.96        19.63 o
  -4   2  11        862.98        901.44        32.94 o
  -3   2  11        962.09        908.86        29.27 o
  -2   2  11       1026.04        947.35        53.07 o
  -1   2  11        265.25        289.46        11.78 o
   0   2  11        336.76        357.31        24.03 o
   1   2  11        953.27       1027.08        24.02 o
   2   2  11        281.83        295.81        14.15 o
   3   2  11        266.65        262.52        13.26 o
   4   2  11        204.10        180.81        13.22 o
   5   2  11       2740.82       2369.10        69.77 o
   6   2  11        103.30        114.07        30.73 o
   7   2  11       1681.99       1614.96        55.06 o
   8   2  11       1721.77       1813.78        61.65 o
   9   2  11        124.64        147.74        21.30 o
  10   2  11         89.84         52.70        21.27 o
  -7   3  11        116.94        119.03        26.04 o
  -6   3  11         70.52         81.93        24.83 o
  -5   3  11        209.73        222.07        16.83 o
  -4   3  11        141.27        168.85        17.34 o
  -3   3  11        277.23        340.58        17.58 o
  -2   3  11        218.08        207.86        13.24 o
  -1   3  11        342.04        331.14        15.76 o
   0   3  11        127.77        124.39         9.31 o
   1   3  11        583.40        599.85        17.33 o
   2   3  11       1640.60       1670.92        34.68 o
   3   3  11        839.83        833.23        34.12 o
   4   3  11         35.60         43.63         8.72 o
   5   3  11         35.31         34.06        10.49 o
   6   3  11        174.80        158.06        16.92 o
   7   3  11        782.27        735.40        53.33 o
   8   3  11        518.10        523.18        75.29 o
   9   3  11        530.57        489.47        42.67 o
  10   3  11        115.88        119.15        21.76 o
  -6   4  11        700.87        705.96        40.59 o
  -5   4  11         62.61         70.96        23.64 o
  -4   4  11        471.76        465.34        22.24 o
  -3   4  11        551.39        578.45        32.37 o
  -2   4  11        420.70        435.08        19.35 o
  -1   4  11          0.22         -2.75         8.93 o
   0   4  11       4883.21       4936.50        87.17 o
   1   4  11         12.47          7.23         6.24 o
   2   4  11       1537.07       1575.49        33.58 o
   3   4  11       1188.40       1200.68        27.43 o
   4   4  11        541.50        555.50        19.79 o
   5   4  11       3517.26       3608.39       165.58 o
   6   4  11        613.42        648.49        30.07 o
   7   4  11        483.19        457.88        27.56 o
   8   4  11        106.89        107.98        34.70 o
   9   4  11         29.92         18.86        15.34 o
  10   4  11        517.41        538.44        33.32 o
  -6   5  11         20.59         -6.08        26.75 o
  -5   5  11         17.20         -3.41        27.51 o
  -4   5  11         62.63         68.24        16.45 o
  -3   5  11        937.82        863.49        37.69 o
  -2   5  11        290.93        303.75        16.46 o
  -1   5  11          0.48         -7.96         7.96 o
   0   5  11        121.51        149.62        10.78 o
   1   5  11       2935.14       2909.47        63.90 o
   2   5  11          3.56          6.38         7.27 o
   3   5  11          7.32          0.25         6.23 o
   4   5  11       3327.52       3168.21        69.46 o
   5   5  11       1887.51       1891.63        46.86 o
   6   5  11       3548.81       3358.30        74.62 o
   7   5  11         29.74         23.18        18.03 o
   8   5  11          2.58        -12.13        12.13 o
   9   5  11        957.05        981.06        42.93 o
  10   5  11         53.88         45.65        23.18 o
  -5   6  11        121.63        129.28        22.09 o
  -4   6  11        155.85        208.60        25.10 o
  -3   6  11        191.16        215.43        23.14 o
  -2   6  11       2377.86       2406.57        74.27 o
  -1   6  11         97.15         81.45        16.81 o
   0   6  11        564.15        538.93        20.15 o
   1   6  11         89.03        105.83         9.89 o
   2   6  11        430.25        452.94        16.00 o
   3   6  11        907.77        913.18        27.93 o
   4   6  11        897.32        870.39        38.10 o
   5   6  11        870.71        866.73        41.15 o
   6   6  11        223.87        236.07        15.01 o
   7   6  11         87.12        100.64        13.11 o
   8   6  11        277.98        276.21        22.25 o
   9   6  11        667.78        641.71        34.43 o
  10   6  11        114.10        159.40        24.92 o
  -4   7  11          9.74         -1.18        21.48 o
  -3   7  11        405.51        452.60        29.13 o
  -2   7  11          2.20         -2.72        15.47 o
  -1   7  11        223.92        231.56        32.21 o
   0   7  11         19.29          7.34        10.84 o
   1   7  11        643.34        620.23        23.38 o
   2   7  11        932.65        928.78        24.82 o
   3   7  11        532.65        524.54        21.08 o
   4   7  11       1134.73       1103.38        32.95 o
   5   7  11         77.57         72.69        13.35 o
   6   7  11       1287.02       1249.13        36.98 o
   7   7  11        137.33        150.42        15.58 o
   8   7  11        477.96        514.21        23.66 o
   9   7  11        244.58        235.60        29.72 o
  10   7  11        120.95        103.61        26.38 o
  -3   8  11        119.12        127.74        44.63 o
  -2   8  11          0.82         -8.69        21.77 o
  -1   8  11         18.82          3.05        21.33 o
   0   8  11          5.03          0.69        12.60 o
   1   8  11        518.71        535.84        22.85 o
   2   8  11         70.88         57.97        15.03 o
   3   8  11        162.29        172.79        17.97 o
   4   8  11          5.90         11.11        10.45 o
   5   8  11        555.10        509.26        21.94 o
   6   8  11        996.55        962.20        32.07 o
   7   8  11        176.20        167.25        16.09 o
   8   8  11        258.82        240.14        22.50 o
   9   8  11        745.32        772.88        31.12 o
  -2   9  11          7.25         22.47        47.87 o
  -1   9  11        103.02        136.28        22.22 o
   0   9  11         23.01         16.68        15.65 o
   1   9  11         57.30         67.96        16.69 o
   2   9  11        875.44        887.44        71.97 o
   3   9  11         53.28         48.05        15.69 o
   4   9  11         20.13        -11.73        13.59 o
   5   9  11         16.85          9.18        13.50 o
   6   9  11        490.08        527.56        29.57 o
   7   9  11        898.61        903.21        32.35 o
   8   9  11        118.12         91.47        16.21 o
   9   9  11         47.36         22.28        23.52 o
  -1  10  11         92.37        124.16        24.72 o
   0  10  11          2.95        -13.49        23.69 o
   1  10  11        682.21        696.26        36.70 o
   2  10  11        442.40        420.70        29.37 o
   3  10  11         33.44         21.55        16.53 o
   4  10  11         64.89         70.79        17.62 o
   5  10  11         45.99         49.33        17.23 o
   6  10  11         53.88         60.30        17.68 o
   7  10  11        128.54        142.83        21.28 o
   8  10  11          1.86         -5.17        33.67 o
   1  11  11         46.77         58.94        19.89 o
   2  11  11         24.40         31.58        18.90 o
   3  11  11         60.43         69.24        32.90 o
   4  11  11        141.69        152.67        24.24 o
   5  11  11        907.51        906.78        44.05 o
   6  11  11         86.33         94.25        22.69 o
   7  11  11        484.88        500.67        45.83 o
  -4  -9  12         96.68         57.59        39.08 o
  -3  -9  12        354.21        389.64        45.10 o
  -2  -9  12        442.82        545.40       100.05 o
  -1  -9  12        257.71        302.34        27.89 o
   0  -9  12          5.47         10.79        24.66 o
  -5  -8  12        106.52        150.81        25.41 o
  -4  -8  12         79.54         16.95        27.29 o
  -3  -8  12         23.71         48.02        27.33 o
  -2  -8  12         35.04         28.70        27.58 o
  -1  -8  12        424.72        454.67        31.51 o
   0  -8  12          0.16        -12.20        15.23 o
   1  -8  12        618.79        614.35        56.34 o
   2  -8  12        288.32        399.37        42.59 o
  -6  -7  12         93.80         70.86        26.03 o
  -5  -7  12          1.26        -17.70        17.70 o
  -4  -7  12        208.59        243.10        34.87 o
  -3  -7  12        969.08       1092.57        69.48 o
  -2  -7  12         14.65         15.49        18.50 o
  -1  -7  12         71.10         87.24        25.71 o
   0  -7  12        106.67        146.06        31.92 o
   1  -7  12         21.69         19.36        16.66 o
   2  -7  12        623.83        596.35        57.52 o
   3  -7  12        199.21        235.97        54.46 o
  -7  -6  12         70.28         81.75        25.99 o
  -6  -6  12        124.28        166.18        25.45 o
  -5  -6  12        383.27        397.14        39.21 o
  -4  -6  12          7.18        -13.53        22.07 o
  -3  -6  12        465.44        427.48        27.64 o
  -2  -6  12       4501.58       4714.11       156.21 o
  -1  -6  12       1234.61       1196.28        69.40 o
   0  -6  12       1121.68       1112.26        35.96 o
   1  -6  12        519.52        495.69        76.89 o
   2  -6  12        769.30        801.27        37.63 o
   3  -6  12        206.21        205.55        23.09 o
   4  -6  12          3.76         -0.64        21.43 o
   5  -6  12        587.88        712.32        55.26 o
  -7  -5  12        447.19        416.96        31.56 o
  -6  -5  12         16.00        -13.26        18.15 o
  -5  -5  12       1191.93       1118.41        69.23 o
  -4  -5  12         24.54         23.15        17.43 o
  -3  -5  12          7.42         21.42        13.89 o
  -2  -5  12        131.34        127.91        14.24 o
  -1  -5  12         38.56         36.32        10.16 o
   0  -5  12        394.61        388.89        19.48 o
   1  -5  12         64.21         65.11        16.04 o
   2  -5  12       1334.41       1276.76        38.46 o
   3  -5  12          3.48          0.74        13.08 o
   4  -5  12        282.92        329.61        31.16 o
   5  -5  12        233.60        253.87        25.78 o
   6  -5  12          0.02        -10.88        28.54 o
  -8  -4  12         41.77         77.87        37.84 o
  -7  -4  12          1.00        -11.72        17.35 o
  -6  -4  12        100.09        137.45        21.65 o
  -5  -4  12        559.74        612.75        33.07 o
  -4  -4  12        229.06        213.38        21.33 o
  -3  -4  12        474.21        437.89        33.11 o
  -2  -4  12        728.38        712.37        25.72 o
  -1  -4  12        170.50        169.64        13.95 o
   0  -4  12       2138.07       1967.40        50.42 o
   1  -4  12         67.15         49.09        10.88 o
   2  -4  12          3.79         -8.67         8.80 o
   3  -4  12        164.69        153.81        14.52 o
   4  -4  12        274.70        267.72        17.53 o
   5  -4  12       1246.07       1306.02        51.36 o
   6  -4  12          0.00         -3.01        21.75 o
  -8  -3  12          0.11         60.80        30.47 o
  -7  -3  12        176.70        193.96        24.86 o
  -6  -3  12        635.55        636.17        34.73 o
  -5  -3  12          3.31        -12.00        12.00 o
  -4  -3  12          0.68          2.80        12.82 o
  -3  -3  12       1011.90        951.30        39.44 o
  -2  -3  12       1424.55       1349.87        48.74 o
  -1  -3  12       4010.39       3909.28        85.47 o
   0  -3  12         76.45         86.03        12.55 o
   1  -3  12       1320.71       1290.24        42.65 o
   2  -3  12        565.76        542.53        22.21 o
   3  -3  12        722.74        761.72        41.56 o
   4  -3  12         31.44         24.53        10.68 o
   5  -3  12         17.80          8.37        13.51 o
   6  -3  12        138.76        150.50        31.81 o
   7  -3  12          7.54        -18.41        26.01 o
  -8  -2  12         62.61         55.49        17.85 o
  -7  -2  12         47.91         46.43        15.74 o
  -6  -2  12         22.91         22.03        34.46 o
  -5  -2  12        148.83        163.48        26.22 o
  -4  -2  12        160.19        149.98        19.13 o
  -3  -2  12         84.25         74.68        19.90 o
  -2  -2  12       3598.15       3599.42        99.49 o
  -1  -2  12        755.63        762.77        25.50 o
   0  -2  12          3.97          5.02         7.70 o
   1  -2  12       1096.14       1055.20        31.80 o
   2  -2  12         50.81         50.77         9.81 o
   3  -2  12       2567.10       2462.17        59.09 o
   4  -2  12       1998.63       1865.18        48.46 o
   5  -2  12         77.59        112.58        13.60 o
   6  -2  12       1226.37       1205.90        37.92 o
   7  -2  12         76.59         87.22        19.27 o
   8  -2  12        449.34        479.42        46.37 o
  -8  -1  12        396.25        445.57        26.66 o
  -7  -1  12          9.58         -0.72        16.80 o
  -6  -1  12        135.55        155.43        18.15 o
  -5  -1  12          2.94        -10.13        10.13 o
  -4  -1  12        617.91        645.60        66.53 o
  -3  -1  12        506.31        476.08        30.46 o
  -2  -1  12         61.37         53.96        13.90 o
  -1  -1  12         46.01         65.30        12.60 o
   0  -1  12         26.42         33.18        11.87 o
   1  -1  12       6492.90       6215.54       235.43 o
   2  -1  12       1611.05       1630.32        42.56 o
   3  -1  12        114.77        107.75        11.99 o
   4  -1  12        216.37        209.87        14.08 o
   5  -1  12        133.98        151.01        14.44 o
   6  -1  12        168.92        204.80        17.12 o
   7  -1  12          1.12         16.58        22.94 o
   8  -1  12         90.48         52.10        19.43 o
  -7   0  12        184.62        241.35        20.87 o
  -6   0  12         16.33          5.04        15.10 o
  -5   0  12        219.02        201.13        16.55 o
  -4   0  12         96.08        138.67        13.79 o
  -3   0  12        630.74        644.68        23.85 o
  -2   0  12       1468.43       1358.57       125.23 o
  -1   0  12        112.73        108.12        11.30 o
   0   0  12       4371.80       4355.23        91.76 o
   1   0  12       1578.62       1575.73        41.13 o
   2   0  12       1283.00       1248.72        35.01 o
   3   0  12       1338.72       1320.91        65.60 o
   4   0  12        359.63        335.86        26.12 o
   5   0  12        362.47        317.99        20.61 o
   6   0  12        106.35        136.74        18.40 o
   7   0  12        317.37        298.73        23.23 o
   8   0  12        189.06        227.62        23.28 o
   9   0  12         87.12         77.62        23.10 o
  -7   1  12        644.54        689.30        30.72 o
  -6   1  12       1629.90       1735.26        60.57 o
  -5   1  12         46.09         48.03        17.66 o
  -4   1  12          6.53          4.41         9.86 o
  -3   1  12         43.12         65.95        11.24 o
  -2   1  12         43.16         38.00         9.41 o
  -1   1  12       3333.15       3319.78        72.54 o
   0   1  12        359.06        356.34        16.03 o
   1   1  12        601.16        554.13        21.22 o
   2   1  12        293.59        295.51        14.94 o
   3   1  12          0.29         -0.43         7.52 o
   4   1  12       3359.23       3295.00        73.47 o
   5   1  12        449.43        366.32        17.84 o
   6   1  12        794.98        780.45        34.60 o
   7   1  12        686.66        688.12        33.67 o
   8   1  12        153.89        193.50        21.34 o
   9   1  12          3.72        -15.18        17.93 o
  -7   2  12        663.48        734.52        39.11 o
  -6   2  12         79.36         79.65        27.23 o
  -5   2  12        223.56        226.58        17.68 o
  -4   2  12          4.86         12.44        10.74 o
  -3   2  12        665.02        727.33        26.10 o
  -2   2  12          2.38         -1.04         7.67 o
  -1   2  12       1033.17       1059.55        38.50 o
   0   2  12        486.08        511.26        21.69 o
   1   2  12        816.51        814.07        25.78 o
   2   2  12        369.94        349.20        16.41 o
   3   2  12       1139.61       1086.18        31.36 o
   4   2  12        221.34        222.03        13.54 o
   5   2  12       1317.38       1179.10        63.25 o
   6   2  12         56.42         44.65        14.12 o
   7   2  12         16.91          7.16        23.74 o
   8   2  12          0.34        -13.83        13.83 o
   9   2  12        151.86        171.07        23.60 o
  -6   3  12         11.49         16.63        17.94 o
  -5   3  12         97.18        113.21        28.59 o
  -4   3  12        804.13        803.57        29.59 o
  -3   3  12        994.44       1023.15        32.74 o
  -2   3  12        741.10        738.59        25.83 o
  -1   3  12       1001.67       1016.44        30.71 o
   0   3  12         85.90        105.84        14.66 o
   1   3  12         92.43         86.97         8.80 o
   2   3  12        167.68        169.83        11.66 o
   3   3  12         10.31          1.39         8.98 o
   4   3  12          4.33          0.16         8.80 o
   5   3  12        844.78        809.44        34.08 o
   6   3  12         27.81         21.25        12.99 o
   7   3  12        354.04        311.45        21.96 o
   8   3  12          4.19         -4.70        15.35 o
   9   3  12        174.43        158.39        23.11 o
  10   3  12         31.01         79.15        31.52 o
  -6   4  12        257.66        227.13        28.15 o
  -5   4  12        526.66        530.65        32.51 o
  -4   4  12          0.68         -7.18        12.75 o
  -3   4  12         12.43         13.88        10.12 o
  -2   4  12        511.53        497.47        28.64 o
  -1   4  12        222.38        180.98        12.97 o
   0   4  12        812.22        809.31        22.26 o
   1   4  12        162.35        168.50        10.30 o
   2   4  12        241.14        237.87        11.35 o
   3   4  12         24.39         22.54        14.07 o
   4   4  12       1591.46       1643.73        62.18 o
   5   4  12        183.00        179.15        22.73 o
   6   4  12       1345.10       1309.86        50.86 o
   7   4  12        203.79        197.11        19.65 o
   8   4  12        244.64        211.93        20.71 o
   9   4  12        133.18        131.45        22.15 o
  10   4  12         20.89         26.99        29.40 o
  -5   5  12        345.28        311.96        42.22 o
  -4   5  12         53.13         59.27        16.93 o
  -3   5  12        461.89        432.87        27.36 o
  -2   5  12        103.69        151.44        15.40 o
  -1   5  12         10.37         13.50         9.66 o
   0   5  12       1790.97       1797.79        42.30 o
   1   5  12        640.31        616.38        21.86 o
   2   5  12        315.77        300.91        17.12 o
   3   5  12        957.83        973.64        31.57 o
   4   5  12        208.75        200.51        13.13 o
   5   5  12        442.22        433.49        24.60 o
   6   5  12         84.46         92.31        18.49 o
   7   5  12        453.35        377.71        31.13 o
   8   5  12        295.61        314.19        24.06 o
   9   5  12        361.37        348.23        26.23 o
  10   5  12        575.41        512.02        49.59 o
  -5   6  12         12.33        -25.60        25.60 o
  -4   6  12        101.84        100.82        24.05 o
  -3   6  12         72.65         91.29        19.71 o
  -2   6  12         35.91         27.22        15.23 o
  -1   6  12          3.36         29.92        13.75 o
   0   6  12        162.13        168.47        13.54 o
   1   6  12        762.86        770.49        22.42 o
   2   6  12        137.73        144.33        11.53 o
   3   6  12          3.95          2.79         8.11 o
   4   6  12        100.90        117.11        16.91 o
   5   6  12        234.50        227.68        15.84 o
   6   6  12       1028.47       1003.92        49.86 o
   7   6  12        130.45        108.25        24.44 o
   8   6  12         64.58         69.89        16.84 o
   9   6  12        124.06        125.33        20.93 o
  10   6  12        275.85        343.90        42.32 o
  -4   7  12        269.81        273.58        27.50 o
  -3   7  12         75.82         52.96        19.66 o
  -2   7  12       1169.77       1207.40        53.92 o
  -1   7  12         15.07          3.43        12.54 o
   0   7  12         28.68         27.06        20.55 o
   1   7  12          7.13        -11.62        11.78 o
   2   7  12        632.59        650.23        24.03 o
   3   7  12        230.78        219.10        14.35 o
   4   7  12        192.88        203.46        14.43 o
   5   7  12         37.88         30.96        10.44 o
   6   7  12          0.28          7.37        13.27 o
   7   7  12        257.36        244.72        22.86 o
   8   7  12       1011.12       1072.70       104.70 o
   9   7  12          3.67         16.36        17.04 o
  -3   8  12          8.02          3.08        31.22 o
  -2   8  12        198.24        260.50        26.68 o
  -1   8  12       1529.07       1479.31        55.14 o
   0   8  12        240.62        259.70        21.64 o
   1   8  12        726.85        707.65        37.92 o
   2   8  12         58.10         80.63        19.43 o
   3   8  12        789.94        772.26        64.76 o
   4   8  12        270.51        257.02        16.98 o
   5   8  12         46.42         47.88        18.92 o
   6   8  12        248.89        231.39        17.02 o
   7   8  12         72.86         81.08        14.74 o
   8   8  12         51.01         63.80        17.05 o
   9   8  12         39.12         24.04        19.41 o
  -2   9  12        104.33        113.05        23.75 o
  -1   9  12          1.42         16.18        18.19 o
   0   9  12        121.88        147.04        36.02 o
   1   9  12        830.05        890.31        40.40 o
   2   9  12        562.16        548.81        33.71 o
   3   9  12          4.53         -6.01        14.71 o
   4   9  12        304.79        255.27        21.26 o
   5   9  12        402.60        350.49        26.87 o
   6   9  12         55.36         56.38        17.96 o
   7   9  12        521.06        491.64        30.03 o
   8   9  12        414.81        423.91        37.59 o
   9   9  12         16.84        -21.95        25.45 o
   0  10  12        116.25        145.05        34.56 o
   1  10  12          2.61         19.76        26.36 o
   2  10  12        168.86        207.93        30.82 o
   3  10  12         12.16         14.12        16.39 o
   4  10  12        402.75        407.53        29.53 o
   5  10  12         69.85         89.17        20.50 o
   6  10  12         23.74         29.41        18.64 o
   7  10  12         14.23          1.11        17.26 o
   8  10  12        198.93        272.79        38.61 o
   2  11  12         76.00         69.74        22.06 o
   3  11  12         52.68         28.97        20.48 o
   4  11  12         52.89         60.92        21.11 o
   5  11  12         56.52         59.09        21.47 o
   6  11  12         50.68         48.48        31.85 o
  -4  -8  13         34.88        143.44        34.67 o
  -3  -8  13         20.62          8.46        29.77 o
  -2  -8  13         36.38         34.95        19.38 o
  -1  -8  13         68.86        108.50        21.45 o
   0  -8  13        125.87        129.22        32.06 o
   1  -8  13        140.02        132.09        33.38 o
  -6  -7  13          1.00        -30.34        30.34 o
  -5  -7  13         99.25         93.63        23.31 o
  -4  -7  13        319.76        290.12        26.22 o
  -3  -7  13         11.67          5.13        17.07 o
  -2  -7  13          0.46        -14.72        15.54 o
  -1  -7  13         24.88         49.46        17.52 o
   0  -7  13         26.41         17.87        23.87 o
   1  -7  13         25.18         35.64        16.24 o
   2  -7  13        547.01        624.72        36.89 o
  -6  -6  13        184.54        197.92        28.06 o
  -5  -6  13         18.83         36.25        18.75 o
  -4  -6  13        204.70        226.86        24.29 o
  -3  -6  13        614.65        628.47        60.99 o
  -2  -6  13        175.18        208.29        17.34 o
  -1  -6  13        784.39        821.42        30.52 o
   0  -6  13         70.86        103.07        18.56 o
   1  -6  13        367.04        339.06        24.97 o
   2  -6  13          2.65         -6.96        15.07 o
   3  -6  13          7.21        -15.38        15.38 o
   4  -6  13       1018.26       1091.69       112.67 o
  -7  -5  13        583.59        611.48        52.36 o
  -6  -5  13        437.00        519.01        34.29 o
  -5  -5  13       1497.23       1598.37        60.33 o
  -4  -5  13        200.04        225.45        23.73 o
  -3  -5  13        687.03        613.05        51.87 o
  -2  -5  13        318.22        279.22        21.89 o
  -1  -5  13         24.01         24.80        11.26 o
   0  -5  13       1094.60       1019.73        33.96 o
   1  -5  13        202.23        212.05        16.15 o
   2  -5  13          7.44         14.69        11.01 o
   3  -5  13        329.58        320.67        40.84 o
   4  -5  13          0.16         -3.59        22.04 o
   5  -5  13          0.78        -24.43        26.78 o
  -7  -4  13        103.59        124.99        25.55 o
  -6  -4  13         27.18         21.80        17.06 o
  -5  -4  13        450.58        460.55        30.37 o
  -4  -4  13         97.77         93.38        25.61 o
  -3  -4  13        181.58        202.53        21.58 o
  -2  -4  13          0.03        -16.26        16.26 o
  -1  -4  13       1028.78        930.28        31.22 o
   0  -4  13         27.12         15.10         9.90 o
   1  -4  13        170.15        179.50        20.29 o
   2  -4  13          0.09          0.33         9.73 o
   3  -4  13        228.35        203.64        15.51 o
   4  -4  13         66.78         77.64        19.18 o
   5  -4  13         10.48         12.98        15.70 o
   6  -4  13        367.98        380.14        29.44 o
  -7  -3  13          0.41        -12.95        18.40 o
  -6  -3  13        220.93        259.89        25.04 o
  -5  -3  13        243.48        245.76        24.47 o
  -4  -3  13         11.94          1.54        22.65 o
  -3  -3  13        149.05        148.86        27.70 o
  -2  -3  13          2.69         -4.63        11.81 o
  -1  -3  13         31.72         27.67        11.56 o
   0  -3  13        896.92        857.88        36.50 o
   1  -3  13        358.45        321.95        17.55 o
   2  -3  13         17.08          3.12         9.58 o
   3  -3  13         13.36          4.72        13.13 o
   4  -3  13        175.34        194.82        16.30 o
   5  -3  13          8.46          1.39        11.67 o
   6  -3  13        689.91        705.97        37.09 o
  -7  -2  13         88.11        112.55        44.49 o
  -6  -2  13       1307.39       1322.29        53.52 o
  -5  -2  13         70.22         54.24        17.66 o
  -4  -2  13         94.11         89.55        17.15 o
  -3  -2  13         67.13         61.84        14.59 o
  -2  -2  13        547.90        533.73        28.26 o
  -1  -2  13        163.37        168.62        13.20 o
   0  -2  13          5.27          5.00         8.53 o
   1  -2  13        922.00        884.89        29.32 o
   2  -2  13         34.17         56.68        11.48 o
   3  -2  13        224.18        195.27        14.60 o
   4  -2  13       1091.24       1038.44        62.07 o
   5  -2  13        349.92        378.53        20.71 o
   6  -2  13       1059.16       1082.67        36.50 o
   7  -2  13          6.95        -13.54        13.54 o
  -7  -1  13         37.10         -0.38        20.10 o
  -6  -1  13        175.81        235.19        26.42 o
  -5  -1  13          8.14         15.60        14.88 o
  -4  -1  13        275.05        270.13        33.41 o
  -3  -1  13         51.58         43.22        14.42 o
  -2  -1  13       1354.33       1365.41        49.21 o
  -1  -1  13       1227.68       1263.84        36.05 o
   0  -1  13          0.59         -5.07         7.16 o
   1  -1  13       1893.02       1826.42        49.41 o
   2  -1  13        702.03        627.21        23.78 o
   3  -1  13        114.51        122.92        13.26 o
   4  -1  13        260.13        236.75        15.23 o
   5  -1  13        374.37        361.75        30.49 o
   6  -1  13        432.72        375.40        25.83 o
   7  -1  13       1985.36       1872.02        64.11 o
   8  -1  13         96.37         96.66        23.01 o
  -7   0  13         15.52        -11.92        14.80 o
  -6   0  13          0.01         -2.36        12.88 o
  -5   0  13         72.88         75.48        17.06 o
  -4   0  13         85.64         63.27        16.02 o
  -3   0  13        238.20        196.65        25.63 o
  -2   0  13         25.22         17.45        11.24 o
  -1   0  13        481.69        530.40        32.87 o
   0   0  13         13.79         32.44         9.10 o
   1   0  13        269.44        268.32        19.44 o
   2   0  13          0.00          0.51         9.60 o
   3   0  13         49.63         89.87        28.04 o
   4   0  13         80.72         94.04        12.45 o
   5   0  13        510.45        460.17        20.81 o
   6   0  13          0.01         -2.76        12.51 o
   7   0  13        209.85        223.35        21.56 o
   8   0  13        564.99        561.24        33.25 o
  -7   1  13         18.01         -3.74        20.31 o
  -6   1  13          1.27         -3.12        13.71 o
  -5   1  13        918.40        904.75        32.99 o
  -4   1  13        719.19        744.75        28.40 o
  -3   1  13        292.32        242.70        20.08 o
  -2   1  13        151.56        157.56        46.66 o
  -1   1  13        157.78        182.22        16.75 o
   0   1  13        947.50        962.48        34.91 o
   1   1  13         30.07         39.04        12.63 o
   2   1  13         25.02         19.06         9.08 o
   3   1  13        161.99        167.35        13.16 o
   4   1  13        819.94        824.66        37.17 o
   5   1  13        306.84        276.35        20.43 o
   6   1  13        198.87        190.76        19.44 o
   7   1  13        774.92        800.90        37.53 o
   8   1  13        112.01        120.60        45.61 o
   9   1  13        766.77        794.64        40.44 o
  -6   2  13        563.20        564.51        61.88 o
  -5   2  13        120.68        118.04        16.79 o
  -4   2  13          0.17        -10.58        12.39 o
  -3   2  13         42.58         47.86        12.25 o
  -2   2  13         18.12          2.83        10.71 o
  -1   2  13       1006.91        993.07        38.97 o
   0   2  13         17.44          3.69         8.19 o
   1   2  13        549.34        560.28        21.45 o
   2   2  13       2029.00       1978.06        48.95 o
   3   2  13       2328.81       2163.08        52.71 o
   4   2  13       1060.67        971.74        32.62 o
   5   2  13        134.91        134.13        17.30 o
   6   2  13        130.75        118.08        17.49 o
   7   2  13         63.02         45.54        15.40 o
   8   2  13        840.83        869.13        73.06 o
   9   2  13          0.69        -22.16        22.16 o
  -6   3  13         87.67         91.18        21.59 o
  -5   3  13        525.66        599.70        59.52 o
  -4   3  13          3.13        -11.18        11.18 o
  -3   3  13        231.07        210.35        15.77 o
  -2   3  13          0.99         -6.74         8.20 o
  -1   3  13          0.55         -2.48        10.07 o
   0   3  13        391.94        393.83        19.87 o
   1   3  13        881.89        849.35        27.28 o
   2   3  13       4803.20       4744.49        99.53 o
   3   3  13        136.91        137.22        12.36 o
   4   3  13        270.14        223.07        18.32 o
   5   3  13        184.08        188.29        17.71 o
   6   3  13        260.57        232.67        35.02 o
   7   3  13        120.53        134.53        32.32 o
   8   3  13        342.72        301.45        60.83 o
   9   3  13          0.03        -13.59        25.93 o
  -5   4  13         74.41         39.80        22.00 o
  -4   4  13       1110.31       1160.79        86.49 o
  -3   4  13        230.93        231.96        16.95 o
  -2   4  13          9.49         -9.30         9.30 o
  -1   4  13        389.42        379.58        28.65 o
   0   4  13         12.15         21.16        16.12 o
   1   4  13        256.84        268.67        17.51 o
   2   4  13        168.36        153.14        12.40 o
   3   4  13          0.72         -3.33        13.48 o
   4   4  13         55.46         31.19        19.35 o
   5   4  13       1409.10       1452.75       100.81 o
   6   4  13        388.08        391.16        24.51 o
   7   4  13        226.27        207.62        31.73 o
   8   4  13       1124.54       1020.65        44.14 o
   9   4  13        318.13        345.64        29.17 o
  -5   5  13         63.13         63.73        20.32 o
  -4   5  13         36.71         51.29        18.14 o
  -3   5  13        148.34        150.70        20.27 o
  -2   5  13        175.29        160.70        16.99 o
  -1   5  13          3.25          7.11        13.49 o
   0   5  13        273.77        278.09        25.01 o
   1   5  13       1071.70       1076.83        34.59 o
   2   5  13        211.59        231.48        12.58 o
   3   5  13       2493.50       2604.79        75.79 o
   4   5  13        193.86        183.91        20.07 o
   5   5  13         28.40         28.84        12.16 o
   6   5  13        162.85        187.66        20.07 o
   7   5  13        401.95        417.42        26.70 o
   8   5  13         56.53         42.99        16.98 o
   9   5  13        309.31        324.12        26.47 o
  -4   6  13        185.63        207.71        27.55 o
  -3   6  13         15.79          4.76        16.01 o
  -2   6  13          4.48        -10.52        14.48 o
  -1   6  13          9.46          6.67        14.88 o
   0   6  13         16.11          4.46        14.58 o
   1   6  13        316.33        338.40        15.10 o
   2   6  13        205.10        202.94        12.18 o
   3   6  13       1148.23       1130.85        33.86 o
   4   6  13         15.26         17.85        15.47 o
   5   6  13        417.79        417.16        25.06 o
   6   6  13        358.55        359.83        50.55 o
   7   6  13        763.27        791.21        51.47 o
   8   6  13         43.43         32.91        27.46 o
   9   6  13        499.65        531.19        81.40 o
  -3   7  13         11.31          1.42        24.34 o
  -2   7  13         54.67         59.31        19.18 o
  -1   7  13         76.49         63.79        17.39 o
   0   7  13         41.01         45.29        15.47 o
   1   7  13          1.44         12.10        10.53 o
   2   7  13          0.43         -8.83         9.57 o
   3   7  13         84.99         83.77        13.06 o
   4   7  13        563.85        574.41        30.40 o
   5   7  13        301.51        283.02        29.99 o
   6   7  13         41.49         30.25        16.65 o
   7   7  13        552.58        530.59        31.00 o
   8   7  13        747.75        784.38        38.89 o
   9   7  13        437.85        475.58        31.82 o
  -2   8  13        276.29        337.92        28.28 o
  -1   8  13        209.12        229.72        24.08 o
   0   8  13        170.00        167.86        24.20 o
   1   8  13          0.97         10.08        20.04 o
   2   8  13        561.47        569.01        45.38 o
   3   8  13          5.33         -6.06        13.15 o
   4   8  13       1668.26       1768.89        47.94 o
   5   8  13        729.97        698.40        37.86 o
   6   8  13          0.18          2.25        11.81 o
   7   8  13        238.86        254.93        23.10 o
   8   8  13        202.00        216.12        23.99 o
   9   8  13        102.08         90.66        30.58 o
  -1   9  13        254.88        271.54        28.91 o
   0   9  13        105.53        168.06        40.87 o
   1   9  13         19.93         -3.66        22.78 o
   2   9  13         86.63         89.52        20.42 o
   3   9  13         16.43          4.16        15.56 o
   4   9  13        578.85        504.23        30.25 o
   5   9  13         45.31         28.57        20.26 o
   6   9  13         15.36         13.67        16.53 o
   7   9  13         26.39         30.62        14.31 o
   8   9  13        461.55        445.53        30.40 o
   1  10  13        125.58        103.08        34.10 o
   2  10  13          6.63        -10.24        18.44 o
   3  10  13         51.83         37.49        25.00 o
   4  10  13         61.93         53.86        19.04 o
   5  10  13          3.05          2.09        16.97 o
   6  10  13         61.31         43.56        19.86 o
   7  10  13          7.46         -3.29        28.31 o
   3  11  13        403.95        347.98        29.39 o
   4  11  13         49.62          6.63        19.91 o
   5  11  13        448.23        464.14        47.40 o
  -4  -7  14          2.33         -8.35        33.98 o
  -3  -7  14        118.91        188.49        25.31 o
  -2  -7  14         23.06         10.02        28.84 o
  -1  -7  14        266.91        244.08        28.62 o
   0  -7  14          5.75        -17.59        17.59 o
   1  -7  14        589.38        600.18        47.08 o
   2  -7  14        294.42        290.67        39.01 o
  -5  -6  14         10.32         -9.69        20.60 o
  -4  -6  14          7.21        -11.68        17.71 o
  -3  -6  14        162.42        166.03        23.24 o
  -2  -6  14         29.58         21.53        27.92 o
  -1  -6  14          5.94          1.87        12.59 o
   0  -6  14         64.32         73.09        24.50 o
   1  -6  14        170.22        202.25        51.61 o
   2  -6  14        303.17        301.70        26.64 o
   3  -6  14        219.27        230.12        33.63 o
  -6  -5  14        591.29        637.22        84.82 o
  -5  -5  14          2.64         -7.70        17.02 o
  -4  -5  14         52.71         57.16        19.62 o
  -3  -5  14          7.74          4.75        15.16 o
  -2  -5  14          1.30        -15.08        15.08 o
  -1  -5  14        534.49        511.06        38.68 o
   0  -5  14        673.96        697.66        28.57 o
   1  -5  14         10.55          3.76        11.97 o
   2  -5  14        499.82        434.56        29.05 o
   3  -5  14          1.10         -7.22        14.12 o
   4  -5  14        427.02        460.44        32.36 o
  -6  -4  14          0.93         55.72        29.41 o
  -5  -4  14        784.18        728.61        39.43 o
  -4  -4  14         52.36         59.33        17.53 o
  -3  -4  14         17.85         14.74        15.16 o
  -2  -4  14        202.95        204.41        20.02 o
  -1  -4  14        322.99        322.70        32.90 o
   0  -4  14        188.68        190.11        17.43 o
   1  -4  14        459.68        419.73        21.17 o
   2  -4  14         61.23         72.79        15.65 o
   3  -4  14        322.40        306.82        18.98 o
   4  -4  14        675.55        700.30        37.28 o
   5  -4  14        175.54        216.41        25.09 o
  -6  -3  14         10.16         -4.33        18.69 o
  -5  -3  14          3.29          7.62        17.20 o
  -4  -3  14        296.77        333.12        44.74 o
  -3  -3  14        149.42        165.33        22.01 o
  -2  -3  14          1.59          5.02        18.65 o
  -1  -3  14        286.78        309.45        38.17 o
   0  -3  14        256.34        256.05        16.38 o
   1  -3  14          1.12         -2.58        11.84 o
   2  -3  14        572.08        580.23        42.17 o
   3  -3  14         16.61          7.47        11.00 o
   4  -3  14         55.82         72.29        14.07 o
   5  -3  14        437.90        444.06        22.62 o
   6  -3  14         40.56         18.80        22.75 o
  -6  -2  14         26.15         25.84        19.78 o
  -5  -2  14        487.59        485.87        34.42 o
  -4  -2  14        444.57        426.56        38.32 o
  -3  -2  14        917.80        945.34        56.03 o
  -2  -2  14         11.57        -10.70        12.32 o
  -1  -2  14        152.23        167.00        19.97 o
   0  -2  14       1021.41        976.88        31.80 o
   1  -2  14        257.28        248.18        16.07 o
   2  -2  14         56.65         43.63        11.73 o
   3  -2  14        660.78        650.56        26.03 o
   4  -2  14        292.81        296.15        18.97 o
   5  -2  14         17.34         -2.41        11.69 o
   6  -2  14        427.40        477.61        45.98 o
   7  -2  14         16.01          0.00        18.41 o
  -6  -1  14         70.02         89.15        21.56 o
  -5  -1  14        195.43        233.48        24.42 o
  -4  -1  14        381.27        385.04        26.77 o
  -3  -1  14        132.25        153.19        20.48 o
  -2  -1  14         17.68         13.44        14.93 o
  -1  -1  14          4.89         -5.18        11.31 o
   0  -1  14         15.90         27.89         8.21 o
   1  -1  14        171.42        162.23        19.35 o
   2  -1  14        135.46        152.81        13.93 o
   3  -1  14        272.32        341.48        21.00 o
   4  -1  14        365.36        359.27        22.83 o
   5  -1  14          0.02         10.43        14.95 o
   6  -1  14        301.87        403.23        26.51 o
   7  -1  14        100.58        157.38        22.55 o
  -6   0  14         91.59         93.11        23.07 o
  -5   0  14        120.87        167.62        37.19 o
  -4   0  14        823.11        821.85        99.40 o
  -3   0  14         84.23         75.73        22.03 o
  -2   0  14         14.17         23.63        12.89 o
  -1   0  14         17.99         26.77        12.61 o
   0   0  14         53.16         60.84        11.16 o
   1   0  14         11.72          7.77         9.43 o
   2   0  14         34.38         38.79        15.54 o
   3   0  14        173.24        173.88        14.42 o
   4   0  14        170.85        163.35        15.51 o
   5   0  14         53.73         43.02        14.57 o
   6   0  14          0.32          6.01        14.88 o
   7   0  14       1273.78       1196.76        48.84 o
   8   0  14         66.53        104.47        21.68 o
  -6   1  14          0.02         -7.93        18.92 o
  -5   1  14         32.25          0.25        32.94 o
  -4   1  14        528.99        531.83        31.47 o
  -3   1  14        278.18        267.07        21.40 o
  -2   1  14          1.01         -0.90        11.52 o
  -1   1  14         23.36         22.83        12.44 o
   0   1  14       1194.30       1230.88        42.37 o
   1   1  14         18.88         11.52         9.04 o
   2   1  14        185.54        172.26        13.98 o
   3   1  14        381.53        347.66        17.90 o
   4   1  14          3.66          6.07        10.05 o
   5   1  14         65.17         39.39        13.35 o
   6   1  14         13.20         -3.12        13.62 o
   7   1  14         98.35         96.66        18.00 o
   8   1  14        826.28        802.21        43.36 o
  -6   2  14         36.51         19.91        32.27 o
  -5   2  14        109.96        121.86        22.73 o
  -4   2  14          6.49          5.92        16.63 o
  -3   2  14         63.84         75.57        28.30 o
  -2   2  14        253.63        240.64        20.44 o
  -1   2  14       1301.55       1340.18        63.35 o
   0   2  14        866.66        900.57        35.47 o
   1   2  14        623.42        588.31        22.74 o
   2   2  14        102.06        139.44        14.15 o
   3   2  14         52.01         45.07        10.48 o
   4   2  14        654.12        682.63        32.08 o
   5   2  14        819.64        752.02        34.42 o
   6   2  14        197.07        194.90        22.14 o
   7   2  14         66.46         54.71        16.88 o
   8   2  14        156.36        116.81        36.30 o
   9   2  14        292.28        267.48        44.78 o
  -5   3  14         36.43         41.74        15.77 o
  -4   3  14        309.86        312.89        20.79 o
  -3   3  14        282.42        251.74        18.08 o
  -2   3  14         86.83         80.28        17.01 o
  -1   3  14        574.99        584.01        29.62 o
   0   3  14        466.14        455.22        25.53 o
   1   3  14        502.15        516.35        21.19 o
   2   3  14         70.55         76.16        13.51 o
   3   3  14       1114.42       1081.11        33.03 o
   4   3  14         81.55        104.51        16.65 o
   5   3  14         26.67         22.72        16.33 o
   6   3  14         14.74         14.02        13.51 o
   7   3  14        354.60        376.75        26.33 o
   8   3  14        353.48        348.75        27.87 o
   9   3  14        154.34        201.45        38.55 o
  -5   4  14        138.80        156.01        31.29 o
  -4   4  14          5.33          5.88        16.75 o
  -3   4  14       1182.22       1230.55        39.61 o
  -2   4  14         61.37         78.23        21.32 o
  -1   4  14        142.57        140.57        19.45 o
   0   4  14          9.37          6.93        12.23 o
   1   4  14        348.47        319.35        16.75 o
   2   4  14        624.74        613.46        23.68 o
   3   4  14         16.77         11.40        11.41 o
   4   4  14        185.74        195.27        19.08 o
   5   4  14         51.32         39.51        17.10 o
   6   4  14          5.02         -9.34        12.78 o
   7   4  14        245.20        274.09        30.73 o
   8   4  14        143.22        166.27        23.31 o
   9   4  14        505.05        505.11        34.01 o
  -4   5  14        221.79        241.47        29.24 o
  -3   5  14         55.60         51.93        43.60 o
  -2   5  14         32.72         42.02        15.18 o
  -1   5  14         33.34         39.56        18.83 o
   0   5  14         40.11         44.38        15.07 o
   1   5  14       1237.17       1249.68        36.48 o
   2   5  14          0.08         -2.78         9.42 o
   3   5  14        327.07        317.74        21.59 o
   4   5  14        123.63        133.13        23.92 o
   5   5  14        920.41        882.16        38.23 o
   6   5  14       1362.06       1369.45        51.65 o
   7   5  14          0.50         -0.19        14.01 o
   8   5  14        119.89        117.69        21.59 o
   9   5  14         11.15         -3.21        18.52 o
  -4   6  14         72.01         75.65        31.97 o
  -3   6  14        166.90        193.05        27.08 o
  -2   6  14        422.60        455.02        29.74 o
  -1   6  14        237.92        221.63        20.86 o
   0   6  14         16.87        -11.61        13.39 o
   1   6  14         86.25         75.12        11.40 o
   2   6  14         59.01         50.22        14.06 o
   3   6  14       1548.05       1465.41        51.28 o
   4   6  14        110.16         82.22        16.00 o
   5   6  14        322.12        316.92        28.72 o
   6   6  14          1.38        -11.41        13.19 o
   7   6  14          3.60         -0.06        14.59 o
   8   6  14         10.64          0.57        27.00 o
   9   6  14         21.11         -9.31        19.30 o
  -3   7  14         28.92         24.92        19.94 o
  -2   7  14       1030.23       1095.73        48.19 o
  -1   7  14          5.57         -4.79        15.73 o
   0   7  14          0.08        -15.43        15.43 o
   1   7  14         25.62         19.20        16.51 o
   2   7  14        827.56        878.47        30.55 o
   3   7  14         36.90         35.20        14.69 o
   4   7  14        706.61        775.03        35.45 o
   5   7  14          0.08         -2.31        13.32 o
   6   7  14        260.10        255.30        22.95 o
   7   7  14        184.71        207.77        22.58 o
   8   7  14        293.98        283.90        25.24 o
  -2   8  14        181.71        238.40        44.26 o
  -1   8  14         33.63         40.26        37.55 o
   0   8  14        260.18        270.68        24.72 o
   1   8  14          4.08          0.00        22.15 o
   2   8  14        489.32        498.28        29.43 o
   3   8  14       1722.92       1679.43        58.52 o
   4   8  14        297.67        320.98        35.51 o
   5   8  14        193.44        220.93        21.84 o
   6   8  14         93.33        106.63        19.22 o
   7   8  14         32.37         23.18        18.35 o
   8   8  14         28.33         -1.36        18.10 o
   0   9  14        108.19         92.70        32.87 o
   1   9  14          6.08        -24.90        24.90 o
   2   9  14         40.76         43.11        30.06 o
   3   9  14         61.10         86.74        20.53 o
   4   9  14         52.02         64.67        22.66 o
   5   9  14         46.21         37.50        17.87 o
   6   9  14          3.32        -24.87        24.87 o
   7   9  14        791.19        808.05        40.39 o
   2  10  14         16.85         31.23        28.52 o
   3  10  14         72.36         76.68        38.49 o
   4  10  14          0.74          0.82        20.31 o
   5  10  14         35.47         45.57        20.82 o
   6  10  14        203.78        226.01        40.14 o
  -1  -7  15         50.46         48.31        25.81 o
   0  -7  15         12.49         -9.96        25.59 o
  -4  -6  15        237.04        290.43        30.94 o
  -3  -6  15        230.73        289.83        38.94 o
  -2  -6  15         27.51         44.03        18.76 o
  -1  -6  15          2.55         -0.53        20.70 o
   0  -6  15         11.77         -1.25        16.86 o
   1  -6  15         56.46         53.05        22.19 o
   2  -6  15         66.87         43.42        19.60 o
  -5  -5  15          6.21        -20.04        20.04 o
  -4  -5  15        546.79        546.19        34.86 o
  -3  -5  15         23.32         32.39        19.11 o
  -2  -5  15         18.31          1.28        16.24 o
  -1  -5  15        262.12        252.97        23.38 o
   0  -5  15         69.91         89.94        14.99 o
   1  -5  15        133.56        159.26        21.19 o
   2  -5  15        132.14        131.47        22.76 o
   3  -5  15        263.66        235.30        26.01 o
   4  -5  15         49.71         31.02        31.27 o
  -5  -4  15         31.30         36.61        20.37 o
  -4  -4  15        384.22        321.28        29.91 o
  -3  -4  15        553.45        531.23        32.69 o
  -2  -4  15         65.18         98.53        19.32 o
  -1  -4  15        237.10        244.26        22.73 o
   0  -4  15       1104.01       1133.94        37.79 o
   1  -4  15         34.03         41.31        25.07 o
   2  -4  15         39.60         31.06        13.39 o
   3  -4  15        972.38       1048.25        60.46 o
   4  -4  15         10.89          3.23        16.51 o
   5  -4  15        156.23        187.79        38.28 o
  -6  -3  15         53.98         99.26        35.71 o
  -5  -3  15        442.68        446.08        31.92 o
  -4  -3  15         87.53         68.89        22.41 o
  -3  -3  15         30.84         54.71        18.70 o
  -2  -3  15       1072.79        989.12        64.24 o
  -1  -3  15          3.70         10.38        14.21 o
   0  -3  15        129.26        166.45        20.17 o
   1  -3  15        357.73        377.32        20.58 o
   2  -3  15          0.25         -2.33        11.58 o
   3  -3  15         35.11         39.44        13.26 o
   4  -3  15        857.51        892.63        44.39 o
   5  -3  15        315.41        361.73        22.36 o
  -6  -2  15         32.81         20.86        20.58 o
  -5  -2  15          2.68         -4.95        26.27 o
  -4  -2  15          9.75         13.25        16.43 o
  -3  -2  15        860.50        819.68        39.37 o
  -2  -2  15          0.39        -11.58        12.13 o
  -1  -2  15         26.48         18.87        14.36 o
   0  -2  15         22.39         15.66        11.49 o
   1  -2  15        217.93        191.22        16.73 o
   2  -2  15        626.05        614.94        46.28 o
   3  -2  15        514.74        505.59        23.96 o
   4  -2  15        110.63         92.22        14.81 o
   5  -2  15        146.57        161.17        22.71 o
   6  -2  15        237.82        266.43        22.19 o
  -6  -1  15         92.78        126.97        27.23 o
  -5  -1  15        584.90        623.37        35.96 o
  -4  -1  15       1048.38       1043.79        46.87 o
  -3  -1  15          9.26         21.04        13.59 o
  -2  -1  15        566.73        548.24        31.35 o
  -1  -1  15         34.41         23.62        14.50 o
   0  -1  15          0.06         -6.99        10.32 o
   1  -1  15        525.23        513.22        23.02 o
   2  -1  15        104.79        121.11        24.18 o
   3  -1  15        354.85        380.14        18.13 o
   4  -1  15        306.09        290.43        18.78 o
   5  -1  15          0.37         -7.60        11.76 o
   6  -1  15        407.98        443.99        29.11 o
   7  -1  15        126.45        132.95        24.41 o
  -6   0  15         70.66         56.04        34.65 o
  -5   0  15       1266.32       1377.11        93.38 o
  -4   0  15        503.68        499.64        30.99 o
  -3   0  15          3.95        -12.70        12.70 o
  -2   0  15          0.32        -11.15        11.15 o
  -1   0  15        618.96        616.30        32.16 o
   0   0  15         32.78         33.41        10.75 o
   1   0  15        585.68        581.87        24.08 o
   2   0  15         78.99         96.62        17.03 o
   3   0  15        494.61        470.15        21.87 o
   4   0  15        495.15        440.60        44.13 o
   5   0  15        176.42        183.48        22.29 o
   6   0  15          6.13         -1.52        15.16 o
   7   0  15        209.02        267.52        26.74 o
  -5   1  15         96.53         90.22        22.86 o
  -4   1  15        740.88        787.71        46.19 o
  -3   1  15        360.43        394.73        38.60 o
  -2   1  15        682.89        721.23        35.32 o
  -1   1  15        732.20        727.49        35.90 o
   0   1  15        418.74        436.56        26.35 o
   1   1  15         37.44         22.70        11.14 o
   2   1  15         89.01        112.64        15.56 o
   3   1  15          1.94         -1.94         9.24 o
   4   1  15        296.60        247.70        16.82 o
   5   1  15        546.88        524.71        29.84 o
   6   1  15        369.12        374.65        26.56 o
   7   1  15         29.72          6.15        17.56 o
   8   1  15          6.16         -9.66        16.92 o
  -5   2  15          0.80        -16.72        16.72 o
  -4   2  15        359.28        360.54        27.68 o
  -3   2  15         10.36         -3.31        17.94 o
  -2   2  15         83.63         70.75        15.44 o
  -1   2  15         79.16         90.58        17.55 o
   0   2  15        192.57        185.35        19.51 o
   1   2  15          1.92         -4.16         9.64 o
   2   2  15        156.88        132.32        14.21 o
   3   2  15        122.42        113.56        23.82 o
   4   2  15        264.25        252.43        20.74 o
   5   2  15        736.76        763.53        35.97 o
   6   2  15         79.39         62.27        17.32 o
   7   2  15        229.62        235.80        24.53 o
   8   2  15        132.55        152.58        30.31 o
  -5   3  15          1.99          0.01        26.60 o
  -4   3  15         19.48         14.96        17.67 o
  -3   3  15         48.35         30.38        15.87 o
  -2   3  15          0.20          6.46        14.40 o
  -1   3  15       1440.90       1418.98        51.74 o
   0   3  15         75.89        126.84        18.76 o
   1   3  15         67.85         56.31        12.04 o
   2   3  15        746.26        766.63        30.96 o
   3   3  15        550.51        508.40        23.04 o
   4   3  15       1103.29       1092.27        43.89 o
   5   3  15         19.73         10.04        14.18 o
   6   3  15       1324.30       1333.98        51.81 o
   7   3  15         24.82         41.73        20.82 o
   8   3  15        293.61        319.86        26.35 o
  -4   4  15        938.47        873.94        61.59 o
  -3   4  15          0.30        -14.88        16.07 o
  -2   4  15         17.01          3.94        25.94 o
  -1   4  15          9.52         12.06        13.85 o
   0   4  15        142.85        179.81        32.47 o
   1   4  15        566.51        547.74        22.92 o
   2   4  15          4.01         -9.53         9.53 o
   3   4  15        113.72         93.63        16.38 o
   4   4  15        278.53        303.71        21.98 o
   5   4  15         99.76         78.02        24.20 o
   6   4  15        386.23        361.74        25.24 o
   7   4  15         85.31        125.13        20.96 o
   8   4  15        186.66        215.87        25.63 o
  -4   5  15        111.74        117.98        35.27 o
  -3   5  15       2152.87       2359.36       104.19 o
  -2   5  15          5.00        -22.14        22.14 o
  -1   5  15         65.87        102.26        31.58 o
   0   5  15        957.90       1031.40        41.94 o
   1   5  15         17.91         10.27        22.17 o
   2   5  15          8.34          1.23        10.51 o
   3   5  15        255.01        276.73        21.50 o
   4   5  15        172.11        183.89        20.97 o
   5   5  15        326.08        290.62        23.07 o
   6   5  15        189.60        212.45        22.39 o
   7   5  15        341.43        364.93        68.31 o
   8   5  15         56.55         58.56        25.26 o
  -3   6  15         61.27         87.80        41.43 o
  -2   6  15          9.31         22.02        32.46 o
  -1   6  15         62.18         54.67        19.22 o
   0   6  15        530.86        586.54        45.66 o
   1   6  15        964.75       1016.25        41.56 o
   2   6  15         19.07         16.93        12.73 o
   3   6  15          0.98        -16.93        16.93 o
   4   6  15         60.75         63.31        16.41 o
   5   6  15        205.90        207.15        53.46 o
   6   6  15         30.77         -1.25        15.33 o
   7   6  15        134.74        140.61        25.44 o
   8   6  15        215.95        232.38        27.60 o
  -2   7  15          0.66        -17.84        17.84 o
  -1   7  15          0.91         11.52        23.77 o
   0   7  15        509.43        487.51        29.98 o
   2   7  15         40.49         80.81        25.48 o
   3   7  15        678.45        677.39        33.12 o
   4   7  15        108.71        129.63        19.64 o
   5   7  15        390.49        406.74        26.99 o
   6   7  15        237.29        279.03        23.46 o
   7   7  15        393.40        378.23        27.53 o
   8   7  15         59.77         83.21        29.29 o
  -1   8  15         11.48          8.74        21.89 o
   0   8  15          0.83        -18.12        18.12 o
   1   8  15        140.01        213.57        35.82 o
   2   8  15         70.29         84.72        28.45 o
   3   8  15         86.08        118.18        30.39 o
   4   8  15        371.50        318.60        36.99 o
   5   8  15         53.55         66.60        19.28 o
   6   8  15         31.08         40.55        26.05 o
   7   8  15        364.24        369.90        28.47 o
   1   9  15         28.57          5.94        29.73 o
   2   9  15        279.93        339.12        39.38 o
   3   9  15        422.57        458.50        44.48 o
   4   9  15         34.28        -20.52        25.24 o
   5   9  15         49.15         23.42        29.87 o
   6   9  15          0.39        -23.61        25.37 o
   4  10  15         66.40         68.80        33.41 o
  -2  -6  16          5.47          6.64        31.08 o
  -1  -6  16        100.99        111.67        33.02 o
   0  -6  16        133.08         89.31        30.50 o
  -4  -5  16        349.05        402.26        44.05 o
  -3  -5  16        103.71        101.87        22.77 o
  -2  -5  16        144.87        131.22        23.69 o
  -1  -5  16        204.04        246.25        28.30 o
   0  -5  16         96.74        156.71        22.24 o
   1  -5  16          0.53         -2.43        19.37 o
   2  -5  16        340.00        373.69        35.83 o
  -4  -4  16         65.57        102.11        22.59 o
  -3  -4  16         99.32        102.41        22.38 o
  -2  -4  16        809.49        895.97        56.72 o
  -1  -4  16        187.85        183.35        48.75 o
   0  -4  16        325.50        299.62        41.57 o
   1  -4  16         99.42        121.31        16.89 o
   2  -4  16        431.99        395.35        23.30 o
   3  -4  16        433.26        442.50        25.19 o
   4  -4  16         25.37         18.46        19.24 o
  -4  -3  16        139.91        137.91        25.12 o
  -3  -3  16        114.47         77.45        20.64 o
  -2  -3  16         89.68         60.74        18.65 o
  -1  -3  16        228.62        274.97        25.64 o
   0  -3  16        493.01        530.47        37.28 o
   1  -3  16         57.44         39.62        13.36 o
   2  -3  16        180.43        182.38        27.31 o
   3  -3  16       1711.01       1736.78        51.11 o
   4  -3  16          1.16         18.23        14.75 o
   5  -3  16        120.26        170.11        26.04 o
  -5  -2  16        111.77        128.01        26.19 o
  -4  -2  16         73.75         57.18        19.69 o
  -3  -2  16        582.37        592.32        34.02 o
  -2  -2  16         22.82         43.07        16.52 o
  -1  -2  16          4.78         13.33        15.01 o
   0  -2  16       1069.05       1081.66        46.04 o
   1  -2  16          0.13         -7.36        10.90 o
   2  -2  16         71.20         79.39        14.35 o
   3  -2  16         99.74        141.16        21.17 o
   4  -2  16          0.00        -13.48        13.48 o
   5  -2  16        180.70        224.72        17.98 o
   6  -2  16        199.14        308.24        44.04 o
  -5  -1  16          2.43        -17.07        17.07 o
  -4  -1  16          6.20         -0.84        23.45 o
  -3  -1  16        370.46        385.75        28.21 o
  -2  -1  16        164.48        169.27        21.75 o
  -1  -1  16       1515.48       1679.95        83.42 o
   0  -1  16         22.65         -1.77        14.29 o
   1  -1  16        239.04        250.77        20.77 o
   2  -1  16        455.78        503.70        23.64 o
   3  -1  16        109.08        105.96        15.33 o
   4  -1  16          1.95        -11.45        12.09 o
   5  -1  16         73.83         90.70        33.47 o
   6  -1  16        667.56        693.72        38.51 o
  -5   0  16          1.05         -6.97        19.83 o
  -4   0  16        545.30        561.44        49.85 o
  -3   0  16         44.69         15.59        20.51 o
  -2   0  16       1080.47       1041.28        45.38 o
  -1   0  16       1344.46       1347.30        54.31 o
   0   0  16         17.47         26.49        25.12 o
   1   0  16        804.36        813.99        29.71 o
   2   0  16        301.98        262.03        23.90 o
   3   0  16       1806.59       1650.51        47.32 o
   4   0  16       1424.00       1364.76        74.44 o
   5   0  16         76.58         43.03        18.50 o
   6   0  16        595.99        638.80        36.37 o
   7   0  16         44.85         67.68        30.89 o
  -5   1  16        150.72        288.14        40.54 o
  -4   1  16        495.21        541.79        52.31 o
  -3   1  16          5.34        -10.04        13.93 o
  -2   1  16        300.12        348.39        26.09 o
  -1   1  16        144.95        169.85        21.04 o
   0   1  16        160.91        178.12        21.87 o
   1   1  16         43.07         44.91        11.79 o
   2   1  16          3.03         12.93        11.20 o
   3   1  16          0.24         -3.06        10.68 o
   4   1  16       1968.52       1982.30        67.03 o
   5   1  16         84.88         49.74        16.07 o
   6   1  16          0.52         14.55        16.56 o
   7   1  16          1.63        -14.57        17.73 o
  -4   2  16        402.27        391.95        35.22 o
  -3   2  16        895.70        885.92        42.71 o
  -2   2  16        189.23        210.66        29.70 o
  -1   2  16        341.37        356.64        45.23 o
   0   2  16        212.41        224.76        20.93 o
   1   2  16         83.83         64.13        20.06 o
   2   2  16          4.13         -0.17        11.07 o
   3   2  16        120.58        124.92        15.67 o
   4   2  16        161.34        155.27        20.61 o
   5   2  16         90.86         69.95        16.86 o
   6   2  16        740.70        732.32        37.79 o
   7   2  16        627.46        585.93        89.25 o
  -4   3  16        221.38        252.41        28.16 o
  -3   3  16          0.39        -18.51        21.49 o
  -2   3  16         18.85         43.87        16.60 o
  -1   3  16         52.13         51.22        16.78 o
   0   3  16       1772.44       1749.13        60.52 o
   1   3  16        379.71        349.07        23.69 o
   2   3  16          8.56          0.99        11.71 o
   3   3  16        127.37        149.27        20.15 o
   4   3  16          6.59         -6.89        12.55 o
   5   3  16       1144.28       1104.00        45.72 o
   6   3  16         84.43        100.97        29.29 o
   7   3  16         32.02          9.73        29.56 o
  -3   4  16          5.54         15.07        17.87 o
  -2   4  16         46.82         49.02        17.21 o
  -1   4  16          7.25         -6.99        20.52 o
   0   4  16        926.04       1008.86        43.33 o
   1   4  16        365.93        392.01        25.46 o
   2   4  16          0.02        -13.42        13.42 o
   3   4  16         51.86         48.87        17.79 o
   4   4  16        754.41        705.38        35.44 o
   5   4  16        915.73        988.11        43.32 o
   6   4  16        159.39        203.95        26.12 o
   7   4  16        371.47        343.49        47.15 o
  -3   5  16          4.19         -0.87        26.39 o
  -2   5  16        280.44        284.22        37.37 o
  -1   5  16         39.56          2.60        16.19 o
   0   5  16         59.20         59.35        17.87 o
   1   5  16        277.29        285.79        23.86 o
   2   5  16        200.73        192.61        21.58 o
   3   5  16        162.51        198.57        19.99 o
   4   5  16          2.65         -4.31        14.52 o
   5   5  16       1212.55       1384.85        60.57 o
   6   5  16         24.82         26.69        17.44 o
   7   5  16          0.13         -5.82        17.64 o
  -2   6  16          0.00         -8.58        24.25 o
  -1   6  16         47.66         50.48        27.71 o
   0   6  16        498.21        502.60        42.96 o
   1   6  16       2287.35       2144.76        69.14 o
   2   6  16        344.60        348.81        25.27 o
   3   6  16        143.70        174.06        21.36 o
   4   6  16         11.13         13.04        14.83 o
   5   6  16         17.18          9.70        14.97 o
   6   6  16        496.48        517.49        32.44 o
   7   6  16       1333.69       1391.89        55.49 o
  -1   7  16         93.46         80.47        30.53 o
   0   7  16        373.34        361.53        38.00 o
   3   7  16          1.53        -16.33        20.56 o
   4   7  16         16.58         17.12        16.16 o
   5   7  16         66.18         72.24        18.99 o
   6   7  16        821.32        810.25        41.33 o
   7   7  16          9.65          0.38        19.42 o
   3   8  16         14.32        -25.84        29.76 o
   4   8  16         13.11          4.83        24.54 o
   5   8  16        163.21        224.48        24.37 o
   6   8  16       1191.67       1393.39       126.86 o
   3   9  16        281.64        297.38        38.43 o
   4   9  16        160.12        136.66        34.39 o
   5   9  16         62.29         81.03        36.12 o
  -2  -5  17        197.52        245.37        40.92 o
  -1  -5  17        353.32        344.10        40.30 o
   0  -5  17        301.95        291.14        38.68 o
  -3  -4  17        526.67        522.00        50.37 o
  -2  -4  17         48.45         34.45        26.46 o
  -1  -4  17       1050.03       1019.67        79.15 o
   0  -4  17        310.99        314.82        28.39 o
   1  -4  17        381.99        404.66        24.31 o
   2  -4  17        237.61        238.07        25.43 o
  -3  -3  17        348.88        411.07        39.95 o
  -2  -3  17        875.17        852.23        60.32 o
  -1  -3  17        121.93        195.64        25.80 o
   0  -3  17         35.13         41.95        23.49 o
   1  -3  17        227.06        245.97        19.90 o
   2  -3  17         30.75         -1.25        14.11 o
   3  -3  17        558.45        542.11        42.64 o
   4  -3  17         61.53         81.16        18.38 o
  -4  -2  17        186.78        229.32        41.81 o
  -3  -2  17        135.98        133.82        23.60 o
  -2  -2  17        407.72        446.53        30.84 o
  -1  -2  17         17.63        -15.48        15.48 o
   0  -2  17         12.03         16.86        16.50 o
   1  -2  17        251.49        264.49        16.60 o
   2  -2  17        107.22         88.86        16.14 o
   3  -2  17          1.05          0.34        14.66 o
   4  -2  17          0.86        -15.44        15.69 o
   5  -2  17          0.10        -27.18        27.18 o
  -4  -1  17         49.05         76.78        24.16 o
  -3  -1  17         60.45         61.07        19.50 o
  -2  -1  17        770.55        770.53        44.47 o
  -1  -1  17         33.14         25.25        16.38 o
   0  -1  17         71.06         75.88        18.72 o
   1  -1  17        297.13        306.37        20.10 o
   2  -1  17         20.78         24.02        22.07 o
   3  -1  17          0.05         -5.37        13.38 o
   4  -1  17          0.58        -14.46        14.46 o
   5  -1  17         73.34         75.00        43.10 o
  -4   0  17          0.02        -18.57        18.57 o
  -3   0  17          1.41         -5.12        16.43 o
  -2   0  17          0.76         -3.97        15.73 o
  -1   0  17       1423.58       1557.53        58.91 o
   0   0  17        571.34        658.15        35.64 o
   1   0  17        738.49        845.82        31.95 o
   2   0  17        737.41        756.84        48.48 o
   3   0  17         32.74         41.17        14.14 o
   4   0  17         10.86         -7.48        13.24 o
   5   0  17        200.92        229.73        27.01 o
   6   0  17        354.34        438.38        44.64 o
  -4   1  17         10.42        -16.22        19.50 o
  -3   1  17        174.79        198.80        26.44 o
  -2   1  17        261.69        221.76        22.83 o
  -1   1  17        152.24        189.38        43.78 o
   0   1  17        762.62        821.00        39.49 o
   1   1  17        302.42        361.09        26.24 o
   2   1  17        891.95        835.54        32.27 o
   3   1  17       1537.26       1496.06        45.06 o
   4   1  17          9.71         -5.52        16.73 o
   5   1  17         30.42          5.04        25.31 o
   6   1  17         88.62        109.96        42.05 o
  -4   2  17        156.19        174.73        38.39 o
  -3   2  17        115.19        136.84        24.67 o
  -2   2  17        141.44        132.26        22.91 o
  -1   2  17       1256.29       1356.63        98.38 o
   0   2  17        207.34        257.36        23.30 o
   1   2  17         51.64         61.83        17.25 o
   2   2  17        234.04        217.06        18.66 o
   3   2  17        184.81        193.34        18.58 o
   4   2  17        248.92        274.03        23.55 o
   5   2  17          7.69        -20.07        20.07 o
   6   2  17        102.12         75.84        21.19 o
  -3   3  17        157.49        153.21        24.79 o
  -2   3  17          1.38         11.06        17.35 o
  -1   3  17          4.70         -6.00        24.77 o
   0   3  17        982.99       1075.78        45.53 o
   1   3  17         60.72         56.54        17.15 o
   2   3  17        244.26        251.91        17.83 o
   3   3  17         75.04         53.64        20.55 o
   5   3  17          2.72        -12.84        16.20 o
   6   3  17         54.06         19.48        19.52 o
  -3   4  17        177.58        219.83        27.99 o
  -2   4  17        440.70        433.11        31.12 o
  -1   4  17        546.71        574.48        60.50 o
   0   4  17        835.20        850.63        40.07 o
   1   4  17         47.42         37.22        16.25 o
   2   4  17        355.73        353.64        30.71 o
   3   4  17          0.11          3.57        15.92 o
   4   4  17        441.70        430.44        36.70 o
   5   4  17          4.47          1.01        19.88 o
   6   4  17        419.27        432.54        31.29 o
   7   4  17        180.03        273.62        41.84 o
  -2   5  17         97.11         93.96        31.81 o
  -1   5  17         70.82         73.08        20.38 o
   0   5  17        709.37        722.23        36.52 o
   1   5  17        238.15        245.93        22.90 o
   2   5  17          4.06        -16.95        20.52 o
   3   5  17        163.72        179.60        45.68 o
   4   5  17        519.23        537.28        31.92 o
   5   5  17         18.13          4.38        16.22 o
   6   5  17         80.85         62.76        20.28 o
   7   5  17        351.94        397.22        42.53 o
  -1   6  17        147.40        201.16        38.13 o
   0   6  17          2.87          9.82        26.54 o
   1   6  17        121.11        140.36        31.49 o
   2   6  17        119.68        122.40        32.07 o
   3   6  17        943.18       1034.20        44.54 o
   4   6  17        136.42        160.98        25.62 o
   5   6  17        249.71        317.65        27.22 o
   6   6  17        637.67        734.24        39.53 o
   7   6  17        254.41        318.33        39.57 o
   0   7  17          0.16         61.65        31.44 o
   3   7  17        155.94        155.87        22.52 o
   4   7  17        148.00        175.26        53.00 o
   5   7  17          0.27          8.37        17.70 o
   6   7  17        183.71        239.27        44.66 o
   3   8  17        292.35        321.22        40.35 o
   4   8  17          0.20        -13.73        24.51 o
   5   8  17        125.38        170.62        43.13 o
  -1  -3  18        768.14        761.86        41.49 o
   0  -3  18          0.02          3.72        25.32 o
   1  -3  18          2.97          0.32        19.77 o
   2  -3  18        128.97        130.27        19.17 o
  -2  -2  18          0.24         -2.95        19.81 o
  -1  -2  18         60.50         23.66        20.15 o
   0  -2  18        405.06        484.75        33.35 o
   1  -2  18        137.82        129.56        19.30 o
   2  -2  18         97.42         92.93        27.50 o
   3  -2  18         88.71         73.90        18.13 o
  -2  -1  18          1.79         30.31        18.68 o
  -1  -1  18         94.37         69.32        21.13 o
   0  -1  18        223.92        261.51        25.47 o
   1  -1  18        287.94        281.35        25.89 o
   2  -1  18        466.02        479.53        25.95 o
   3  -1  18        313.58        321.39        22.93 o
   4  -1  18          1.58        -14.90        14.90 o
  -3   0  18         57.66         85.20        23.22 o
  -2   0  18          2.66         -7.82        19.81 o
  -1   0  18          2.47         21.78        17.72 o
   0   0  18        180.13        219.64        39.86 o
   1   0  18          3.67         23.37        27.78 o
   2   0  18        183.56        208.36        20.47 o
   3   0  18        118.51         89.78        17.60 o
   4   0  18         88.57         90.58        21.23 o
   5   0  18         19.33          3.72        18.85 o
  -3   1  18        518.64        594.43        52.24 o
  -2   1  18         34.84         69.28        21.95 o
  -1   1  18         11.85         33.48        18.16 o
   0   1  18        770.22        826.70        50.88 o
   1   1  18         18.54         10.27        22.67 o
   2   1  18        539.56        499.16        25.43 o
   3   1  18        453.34        448.38        24.38 o
   4   1  18        122.42        112.51        21.83 o
   5   1  18         65.80         36.71        19.85 o
  -3   2  18         13.24         -4.54        28.54 o
  -2   2  18        137.09        180.71        25.64 o
  -1   2  18        268.49        292.59        44.75 o
   0   2  18        823.27        964.89        44.87 o
   1   2  18        126.67        133.88        22.05 o
   2   2  18         11.12         -1.43        12.63 o
   3   2  18        131.97        130.68        20.41 o
   4   2  18        184.28        219.01        36.09 o
   5   2  18         30.78         -5.55        16.21 o
  -2   3  18          2.21         -6.29        19.48 o
  -1   3  18         53.15         72.87        25.97 o
   0   3  18        495.29        496.26        31.26 o
   1   3  18        434.28        414.04        28.84 o
   2   3  18        105.08         86.16        19.91 o
   3   3  18       1113.93       1083.37        46.86 o
   4   3  18         43.23         33.57        22.84 o
   5   3  18        161.97        188.37        24.19 o
   6   3  18         20.10         29.30        29.77 o
  -2   4  18          9.12          7.13        19.57 o
  -1   4  18         56.11         10.98        20.01 o
   0   4  18          9.20         -6.36        16.28 o
   1   4  18         26.54         -3.62        18.08 o
   2   4  18         17.59         15.27        22.61 o
   3   4  18        657.28        740.01        39.47 o
   4   4  18       1381.53       1384.99        54.96 o
   5   4  18        218.46        230.44        27.58 o
   6   4  18        309.17        317.92        29.44 o
  -1   5  18        124.55        100.34        23.85 o
   0   5  18        193.23        171.44        24.99 o
   1   5  18        940.51        942.57        61.81 o
   2   5  18          2.01        -21.96        21.96 o
   3   5  18        172.74        227.73        24.38 o
   4   5  18         44.53        104.68        26.48 o
   5   5  18         71.28         52.00        32.58 o
   6   5  18        202.02        232.72        41.00 o
   0   6  18         17.35         -7.86        27.80 o
   1   6  18         84.62        109.69        32.56 o
   2   6  18        225.66        239.44        38.44 o
   3   6  18          0.82        -22.72        24.67 o
   4   6  18         55.80         24.64        20.51 o
   5   6  18        266.86        295.28        27.31 o
   3   7  18         16.69        -11.79        23.96 o
   4   7  18          5.09        -18.27        18.27 o
   0  -2  19         47.44         51.43        34.95 o
   1  -2  19         50.24        120.12        38.84 o
  -1  -1  19         16.29         18.00        31.92 o
   0  -1  19        307.82        330.70        31.27 o
   1  -1  19         43.22         65.58        33.88 o
   2  -1  19         60.64         50.25        17.78 o
   3  -1  19        248.71        274.86        31.83 o
  -1   0  19        154.03        138.01        25.07 o
   0   0  19          1.44        -19.17        19.17 o
   1   0  19        534.69        603.23        36.36 o
   2   0  19        450.32        424.07        26.46 o
   3   0  19          1.51         20.00        16.81 o
  -1   1  19          1.19         -7.42        19.12 o
   0   1  19         53.67         78.05        22.58 o
   1   1  19         15.20          0.54        34.41 o
   2   1  19        263.22        260.82        27.81 o
   3   1  19          1.30        -22.13        22.39 o
   4   1  19        232.92        291.07        43.78 o
  -1   2  19         66.03         84.77        21.78 o
   0   2  19          6.49         24.38        18.17 o
   1   2  19        119.01        123.64        39.12 o
   2   2  19        115.09        119.12        22.99 o
   3   2  19        553.33        533.54        46.97 o
   4   2  19          0.03        -24.55        24.55 o
  -1   3  19         10.83          4.74        20.24 o
   0   3  19          0.07          0.19        18.25 o
   1   3  19         88.17         80.74        21.82 o
   2   3  19        143.82        180.40        35.48 o
   3   3  19        256.99        255.15        28.49 o
   4   3  19         52.88         78.10        34.42 o
   5   3  19          0.85        -18.20        33.00 o
   0   4  19         35.59         62.19        21.56 o
   1   4  19        146.60        180.18        26.38 o
   2   4  19        513.80        562.24        48.73 o
   3   4  19        367.04        304.58        26.82 o
   4   4  19          1.24         14.94        28.35 o
   1   5  19        267.84        283.85        37.92 o
   2   5  19        163.01        211.20        39.67 o
   3   5  19          0.66          8.35        25.77 o
   4   5  19        690.38        717.67        39.55 o
                                                
